# Supplementary material for: Dataset from proteomic analysis of rat, mouse, and human liver microsomes and S9 fractions
Source: Data Brief. 2015 Feb 24;3:95–8. doi: 10.1016/j.dib.2015.02.007 (PMC4510096; doi:10.1016/j.dib.2015.02.007)
Supplement: Supplementary file 1 — Supporting Information. Table S1. Final list of the proteins identified in rat, mouse and human liver microsomes/S9 fractions at 1% FDR; Table S2. Final list of the prototypic peptides identified in rat, mouse and human liver microsomes/S9 fractions at 1% FDR. [file mmc1.zip]

Archive with 2 entries (2 files):
- DIB Supplemental Table S1 - Final List of Proteins.xlsx
- DIB Supplemental Table S2 - Final List of Proteotypic Peptides.xlsx
