# Supplementary material for: Dataset from proteomic analysis of rat, mouse, and human liver microsomes and S9 fractions
Source: Data Brief. 2015 Feb 24;3:95–8. doi: 10.1016/j.dib.2015.02.007 (PMC4510096; doi:10.1016/j.dib.2015.02.007)
Supplement: Supplementary file 1 — Supporting Information. Table S1. Final list of the proteins identified in rat, mouse and human liver microsomes/S9 fractions at 1% FDR; Table S2. Final list of the prototypic peptides identified in rat, mouse and human liver microsomes/S9 fractions at 1% FDR. [file mmc1.zip › DIB Supplemental Table S2 - Final List of Proteotypic Peptides.xlsx]

## Sheet: S2-1 RLM_Peptides
Distinct Peptide Index	Protein N	Representative Accession	Sequence	Modifications	Cleavages	Theoretical MW	# Features	Max Conf	Score at Max Conf	Log Precursor Signal (z w max sig)	Fraction of Total Signal for Sequence	Redundant Acquisitions	Acquisition Time (Min) Max Conf	Apex Retention Time (Min)
1	1	sp|P07756|CPSM_RAT	AADTIGYPVMIR			1305.68	0	99	16	5.87855	1	1	15.5746	15.4188
2	1	sp|P07756|CPSM_RAT	AAEYPSVTNYLYVTY			1752.82	0	99	23	3.66143	1	1	21.4537	21.4591
3	1	sp|P07756|CPSM_RAT	AERPDGLILGMGGQTALNCGVELFK	Carbamidomethyl(C)@19		2645.33	1	99	21	5.64831	0.477585	1	21.485	21.5743
4	1	sp|P07756|CPSM_RAT	AERPDGLILGMGGQTALNCGVELFK	Deamidated(N)@18; Carbamidomethyl(C)@19		2646.31	2	99	23	5.39904	0.269015	1	21.5822	21.5681
5	1	sp|P07756|CPSM_RAT	AERPDGLILGMGGQTALNCGVELFK	Deamidated(Q)@14; Deamidated(N)@18; Carbamidomethyl(C)@19		2647.3	3	99	19	4.12015	0.0141541	1	21.0333	20.9995
6	1	sp|P07756|CPSM_RAT	AERPDGLILGMGGQTALNCGVELFK	Oxidation(M)@11; Carbamidomethyl(C)@19		2661.33	2	99	27	4.33544	0.0232367	1	19.9118	19.8779
7	1	sp|P07756|CPSM_RAT	AERPDGLILGMGGQTALNCGVELFK	Carbamidomethyl(T)@15; Carbamidomethyl(C)@19		2702.35	2	99	15	5.30374	0.216009	1	17.8444	17.94
8	1	sp|P07756|CPSM_RAT	AFAISGPFNVQF			1296.65	0	99	18	4.21827	1	1	24.1558	24.2306
9	1	sp|P07756|CPSM_RAT	AFAMTNQILVER			1391.72	0	99	17	4.96514	1	1	15.758	15.7725
10	1	sp|P07756|CPSM_RAT	AFAISGPFNVQFL			1409.73	0	99	19	3.99782	0.9732	1	25.8643	25.852
11	1	sp|P07756|CPSM_RAT	AFAISGPFNVQFL	Deamidated(N)@9		1410.72	1	99	13	2.43775	0.0267997	1	25.8863	25.8309
12	1	sp|P07756|CPSM_RAT	AFAISGPFNVQFLVK			1636.9	0	99	23	5.34504	0.823316	1	23.3809	23.46
13	1	sp|P07756|CPSM_RAT	AFAISGPFNVQFLVK	Deamidated(N)@9		1637.88	1	99	22	4.25662	0.0671651	1	23.4273	23.5003
14	1	sp|P07756|CPSM_RAT	AFAISGPFNVQFLVK	Deamidated(N)@9; Deamidated(Q)@11		1638.87	2	99	20	3.99374	0.0366663	1	23.4038	23.46
15	1	sp|P07756|CPSM_RAT	AFAISGPFNVQFLVK	Carbamidomethyl@N-term		1693.92	1	99	21	4.29192	0.0728527	2	23.3554	23.365
16	1	sp|P07756|CPSM_RAT	AISGPFNVQFLVK			1418.79	0	99	17	4.1707	1	1	20.5375	20.5512
17	1	sp|P07756|CPSM_RAT	AISEHVEDAGVHSGDATLMLPTQTISQGAIEK			3304.62	0	99	19	4.63091	1	1	16.2727	16.2576
18	1	sp|P07756|CPSM_RAT	ALDNTLPAGWK			1184.62	0	97.81	13	4.67335	1	1	13.8135	13.8033
19	1	sp|P07756|CPSM_RAT	ALDNTLPAGWKPL			1394.76	0	99	13	3.8879	1	1	17.9051	17.8751
20	1	sp|P07756|CPSM_RAT	ALDNTLPAGWKPLFVNVNDQTNEGIMHESKPF			3581.76	0	97.32	14	4.0825	1	1	21.1172	21.1031
21	1	sp|P07756|CPSM_RAT	ALENNMSLDEIVK			1474.73	0	99	20	5.70186	0.628516	1	15.8276	15.8759
22	1	sp|P07756|CPSM_RAT	ALENNMSLDEIVK	Deamidated(N)@4		1475.72	1	99	19	5.44588	0.348601	1	16.2798	16.1661
23	1	sp|P07756|CPSM_RAT	ALENNMSLDEIVK	Carbamidomethyl@N-term		1531.76	1	99	17	4.26307	0.0228834	1	15.9258	15.8918
24	1	sp|P07756|CPSM_RAT	AMLSTGFK	Dethiomethyl(M)@2		805.433	1	98	12	4.43754	0.291969	1	4.8964	4.9532
25	1	sp|P07756|CPSM_RAT	AMLSTGFK			853.437	0	99	12	4.82226	0.708031	1	10.567	10.5311
26	1	sp|P07756|CPSM_RAT	ANPIIGNGGAPDTTAR			1523.77	0	99	18	4.31133	0.182232	1	9.9363	9.9227
27	1	sp|P07756|CPSM_RAT	ANPIIGNGGAPDTTAR	Deamidated(N)@7		1524.75	1	99	21	4.87738	0.670923	1	10.3598	10.3652
28	1	sp|P07756|CPSM_RAT	ANPIIGNGGAPDTTAR	Deamidated(N)@7; Deamidated(R)@16		1525.74	2	99	18	4.21756	0.146845	1	10.3539	10.3184
29	1	sp|P07756|CPSM_RAT	AQTAHIVLEDGTK			1381.72	0	99	22	4.71415	0.963814	1	8.3109	8.2956
30	1	sp|P07756|CPSM_RAT	AQTAHIVLEDGTK	Deamidated(Q)@2		1382.7	1	99	14	3.2887	0.0361856	1	8.3317	8.3371
31	1	sp|P07756|CPSM_RAT	AVNTLNEALEFAN			1404.69	0	99	22	5.38248	0.922585	1	18.4335	18.4439
32	1	sp|P07756|CPSM_RAT	AVNTLNEALEFAN	Cation:Na(E)@10		1426.67	1	99	17	3.90832	0.0309637	1	18.4561	18.4439
33	1	sp|P07756|CPSM_RAT	AVNTLNEALEFAN	Cation:K(E)@10		1442.64	1	97.86	13	3.56098	0.0139159	1	18.4569	18.4648
34	1	sp|P07756|CPSM_RAT	AVNTLNEALEFAN	Carbamidomethyl@N-term		1461.71	1	99	16	3.92983	0.0325354	1	18.4744	18.4857
35	1	sp|P07756|CPSM_RAT	AVNTLNEALEFANSVGYPC	Carbamidomethyl(C)@19		2067.96	1	99	24	4.92259	0.907625	1	23.1524	23.2006
36	1	sp|P07756|CPSM_RAT	AVNTLNEALEFANSVGYPC	Deamidated(N)@13; Carbamidomethyl(C)@19		2068.94	2	99	18	3.60369	0.0435518	1	23.767	23.7555
37	1	sp|P07756|CPSM_RAT	AVNTLNEALEFANSVGYPC	Carbamidomethyl@N-term; Carbamidomethyl(C)@19		2124.98	2	99	21	3.65331	0.0488236	1	23.2517	23.2211
38	1	sp|P07756|CPSM_RAT	AVNTLNEALEFANSVGYPCLLR	Carbamidomethyl(C)@19		2450.23	1	99	25	5.72084	0.692887	1	24.9938	25.0475
39	1	sp|P07756|CPSM_RAT	AVNTLNEALEFANSVGYPCLLR	Deamidated(N)@13; Carbamidomethyl(C)@19		2451.21	2	99	25	4.80543	0.0841897	1	22.4422	22.4289
40	1	sp|P07756|CPSM_RAT	AVNTLNEALEFANSVGYPCLLR	Deamidated(N)@6; Deamidated(N)@13; Carbamidomethyl(C)@19; Deamidated(R)@22		2453.18	4	99	20	5.15664	0.189001	1	25.015	25.0475
41	1	sp|P07756|CPSM_RAT	AVNTLNEALEFANSVGYPCLLR	Carbamidomethyl@N-term; Carbamidomethyl(C)@19		2507.25	2	99	23	4.41066	0.0339223	1	25.1209	25.0737
42	1	sp|P07756|CPSM_RAT	AVNTLNEALEFANSVGYPCLLRPS	Carbamidomethyl(C)@19		2634.31	1	99	23	4.16026	0.689963	1	25.0184	24.9839
43	1	sp|P07756|CPSM_RAT	AVNTLNEALEFANSVGYPCLLRPS	Deamidated(N)@13; Carbamidomethyl(C)@19		2635.3	2	99	19	3.81285	0.310037	1	25.025	25.0142
44	1	sp|P07756|CPSM_RAT	AVQFHPEVSPGPTDTEYLFDSFFSLIK			3070.5	0	99	16	4.0571	1	1	26.144	26.1106
45	1	sp|P07756|CPSM_RAT	CEMASTGEVACFGEGIHTAFLK	Carbamidomethyl(C)@1; Carbamidomethyl(C)@11		2414.07	2	99	19	4.83889	1	1	18.2181	18.1839
46	1	sp|P07756|CPSM_RAT	CLGLTEAQTR	Carbamidomethyl(C)@1		1147.57	1	99	16	5.56323	1	1	9.2266	9.255
47	1	sp|P07756|CPSM_RAT	DADDNCVTVCNMENVDAMGVHTGDSVVVAPAQTLSNAEFQMLR	Carbamidomethyl(C)@6; Carbamidomethyl(C)@10		4680.07	2	99	17	3.41061	0.0390083	1	22.8662	22.913
48	1	sp|P07756|CPSM_RAT	DADDNCVTVCNMENVDAMGVHTGDSVVVAPAQTLSNAEFQMLR	Carbamidomethyl(C)@6; Carbamidomethyl(C)@10; Deamidated(N)@14		4681.05	3	99	17	4.49585	0.474676	1	22.9222	22.9485
49	1	sp|P07756|CPSM_RAT	DADDNCVTVCNMENVDAMGVHTGDSVVVAPAQTLSNAEFQMLR	Carbamidomethyl(C)@6; Carbamidomethyl(C)@10; Deamidated(N)@14; Deamidated(N)@36		4682.03	4	99	21	4.50637	0.486315	1	22.9914	22.913
50	1	sp|P07756|CPSM_RAT	DGSIDLVINLPN			1268.66	0	96.92	17	3.35064	1	1	21.2005	21.1853
51	1	sp|P07756|CPSM_RAT	DGSIDLVINLPNNNTK			1725.89	0	99	22	5.51942	0.573456	1	17.786	17.7931
52	1	sp|P07756|CPSM_RAT	DGSIDLVINLPNNNTK	Deamidated(N)@12		1726.87	1	99	15	5.38032	0.416297	1	18.6888	18.5123
53	1	sp|P07756|CPSM_RAT	DGSIDLVINLPNNNTK	Deamidated(N)@9; Deamidated(N)@13		1727.86	2	99	20	3.77151	0.010247	1	18.3099	18.3153
54	1	sp|P07756|CPSM_RAT	EPLFGISTGNIITGL			1530.83	0	99	22	4.74074	1	1	25.3362	25.3624
55	1	sp|P07756|CPSM_RAT	EPLFGISTGNIITGLAAGAK			1929.06	0	99	27	5.62604	0.890226	1	22.8827	22.8508
56	1	sp|P07756|CPSM_RAT	EPLFGISTGNIITGLAAGAK	Deamidated(N)@10		1930.04	1	99	24	4.6897	0.103077	1	22.8145	22.8508
57	1	sp|P07756|CPSM_RAT	EPLFGISTGNIITGLAAGAK	Glu->pyro-Glu@N-term; Carbamidomethyl(S)@7		1968.07	2	99	17	3.50243	0.00669713	1	25.5646	25.5516
58	1	sp|P07756|CPSM_RAT	ETLMDLGTK			1006.5	0	99	13	4.53675	1	1	12.4061	12.4115
59	1	sp|P07756|CPSM_RAT	EVEMDAVGK			976.454	0	99	11	3.78305	1	1	7.6284	7.6338
60	1	sp|P07756|CPSM_RAT	EWPANLDLR	Glu->pyro-Glu@N-term		1094.55	1	99	10	3.42226	1	1	19.2399	19.2562
61	1	sp|P07756|CPSM_RAT	FAVQFHPEVSPGPTDTEYLFDSFF			2776.27	0	96.53	14	4.121	1	1	25.8752	25.8856
62	1	sp|P07756|CPSM_RAT	FAVQFHPEVSPGPTDTEYLFDSFFSLIK			3217.56	0	99	20	4.26935	0.947124	1	26.1758	26.1813
63	1	sp|P07756|CPSM_RAT	FAVQFHPEVSPGPTDTEYLFDSFFSLIK	Deamidated(Q)@4		3218.55	1	99	16	3.0162	0.0528756	1	26.177	26.1615
64	1	sp|P07756|CPSM_RAT	FDEHGIMVLGCGPY	Carbamidomethyl(C)@11		1593.7	1	99	17	4.68493	1	1	18.7572	18.8082
65	1	sp|P07756|CPSM_RAT	FLGVAEQLHNEGFK			1587.8	0	99	24	5.14589	0.616113	1	14.8467	14.8739
66	1	sp|P07756|CPSM_RAT	FLGVAEQLHNEGFK	Deamidated(N)@10		1588.79	1	99	14	3.96464	0.040589	1	14.9034	14.874
67	1	sp|P07756|CPSM_RAT	FLGVAEQLHNEGFK	Carbamidomethyl(H)@9		1644.83	1	99	16	4.8919	0.343298	1	14.758	14.7289
68	1	sp|P07756|CPSM_RAT	FVHDNYVIR			1161.59	0	99	15	5.09645	0.867495	1	9.4836	9.511
69	1	sp|P07756|CPSM_RAT	FVHDNYVIR	Deamidated(N)@5		1162.58	1	99	11	4.28042	0.132505	1	10.015	9.9855
70	1	sp|P07756|CPSM_RAT	GAEVHLVPWNHDFTQMDYDGLLIAGGPGNPALAQPL			3812.86	0	99	17	4.12398	1	1	24.4178	24.3842
71	1	sp|P07756|CPSM_RAT	GAEVHLVPWNHDFTQMDYDGLLIAGGPGNPALAQPLIQN			4168.05	0	99	15	3.53453	1	1	24.2661	24.2528
72	1	sp|P07756|CPSM_RAT	GILIGIQQS			927.539	0	96.16	14	4.06885	1	1	16.0381	16.0306
73	1	sp|P07756|CPSM_RAT	GLNSESVTEETLR			1433.7	0	99	17	5.06246	0.621441	1	11.291	11.2416
74	1	sp|P07756|CPSM_RAT	GLNSESVTEETLR	Deamidated(N)@3		1434.68	1	99	18	4.51639	0.176737	1	11.9262	11.8939
75	1	sp|P07756|CPSM_RAT	GLNSESVTEETLR	Carbamidomethyl@N-term		1490.72	1	99	18	4.51182	0.174886	1	11.3178	11.2837
76	1	sp|P07756|CPSM_RAT	GLNSESVTEETLR	GlyGly(S)@4		1547.74	1	99	14	3.6994	0.0269366	1	13.8693	13.8356
77	1	sp|P07756|CPSM_RAT	GNDVLVIECN	Ammonia-loss(N)@2; Carbamidomethyl(C)@9		1114.5	2	98.63	11	3.33405	1	1	16.7891	16.8061
78	1	sp|P07756|CPSM_RAT	GNDVLVIECNLR	Ammonia-loss(N)@2; Carbamidomethyl(C)@9		1383.68	2	99	16	4.761	0.138545	1	18.5836	18.5695
79	1	sp|P07756|CPSM_RAT	GNDVLVIECNLR	Carbamidomethyl(C)@9		1400.71	1	99	20	5.55464	0.861455	1	15.3474	15.3553
80	1	sp|P07756|CPSM_RAT	GQILTMANPIIGN			1340.71	0	99	19	3.81184	1	1	19.3862	19.3733
81	1	sp|P07756|CPSM_RAT	GQILTMANPIIGNGGAPDTTAR			2167.11	0	99	28	5.15589	0.344341	1	17.4317	17.4205
82	1	sp|P07756|CPSM_RAT	GQILTMANPIIGNGGAPDTTAR	Deamidated(N)@13		2168.09	1	99	24	5.3198	0.502226	1	17.6314	17.6619
83	1	sp|P07756|CPSM_RAT	GQILTMANPIIGNGGAPDTTAR	Deamidated(N)@8; Deamidated(N)@13		2169.07	2	99	24	4.80482	0.153433	1	17.6423	17.6272
84	1	sp|P07756|CPSM_RAT	GQNQPVLNITNR			1352.72	0	99	20	5.74644	0.929076	1	10.8553	10.8423
85	1	sp|P07756|CPSM_RAT	GQNQPVLNITNR	Deamidated(N)@8		1353.7	1	98.87	15	4.15776	0.0239534	1	10.8733	10.8879
86	1	sp|P07756|CPSM_RAT	GQNQPVLNITNR	Carbamidomethyl@N-term		1409.74	1	99	16	4.45022	0.0469706	1	10.9238	10.9089
87	1	sp|P07756|CPSM_RAT	GTTITSVLPK			1015.59	0	99	16	5.52445	1	1	12.8119	12.8457
88	1	sp|P07756|CPSM_RAT	GVAEQLHNEGFK			1327.65	0	98.68	12	3.99695	1	1	14.8602	14.8489
89	1	sp|P07756|CPSM_RAT	GYSFGHPSSVAGEVVFNTGLGGYSEALTDPAYK			3376.59	0	99	21	5.13973	0.932398	1	20.7894	20.7754
90	1	sp|P07756|CPSM_RAT	GYSFGHPSSVAGEVVFNTGLGGYSEALTDPAYK	Carbamidomethyl@N-term; Deamidated(N)@17		3434.59	2	99	16	4.00009	0.0676021	1	20.8204	20.8473
91	1	sp|P07756|CPSM_RAT	HIGSSVEFDWCAVSSIR	Carbamidomethyl(C)@11		1948.91	1	99	19	4.36633	1	1	17.9513	17.9424
92	1	sp|P07756|CPSM_RAT	HLGIVGECNIQFALHPT	Carbamidomethyl(C)@8		1904.96	1	99	24	5.2955	0.642717	1	17.3431	17.3727
93	1	sp|P07756|CPSM_RAT	HLGIVGECNIQFALHPT	Carbamidomethyl(C)@8; Deamidated(N)@9		1905.94	2	99	23	4.96329	0.299091	1	17.3825	17.3727
94	1	sp|P07756|CPSM_RAT	HLGIVGECNIQFALHPT	Carbamidomethyl(C)@8; Deamidated(N)@9; Deamidated(Q)@11		1906.92	3	99	18	3.00903	0.00332309	1	17.4524	17.4214
95	1	sp|P07756|CPSM_RAT	HLGIVGECNIQFALHPT	Carbamidomethyl(C)@8; Carbamidomethyl(H)@15		1961.98	2	99	19	4.22681	0.0548684	1	17.2226	17.2541
96	1	sp|P07756|CPSM_RAT	HLPTLEQPIIPSDYVAIK			2033.12	0	99	18	5.90074	0.894158	1	18.6918	18.7828
97	1	sp|P07756|CPSM_RAT	HLPTLEQPIIPSDYVAIK	Deamidated(Q)@7		2034.1	1	99	15	4.60567	0.0453259	1	18.7982	18.7901
98	1	sp|P07756|CPSM_RAT	HLPTLEQPIIPSDYVAIK	Cation:K(D)@13		2071.08	1	97.84	14	3.86213	0.008181	1	18.7811	18.7678
99	1	sp|P07756|CPSM_RAT	HLPTLEQPIIPSDYVAIK	Carbamidomethyl@N-term		2090.14	1	99	16	4.66812	0.0523348	1	20.0198	20.0302
100	1	sp|P07756|CPSM_RAT	IALGIPLPEIK			1162.73	0	99	18	6.08682	0.990165	1	20.5424	20.5979
101	1	sp|P07756|CPSM_RAT	IALGIPLPEIK	Carbamidomethyl@N-term		1219.75	1	98.18	13	4.0839	0.00983526	1	20.843	20.8364
102	1	sp|P07756|CPSM_RAT	IAPSFAVESMEDALK			1606.79	0	99	26	5.90676	0.952202	1	19.8918	19.921
103	1	sp|P07756|CPSM_RAT	IAPSFAVESMEDALK	Carbamidomethyl@N-term		1663.81	1	99	19	4.60743	0.0477977	1	20.4245	20.3718
104	1	sp|P07756|CPSM_RAT	IASVQTNEVGLK			1257.69	0	99	21	5.70209	0.969702	1	10.4796	10.4691
105	1	sp|P07756|CPSM_RAT	IASVQTNEVGLK	Deamidated(N)@7		1258.68	1	99	19	4.19687	0.0302981	1	10.7864	10.7746
106	1	sp|P07756|CPSM_RAT	IEFEGQSVDFVDPNK			1722.81	0	99	24	5.52764	1	1	16.5962	16.5844
107	1	sp|P07756|CPSM_RAT	IEFEGQSVDFVDPNKQNLIAEVSTK			2806.4	0	99	21	5.063	0.659863	1	19.4164	19.4235
108	1	sp|P07756|CPSM_RAT	IEFEGQSVDFVDPNKQNLIAEVSTK	Deamidated(N)@17		2807.39	1	99	15	4.7752	0.340137	1	19.448	19.4131
109	1	sp|P07756|CPSM_RAT	IISVGGQIPNNLAVPLYK			1895.09	0	99	15	3.64207	1	1	19.5431	19.5074
110	1	sp|P07756|CPSM_RAT	ILDIYHQEACNGCIISVGGQIPN	Carbamidomethyl(C)@10; Carbamidomethyl(C)@13		2570.23	2	96.25	14	4.3597	0.307029	1	18.6318	18.6177
111	1	sp|P07756|CPSM_RAT	ILDIYHQEACNGCIISVGGQIPN	Carbamidomethyl(C)@10; Deamidated(N)@11; Carbamidomethyl(C)@13		2571.21	3	99	17	4.71324	0.692971	1	18.8913	18.8787
112	1	sp|P07756|CPSM_RAT	ILDIYHQEACNGCIISVGGQIPNNLAVPLYK	Carbamidomethyl(C)@10; Carbamidomethyl(C)@13		3468.75	2	99	18	4.37831	0.151368	1	21.5284	21.5338
113	1	sp|P07756|CPSM_RAT	ILDIYHQEACNGCIISVGGQIPNNLAVPLYK	Carbamidomethyl(C)@10; Deamidated(N)@11; Carbamidomethyl(C)@13		3469.74	3	99	27	5.10294	0.802914	1	21.7704	21.7578
114	1	sp|P07756|CPSM_RAT	ILDIYHQEACNGCIISVGGQIPNNLAVPLYK	Deamidated(Q)@7; Carbamidomethyl(C)@10; Carbamidomethyl(C)@13; Deamidated(Q)@20		3470.72	4	99	22	3.85836	0.0457177	1	21.7434	21.7522
115	1	sp|P07756|CPSM_RAT	IMGTSPLQIDR	Dethiomethyl(M)@2		1181.64	1	99	13	4.13941	0.157404	1	9.4022	9.394
116	1	sp|P07756|CPSM_RAT	IMGTSPLQIDR			1229.64	0	99	15	4.7024	0.575448	1	13.289	13.3044
117	1	sp|P07756|CPSM_RAT	IMGTSPLQIDR	Carbamidomethyl@N-term		1286.67	1	99	15	4.36914	0.267148	1	13.8368	13.8033
118	1	sp|P07756|CPSM_RAT	IVLEDGTK			873.481	0	97.48	9	3.5682	1	1	7.4187	7.4078
119	1	sp|P07756|CPSM_RAT	IYAIAK			677.411	0	97.32	8	3.82387	1	1	7.392	7.3973
120	1	sp|P07756|CPSM_RAT	KEPLFGISTGNIITGL			1658.92	0	97.7	12	3.99414	1	1	22.1446	22.155
121	1	sp|P07756|CPSM_RAT	KEPLFGISTGNIITGLAAGAK			2057.15	0	99	17	4.32245	1	1	20.4356	20.4004
122	1	sp|P07756|CPSM_RAT	LAQPLIQNVK			1122.68	0	96.23	11	4.18597	1	1	11.5032	11.5153
123	1	sp|P07756|CPSM_RAT	LFATEATSDWLN			1366.64	0	98.89	14	3.59373	1	1	19.618	19.6292
124	1	sp|P07756|CPSM_RAT	LFATEATSDWLNAN			1551.72	0	99	23	4.55295	1	1	19.5118	19.5416
125	1	sp|P07756|CPSM_RAT	LFATEATSDWLNANNVPATPVAWPSQEGQNPSLSSIR			3967.93	0	99	25	5.3759	0.456438	1	22.8358	22.8226
126	1	sp|P07756|CPSM_RAT	LFATEATSDWLNANNVPATPVAWPSQEGQNPSLSSIR	Deamidated(N)@15		3968.92	1	99	24	5.45177	0.543562	1	22.6899	22.8226
127	1	sp|P07756|CPSM_RAT	LTSIDKWFLYK			1412.77	0	99	11	4.16065	1	1	17.9688	17.9842
128	1	sp|P07756|CPSM_RAT	LVPWNHDFTQMDYDGLLIAGGPGNPALAQPLIQNVK			3901.98	0	99	16	3.96355	1	1	24.2249	24.2144
129	1	sp|P07756|CPSM_RAT	LYFEELSLER			1297.66	0	99	17	5.70116	1	1	17.9387	17.9111
130	1	sp|P07756|CPSM_RAT	MCHPSVDGFTPR	Dethiomethyl(M)@1; Carbamidomethyl(C)@2		1354.61	2	99	12	4.48705	0.0992418	1	7.3771	7.3655
131	1	sp|P07756|CPSM_RAT	MCHPSVDGFTPR	Carbamidomethyl(C)@2		1402.61	1	99	18	5.40633	0.824091	1	10.6639	10.654
132	1	sp|P07756|CPSM_RAT	MCHPSVDGFTPR	Oxidation(M)@1; Carbamidomethyl(C)@2		1418.61	2	99	14	4.37497	0.0766672	1	9.3747	9.3623
133	1	sp|P07756|CPSM_RAT	NGCIISVGGQIPNNLAVPLYK	Deamidated(N)@1; Carbamidomethyl(C)@3		2227.17	2	99	11	3.48686	1	1	21.633	21.6211
134	1	sp|P07756|CPSM_RAT	NIHPWVK			892.492	0	99	10	4.23267	1	1	7.9868	7.9931
135	1	sp|P07756|CPSM_RAT	NLAVPLYK			916.538	0	98.87	11	4.82366	1	1	13.2131	13.1975
136	1	sp|P07756|CPSM_RAT	NVPATPVAWPSQEGQNPSLSSIR			2434.22	0	99	18	4.56457	0.889503	1	16.9356	16.9419
137	1	sp|P07756|CPSM_RAT	NVPATPVAWPSQEGQNPSLSSIR	Deamidated(N)@16		2435.21	1	99	17	3.65877	0.110497	1	16.9906	16.9977
138	1	sp|P07756|CPSM_RAT	NVVFSEDEMKR			1352.64	0	99	11	4.09398	1	1	10.1421	10.1319
139	1	sp|P07756|CPSM_RAT	PALVASR			712.423	0	98.8	10	4.73103	1	1	4.8259	4.8747
140	1	sp|P07756|CPSM_RAT	PLFVNVNDQTNEGIMHESK			2171.03	0	99	20	4.4845	0.739913	1	14.6731	14.6412
141	1	sp|P07756|CPSM_RAT	PLFVNVNDQTNEGIMHESK	Carbamidomethyl@N-term		2228.05	1	98.29	15	4.03044	0.260087	1	15.3592	15.351
142	1	sp|P07756|CPSM_RAT	PLFVNVNDQTNEGIMHESKPF			2415.15	0	99	24	4.59178	1	1	17.5078	17.5182
143	1	sp|P07756|CPSM_RAT	PRLRDADPILRCEMASTGEVACFGEGIHTAFLK	Carbamidomethyl(C)@12; Carbamidomethyl(C)@22		3716.82	2	99	16	4.51564	1	1	15.6267	15.6169
144	1	sp|P07756|CPSM_RAT	PSYVLSGSAM			1010.47	0	99	13	3.38792	1	1	14.254	14.2498
145	1	sp|P07756|CPSM_RAT	PSYVLSGSAMN			1124.52	0	99	11	3.75724	1	1	12.9749	12.9458
146	1	sp|P07756|CPSM_RAT	PSYVLSGSAMNVVFSEDEMK			2189	0	99	20	4.04653	1	1	20.045	20.0571
147	1	sp|P07756|CPSM_RAT	QADAVYFLPITPQ	Gln->pyro-Glu@N-term		1444.72	1	99	19	4.48034	0.814966	1	25.22	25.2671
148	1	sp|P07756|CPSM_RAT	QADAVYFLPITPQ			1461.75	0	99	13	3.81164	0.174761	1	21.5263	21.5175
149	1	sp|P07756|CPSM_RAT	QADAVYFLPITPQ	Deamidated(Q)@1		1462.73	1	97.13	13	2.58092	0.0102737	1	21.4754	21.5086
150	1	sp|P07756|CPSM_RAT	QADAVYFLPITPQFVTEVIK	Gln->pyro-Glu@N-term		2261.2	1	99	22	5.30591	0.252887	1	26.3417	26.3765
151	1	sp|P07756|CPSM_RAT	QADAVYFLPITPQFVTEVIK	Gln->pyro-Glu@N-term; Deamidated(Q)@13		2262.18	2	99	15	4.38507	0.0303448	1	26.3862	26.3591
152	1	sp|P07756|CPSM_RAT	QADAVYFLPITPQFVTEVIK			2278.22	0	99	20	5.75051	0.703928	1	25.827	25.8631
153	1	sp|P07756|CPSM_RAT	QADAVYFLPITPQFVTEVIK	Gln->pyro-Glu@N-term; Carbamidomethyl(E)@17		2318.22	2	99	17	4.01157	0.0128406	1	26.3661	26.3765
154	1	sp|P07756|CPSM_RAT	QAFITAQNHGY	Gln->pyro-Glu@N-term		1231.56	1	96.99	14	4.35589	1	1	14.9293	14.8973
155	1	sp|P07756|CPSM_RAT	QAFITAQNHGYALDNTLPAGWK			2415.2	0	99	18	4.75466	1	1	17.1797	17.1867
156	1	sp|P07756|CPSM_RAT	QIDTLAAEYPSVTN	Gln->pyro-Glu@N-term		1503.71	1	99	17	3.56134	0.634937	1	19.3569	19.3623
157	1	sp|P07756|CPSM_RAT	QIDTLAAEYPSVTN			1520.74	0	99	19	3.32098	0.365063	1	15.2564	15.241
158	1	sp|P07756|CPSM_RAT	QIDTLAAEYPSVTNY	Gln->pyro-Glu@N-term		1666.77	1	99	21	3.89801	0.556753	1	21.7138	21.7051
159	1	sp|P07756|CPSM_RAT	QIDTLAAEYPSVTNY			1683.8	0	99	14	3.799	0.443247	1	17.6293	17.615
160	1	sp|P07756|CPSM_RAT	QIDTLAAEYPSVTNYL	Gln->pyro-Glu@N-term		1779.86	1	99	21	4.2973	0.661805	1	25.659	25.6852
161	1	sp|P07756|CPSM_RAT	QIDTLAAEYPSVTNYL			1796.88	0	98.49	18	4.00574	0.338195	1	21.7414	21.7677
162	1	sp|P07756|CPSM_RAT	QIDTLAAEYPSVTNYLYVTY	Gln->pyro-Glu@N-term		2306.1	1	99	19	4.33784	0.567063	1	26.136	26.1514
163	1	sp|P07756|CPSM_RAT	QIDTLAAEYPSVTNYLYVTY			2323.13	0	99	21	4.18233	0.39639	1	24.0224	24.0485
164	1	sp|P07756|CPSM_RAT	QIDTLAAEYPSVTNYLYVTY	Deamidated(N)@14		2324.11	1	99	19	3.14706	0.0365469	1	24.0083	24.0344
165	1	sp|P07756|CPSM_RAT	QIDTLAAEYPSVTNYLYVTYNGQEHDIK	Gln->pyro-Glu@N-term; Deamidated(Q)@23		3228.51	2	99	15	4.02003	0.199813	1	23.2751	23.2805
166	1	sp|P07756|CPSM_RAT	QIDTLAAEYPSVTNYLYVTYNGQEHDIK			3244.56	0	99	16	4.31492	0.394016	1	20.7105	20.7159
167	1	sp|P07756|CPSM_RAT	QIDTLAAEYPSVTNYLYVTYNGQEHDIK	Deamidated(N)@21		3245.54	1	99	19	4.32811	0.406171	1	20.4625	20.4894
168	1	sp|P07756|CPSM_RAT	QNLIAEVSTK	Gln->pyro-Glu@N-term		1084.58	1	99	14	3.97791	0.0208046	1	15.931	15.9024
169	1	sp|P07756|CPSM_RAT	QNLIAEVSTK			1101.6	0	99	16	5.65062	0.979195	1	11.8818	11.8731
170	1	sp|P07756|CPSM_RAT	SAYALGGLGSGICPN	Carbamidomethyl(C)@13		1435.68	1	99	23	4.61596	1	1	16.732	16.7203
171	1	sp|P07756|CPSM_RAT	SAYALGGLGSGICPNK	Carbamidomethyl(C)@13		1563.77	1	99	25	5.66283	0.981399	1	14.4808	14.4516
172	1	sp|P07756|CPSM_RAT	SAYALGGLGSGICPNK	Carbamidomethyl(C)@13; Deamidated(N)@15		1564.76	2	97.5	11	3.94052	0.018601	1	14.6579	14.6208
173	1	sp|P07756|CPSM_RAT	SIFSAVLDELK			1220.67	0	99	18	6.21769	0.986854	1	23.867	23.9232
174	1	sp|P07756|CPSM_RAT	SIFSAVLDELK	Carbamidomethyl(K)@11		1277.69	1	99	14	4.34223	0.0131458	2	23.8687	23.8189
175	1	sp|P07756|CPSM_RAT	SLGQWLQEEK			1216.61	0	99	16	5.76824	0.686085	1	14.5864	14.5943
176	1	sp|P07756|CPSM_RAT	SLGQWLQEEK	Deamidated(Q)@7		1217.59	1	97.08	16	5.36605	0.271757	1	14.6447	14.5943
177	1	sp|P07756|CPSM_RAT	SLGQWLQEEK	Carbamidomethyl@N-term		1273.63	1	98.97	17	4.55675	0.0421583	1	15.045	15.0546
178	1	sp|P07756|CPSM_RAT	SMEYCIIEVN	Carbamidomethyl(C)@5		1256.54	1	99	14	4.1304	1	1	17.1302	17.097
179	1	sp|P07756|CPSM_RAT	SMEYCIIEVNAR	Carbamidomethyl(C)@5		1483.68	1	99	20	4.78647	0.76052	1	15.1505	15.1384
180	1	sp|P07756|CPSM_RAT	SMEYCIIEVNAR	Carbamidomethyl(C)@5; Deamidated(N)@10		1484.66	2	99	17	4.28463	0.23948	1	15.1305	15.1384
181	1	sp|P07756|CPSM_RAT	SVGYPC	Carbamidomethyl(C)@6		681.279	1	99	8	3.25816	1	1	7.4986	7.4655
182	1	sp|P07756|CPSM_RAT	SVGEVMAIGR			1017.53	0	99	14	4.47956	1	1	11.6868	11.6563
183	1	sp|P07756|CPSM_RAT	TAVDSGIALLTN			1173.62	0	97.36	14	3.77122	1	1	17.5982	17.6526
184	1	sp|P07756|CPSM_RAT	TAVDSGIALLTNF			1320.69	0	99	20	4.38202	1	1	23.97	23.9616
185	1	sp|P07756|CPSM_RAT	TAVDSGIALLTNFQVTK			1776.96	0	99	27	5.80873	0.947977	1	21.3748	21.3885
186	1	sp|P07756|CPSM_RAT	TAVDSGIALLTNFQVTK	Deamidated(N)@12		1777.95	1	96.59	15	3.27416	0.00276837	1	21.4562	21.4295
187	1	sp|P07756|CPSM_RAT	TAVDSGIALLTNFQVTK	Carbamidomethyl@N-term		1833.98	1	99	18	4.52438	0.0492549	1	21.3087	21.2823
188	1	sp|P07756|CPSM_RAT	TFEESFQK			1014.47	0	99	10	4.21026	1	1	9.1654	9.1532
189	1	sp|P07756|CPSM_RAT	TLGVDFIDVATK			1277.69	0	99	18	6.0805	0.966513	2	18.2773	18.2104
190	1	sp|P07756|CPSM_RAT	TLGVDFIDVATK	Carbamidomethyl@N-term		1334.71	1	99	17	4.62017	0.0334868	1	18.5204	18.5123
191	1	sp|P07756|CPSM_RAT	TLNEALEFANSVGYPCLLR	Carbamidomethyl(C)@16		2166.08	1	99	22	4.10267	1	1	22.5164	22.5058
192	1	sp|P07756|CPSM_RAT	TSACFEPSLDYMVTK	Carbamidomethyl(C)@4		1747.78	1	99	23	5.3852	0.952704	1	16.7249	16.7515
193	1	sp|P07756|CPSM_RAT	TSACFEPSLDYMVTK	Carbamidomethyl(C)@4; Oxidation(M)@12		1763.77	2	99	18	3.87105	0.0291615	1	14.7466	14.7333
194	1	sp|P07756|CPSM_RAT	TSACFEPSLDYMVTK	Carbamidomethyl@N-term; Carbamidomethyl(C)@4		1804.8	2	99	14	3.66474	0.0181342	1	17.0268	17.0322
195	1	sp|P07756|CPSM_RAT	TSINVVR			787.455	0	98.92	11	4.71679	1	1	7.1592	7.1646
196	1	sp|P07756|CPSM_RAT	TVLMNPNIASVQTN			1500.76	0	99	15	3.57264	1	1	15.5633	15.5089
197	1	sp|P07756|CPSM_RAT	TVLMNPNIASVQTNEVGLK			2027.07	0	99	25	5.2015	1	1	16.7599	16.7938
198	1	sp|P07756|CPSM_RAT	TVVVNCNPETVSTDFDECDK	Carbamidomethyl(C)@6; Carbamidomethyl(C)@18		2327.99	2	99	20	5.08098	0.791996	1	14.1616	14.2294
199	1	sp|P07756|CPSM_RAT	TVVVNCNPETVSTDFDECDK	Carbamidomethyl(C)@6; Deamidated(N)@7; Carbamidomethyl(C)@18		2328.97	3	99	19	4.18084	0.099674	1	14.1804	14.2294
200	1	sp|P07756|CPSM_RAT	TVVVNCNPETVSTDFDECDK	Carbamidomethyl(C)@6; Deamidated(N)@7; Oxidation(P)@8; Carbamidomethyl(C)@18		2344.97	4	99	17	3.71734	0.0342829	1	14.2361	14.2294
201	1	sp|P07756|CPSM_RAT	TVVVNCNPETVSTDFDECDK	Carbamidomethyl(C)@6; Cation:Na(E)@9; Carbamidomethyl(C)@18		2349.97	3	99	16	3.83065	0.0445033	1	14.2199	14.2294
202	1	sp|P07756|CPSM_RAT	TVVVNCNPETVSTDFDECDK	Carbamidomethyl(C)@6; Carbamidomethyl(C)@18; Carbamidomethyl(K)@20		2385.01	3	99	19	3.65273	0.029544	1	14.2215	14.2089
203	1	sp|P07756|CPSM_RAT	TVVVNCNPETVSTDFDECDKLYFEELSLER	Carbamidomethyl(C)@6; Carbamidomethyl(C)@18		3607.63	2	99	24	4.7491	1	1	20.7948	20.7814
204	1	sp|P07756|CPSM_RAT	VAGLLVLNYSHDYNHWLATK			2313.19	0	99	21	4.65065	1	1	18.9603	18.9538
205	1	sp|P07756|CPSM_RAT	VISHAISEHVEDAGVHSGDATLMLPTQTISQGAIEK			3740.87	0	99	25	5.5847	0.747018	1	16.3264	16.273
206	1	sp|P07756|CPSM_RAT	VISHAISEHVEDAGVHSGDATLMLPTQTISQGAIEK	Oxidation(M)@23		3756.86	1	99	19	3.89298	0.0151922	1	15.585	15.5693
207	1	sp|P07756|CPSM_RAT	VISHAISEHVEDAGVHSGDATLMLPTQTISQGAIEK	Carbamidomethyl(D)@19		3797.89	1	99	18	5.02892	0.207757	1	14.8858	14.872
208	1	sp|P07756|CPSM_RAT	VISHAISEHVEDAGVHSGDATLMLPTQTISQGAIEK	Carbamidomethyl@N-term; Deamidated(Q)@27		3798.87	2	99	19	4.18896	0.0300325	1	16.9915	16.9597
209	1	sp|P07756|CPSM_RAT	VLGTSVESIMATEDR			1606.79	0	99	23	5.70768	1	1	15.8054	15.8759
210	1	sp|P07756|CPSM_RAT	VLILGSGGL			827.512	0	99	12	4.23393	1	1	18.952	19.0004
211	1	sp|P07756|CPSM_RAT	VLILGSGGLSIGQAGEFDYSGSQAVK			2552.31	0	99	20	4.78938	0.766705	1	20.5842	20.5774
212	1	sp|P07756|CPSM_RAT	VLILGSGGLSIGQAGEFDYSGSQAVK	Carbamidomethyl@N-term		2609.33	1	99	21	4.27265	0.233295	1	20.794	20.8225
213	1	sp|P07756|CPSM_RAT	VMIGESVDEK			1105.53	0	99	17	5.39658	1	1	9.1496	9.136
214	1	sp|P07756|CPSM_RAT	VPAIYGVDTR			1089.58	0	99	17	5.96971	1	1	11.881	11.8731
215	1	sp|P07756|CPSM_RAT	VSQEHPVVLTK			1235.69	0	99	16	5.76162	0.924956	1	6.7652	6.7781
216	1	sp|P07756|CPSM_RAT	VSQEHPVVLTK	Deamidated(Q)@3		1236.67	1	99	17	4.67081	0.0750442	1	6.8195	6.8349
217	1	sp|P07756|CPSM_RAT	VVAVDCGIK	Carbamidomethyl(C)@6		959.511	1	99	11	3.87315	1	1	8.6673	8.6559
218	2	sp|P15999|ATPA_RAT	AIEEQVAVIY			1133.6	0	98.91	11	3.65677	1	1	16.4557	16.4661
219	2	sp|P15999|ATPA_RAT	AIEEQVAVIYAGVR			1516.82	0	99	18	5.06092	0.567584	1	16.7809	16.7515
220	2	sp|P15999|ATPA_RAT	AIEEQVAVIYAGVR	Deamidated(Q)@5		1517.81	1	99	20	4.94279	0.432416	1	16.8424	16.9129
221	2	sp|P15999|ATPA_RAT	APGIIPR			722.444	0	98.61	11	4.91329	1	1	8.7906	8.839
222	2	sp|P15999|ATPA_RAT	AQFGSDLDAATQQL			1463.69	0	98.67	14	3.47813	1	1	16.6951	16.6809
223	2	sp|P15999|ATPA_RAT	AQFGSDLDAATQQLL			1576.77	0	99	20	4.08895	1	1	20.1852	20.1718
224	2	sp|P15999|ATPA_RAT	AQFGSDLDAATQQLLSR			1819.91	0	99	25	5.51787	0.966572	1	18.98	18.9516
225	2	sp|P15999|ATPA_RAT	AQFGSDLDAATQQLLSR	Cation:K(D)@6		1857.86	1	99	14	4.05675	0.0334285	1	18.9816	18.9516
226	2	sp|P15999|ATPA_RAT	ASDAAPLQY			934.44	0	98.32	12	3.344	1	1	11.4243	11.4134
227	2	sp|P15999|ATPA_RAT	ASDAAPLQYLAPY			1378.68	0	96.39	16	3.74343	1	1	19.7592	19.7439
228	2	sp|P15999|ATPA_RAT	ASDAAPLQYLAPYSGCSMGEYFR	Carbamidomethyl(C)@16		2553.13	1	99	17	3.90913	1	1	21.4606	21.4504
229	2	sp|P15999|ATPA_RAT	ATASDAAPLQYLAPY			1550.76	0	98.3	14	3.61278	1	1	19.9245	19.9324
230	2	sp|P15999|ATPA_RAT	AVDSLVPIGR			1025.59	0	99	15	4.64741	0.259498	1	13.7354	13.7008
231	2	sp|P15999|ATPA_RAT	AVDSLVPIGR	Carbamidomethyl@N-term		1082.61	1	98.98	15	5.1028	0.740502	1	13.6045	13.6381
232	2	sp|P15999|ATPA_RAT	EAYPGDVFYL			1172.54	0	96.73	10	3.88964	1	1	21.4528	21.4241
233	2	sp|P15999|ATPA_RAT	EAYPGDVFYLH			1309.6	0	99	18	5.34775	1	1	16.9127	16.9206
234	2	sp|P15999|ATPA_RAT	EAYPGDVFYLHSR	Glu->pyro-Glu@N-term		1534.72	1	99	12	5.04834	0.0817298	1	14.4414	14.4159
235	2	sp|P15999|ATPA_RAT	EAYPGDVFYLHSR			1552.73	0	99	15	6.08444	0.888125	1	14.3406	14.4159
236	2	sp|P15999|ATPA_RAT	EAYPGDVFYLHSR	Glu->pyro-Glu@N-term; Carbamidomethyl(Y)@3		1591.74	2	97.2	13	4.11474	0.00952314	1	16.6293	16.5946
237	2	sp|P15999|ATPA_RAT	EAYPGDVFYLHSR	Carbamidomethyl(H)@11		1609.75	1	99	13	4.4503	0.020622	1	14.1813	14.17
238	2	sp|P15999|ATPA_RAT	EIVTNFLAGFE			1238.62	0	99	18	4.46154	1	1	23.8872	23.8797
239	2	sp|P15999|ATPA_RAT	EIVTNFLAGFEP	Glu->pyro-Glu@N-term		1317.66	1	99	18	4.06363	0.00882106	1	26.5658	26.5541
240	2	sp|P15999|ATPA_RAT	EIVTNFLAGFEP			1335.67	0	99	20	6.07413	0.903678	1	24.4871	24.6244
241	2	sp|P15999|ATPA_RAT	EIVTNFLAGFEP	Deamidated(N)@5		1336.66	1	99	20	4.51991	0.0252228	1	23.7391	23.7512
242	2	sp|P15999|ATPA_RAT	EIVTNFLAGFEP	Cation:Na(E)@11		1357.65	1	97.11	17	4.61793	0.0316097	1	24.5937	24.6257
243	2	sp|P15999|ATPA_RAT	EIVTNFLAGFEP	Cation:K(E)@11		1373.63	1	99	14	4.41992	0.0200359	1	24.5631	24.6244
244	2	sp|P15999|ATPA_RAT	EIVTNFLAGFEP	Carbamidomethyl(E)@11		1392.69	1	99	18	4.14473	0.010632	1	24.5081	24.5185
245	2	sp|P15999|ATPA_RAT	EVAAFAQFGSDLDAATQQL			1980.94	0	99	15	3.88846	1	1	23.4764	23.4715
246	2	sp|P15999|ATPA_RAT	EVAAFAQFGSDLDAATQQLL			2094.03	0	99	22	4.42711	1	1	25.7915	25.8069
247	2	sp|P15999|ATPA_RAT	EVAAFAQFGSDLDAATQQLLSR	Glu->pyro-Glu@N-term		2319.15	1	99	22	4.1085	0.00435673	1	26.3749	26.344
248	2	sp|P15999|ATPA_RAT	EVAAFAQFGSDLDAATQQLLSR			2337.16	0	99	29	6.19727	0.534482	1	25.638	25.6322
249	2	sp|P15999|ATPA_RAT	EVAAFAQFGSDLDAATQQLLSR	Deamidated(Q)@7		2338.14	1	99	29	5.97667	0.321612	1	25.6802	25.6322
250	2	sp|P15999|ATPA_RAT	EVAAFAQFGSDLDAATQQLLSR	Deamidated(Q)@7; Deamidated(Q)@17; Deamidated(Q)@18		2340.11	3	99	22	5.3112	0.0694807	1	25.6388	25.6322
251	2	sp|P15999|ATPA_RAT	EVAAFAQFGSDLDAATQQLLSR	Deamidated(Q)@7; Oxidation(F)@8		2354.14	2	97.39	17	4.44609	0.00947873	1	25.6405	25.6526
252	2	sp|P15999|ATPA_RAT	EVAAFAQFGSDLDAATQQLLSR	Cation:Na(D)@11		2359.14	1	99	21	4.55394	0.0121509	1	25.6416	25.6142
253	2	sp|P15999|ATPA_RAT	EVAAFAQFGSDLDAATQQLLSR	Cation:K(D)@11		2375.12	1	99	25	4.75734	0.0194088	1	25.6046	25.6142
254	2	sp|P15999|ATPA_RAT	EVAAFAQFGSDLDAATQQLLSR	Glu->pyro-Glu@N-term; Carbamidomethyl(S)@10		2376.17	2	99	17	4.25256	0.00607051	1	26.2253	26.1958
255	2	sp|P15999|ATPA_RAT	EVAAFAQFGSDLDAATQQLLSR	Carbamidomethyl@N-term		2394.18	1	99	25	4.58713	0.0131157	1	25.7472	25.737
256	2	sp|P15999|ATPA_RAT	EVAAFAQFGSDLDAATQQLLSR	Carbamidomethyl@N-term; Deamidated(Q)@7		2395.17	2	99	19	4.26029	0.00617945	2	25.7627	25.7543
257	2	sp|P15999|ATPA_RAT	EVAAFAQFGSDLDAATQQLLSR	Carbamidomethyl@N-term; Deamidated(Q)@7; Deamidated(Q)@17		2396.15	3	99	17	4.03342	0.00366511	1	25.7688	25.7164
258	2	sp|P15999|ATPA_RAT	EVAAFAQFGSDLDAATQQLLSRG	Deamidated(Q)@7		2395.17	1	99	16	4.05721	1	2	25.7068	25.737
259	2	sp|P15999|ATPA_RAT	FESAFLSHVVSQH			1486.72	0	99	17	3.41996	1	1	15.3812	15.351
260	2	sp|P15999|ATPA_RAT	FESAFLSHVVSQHQSL			1814.9	0	98.51	14	4.36734	1	1	16.9206	16.89
261	2	sp|P15999|ATPA_RAT	FESAFLSHVVSQHQSLLGN			2099.04	0	99	27	5.30838	1	1	18.5907	18.5626
262	2	sp|P15999|ATPA_RAT	FESAFLSHVVSQHQSLLGNIR			2368.23	0	99	25	5.74217	0.806839	1	18.7145	18.7299
263	2	sp|P15999|ATPA_RAT	FESAFLSHVVSQHQSLLGNIR	Deamidated(Q)@14		2369.21	1	99	20	4.80125	0.0924398	1	18.6962	18.7299
264	2	sp|P15999|ATPA_RAT	FESAFLSHVVSQHQSLLGNIR	Carbamidomethyl@N-term		2425.25	1	99	20	4.83851	0.100722	1	19.8444	19.8556
265	2	sp|P15999|ATPA_RAT	FGSDLDAATQQLLSR			1620.81	0	99	18	4.63777	1	1	17.5844	17.599
266	2	sp|P15999|ATPA_RAT	GIRPAINVGLSVSR			1437.84	0	99	17	5.37904	0.989185	1	13.536	13.5481
267	2	sp|P15999|ATPA_RAT	GIRPAINVGLSVSR	Carbamidomethyl@N-term; Deamidated(N)@7		1495.85	2	99	17	3.4178	0.0108153	1	13.6631	13.6769
268	2	sp|P15999|ATPA_RAT	GMSLNLEPDNVGVVVF			1688.84	0	99	13	3.77866	1	1	24.2232	24.2311
269	2	sp|P15999|ATPA_RAT	GMSLNLEPDNVGVVVFGNDK	Dethiomethyl(M)@2; Deamidated(N)@5		2056.01	2	99	16	3.80645	0.00701524	1	17.3205	17.331
270	2	sp|P15999|ATPA_RAT	GMSLNLEPDNVGVVVFGNDK			2103.03	0	99	27	5.84552	0.767562	1	20.8938	20.9278
271	2	sp|P15999|ATPA_RAT	GMSLNLEPDNVGVVVFGNDK	Deamidated(N)@18		2104.01	1	99	19	4.89652	0.0863201	1	21.1715	21.1558
272	2	sp|P15999|ATPA_RAT	GMSLNLEPDNVGVVVFGNDK	Deamidated(N)@5; Deamidated(N)@10; Deamidated(N)@18		2105.98	3	99	16	4.23485	0.0188121	1	20.9121	20.9233
273	2	sp|P15999|ATPA_RAT	GMSLNLEPDNVGVVVFGNDK	Oxidation(M)@2		2119.03	1	99	17	4.21877	0.0181285	1	19.2278	19.2129
274	2	sp|P15999|ATPA_RAT	GMSLNLEPDNVGVVVFGNDK	Cation:Na(D)@9		2125.01	1	99	19	4.19976	0.0173519	1	20.9165	20.9067
275	2	sp|P15999|ATPA_RAT	GMSLNLEPDNVGVVVFGNDK	Cation:K(E)@7		2140.99	1	98.31	15	4.33814	0.0238632	1	20.9342	20.9233
276	2	sp|P15999|ATPA_RAT	GMSLNLEPDNVGVVVFGNDK	Carbamidomethyl@N-term		2160.05	1	99	25	4.6495	0.0488755	1	20.935	20.9233
277	2	sp|P15999|ATPA_RAT	GMSLNLEPDNVGVVVFGNDK	Carbamidomethyl@N-term; Deamidated(N)@5; Deamidated(N)@10		2162.02	3	99	18	4.04218	0.0120718	1	20.9146	20.9022
278	2	sp|P15999|ATPA_RAT	GSDLDAATQQLLSR			1473.74	0	99	18	4.36371	1	1	15.362	15.3553
279	2	sp|P15999|ATPA_RAT	GYLDKLEPSK			1148.61	0	99	14	4.23312	1	1	10.9393	10.9455
280	2	sp|P15999|ATPA_RAT	HALIIYDDLSK			1286.69	0	99	19	5.72863	0.943659	1	13.5856	13.5944
281	2	sp|P15999|ATPA_RAT	HALIIYDDLSK	Carbamidomethyl@N-term		1343.71	1	99	19	4.50463	0.0563407	1	15.2789	15.2673
282	2	sp|P15999|ATPA_RAT	ILGADTSVDLEE			1260.61	0	98.94	13	3.73368	1	1	15.5239	15.5293
283	2	sp|P15999|ATPA_RAT	ILGADTSVDLEETGR			1574.78	0	99	26	6.41831	0.969607	1	13.6901	13.7401
284	2	sp|P15999|ATPA_RAT	ILGADTSVDLEETGR	Carbamidomethyl@N-term		1631.8	1	99	25	4.91448	0.0303925	1	14.0676	14.0528
285	2	sp|P15999|ATPA_RAT	IVTNFLAGFEP			1206.63	0	98.8	15	3.78512	1	1	23.387	23.3991
286	2	sp|P15999|ATPA_RAT	KGMSLNLEPDNVGVVVFGNDK	Met->Hcy(M)@3		2217.11	1	99	22	3.8884	1	1	22.8524	22.8436
287	2	sp|P15999|ATPA_RAT	KTGTAEMSSILEER	Dethiomethyl(M)@7		1502.76	1	97.28	12	3.84991	0.0310273	1	5.245	5.2505
288	2	sp|P15999|ATPA_RAT	KTGTAEMSSILEER			1550.76	0	99	16	5.34448	0.968973	1	12.0233	12.016
289	2	sp|P15999|ATPA_RAT	LAPYSGCSMGEYFR	Carbamidomethyl(C)@7		1636.7	1	99	20	4.84678	1	1	15.3915	15.3553
290	2	sp|P15999|ATPA_RAT	LEPDNVGVVVFGNDK			1600.81	0	99	14	4.31679	1	1	16.5296	16.516
291	2	sp|P15999|ATPA_RAT	LKEIVTNFLAGFEP			1576.85	0	99	16	5.19671	0.889602	1	22.9226	22.9969
292	2	sp|P15999|ATPA_RAT	LKEIVTNFLAGFEP	Deamidated(N)@7		1577.83	1	98.61	13	3.9463	0.0499788	1	22.0387	22.0301
293	2	sp|P15999|ATPA_RAT	LKEIVTNFLAGFEP	Carbamidomethyl@N-term		1633.87	1	99	17	4.02869	0.0604191	1	24.2186	24.2476
294	2	sp|P15999|ATPA_RAT	LSHVVSQHQSLLGNIR			1786.98	0	99	18	4.26508	1	1	11.08	11.0921
295	2	sp|P15999|ATPA_RAT	LYCIYVAIGQK	Carbamidomethyl(C)@3		1326.7	1	99	15	4.80667	1	1	16.3389	16.3099
296	2	sp|P15999|ATPA_RAT	MNDSFGGGSLTALPVIETQ			1935.92	0	99	19	4.25522	1	1	21.1503	21.143
297	2	sp|P15999|ATPA_RAT	MNDSFGGGSLTALPVIETQAGDVSAYIPTN			3024.44	0	99	16	3.67099	1	1	24.4921	24.4555
298	2	sp|P15999|ATPA_RAT	NLEPDNVGVVVFGNDK	Deamidated(N)@1		1715.84	1	99	12	4.08041	1	1	18.12	18.0841
299	2	sp|P15999|ATPA_RAT	NVQAEEMVEF			1194.52	0	99	14	4.37936	1	1	16.6465	16.7203
300	2	sp|P15999|ATPA_RAT	NVQAEEMVEFSSGLK			1666.79	0	99	20	5.52558	0.940633	1	16.1843	16.2117
301	2	sp|P15999|ATPA_RAT	NVQAEEMVEFSSGLK	Carbamidomethyl@N-term		1723.81	1	99	20	4.3257	0.0593669	2	16.9577	16.9419
302	2	sp|P15999|ATPA_RAT	PAINVGLSVSR			1111.64	0	99	19	5.65985	1	1	13.0442	13.0735
303	2	sp|P15999|ATPA_RAT	QGQYSPMAIEEQVAVIY			1924.92	0	99	14	3.97786	1	1	22.1225	22.093
304	2	sp|P15999|ATPA_RAT	QGQYSPMAIEEQVAVIYAGVR	Gln->pyro-Glu@N-term		2291.13	1	99	24	4.87537	0.337423	1	25.7633	25.7771
305	2	sp|P15999|ATPA_RAT	QGQYSPMAIEEQVAVIYAGVR	Gln->pyro-Glu@N-term; Deamidated(Q)@12		2292.11	2	99	17	3.68538	0.0217863	1	25.7679	25.7784
306	2	sp|P15999|ATPA_RAT	QGQYSPMAIEEQVAVIYAGVR	Gln->pyro-Glu@N-term; Oxidation(P)@6		2307.12	2	99	20	3.57148	0.0167601	1	24.9534	24.9663
307	2	sp|P15999|ATPA_RAT	QGQYSPMAIEEQVAVIYAGVR	Gln->pyro-Glu@N-term; Oxidation(M)@7; Deamidated(Q)@12		2308.1	3	99	13	3.30514	0.00907689	1	24.931	24.9663
308	2	sp|P15999|ATPA_RAT	QGQYSPMAIEEQVAVIYAGVR			2308.15	0	99	22	5.01565	0.466068	1	23.4178	23.4282
309	2	sp|P15999|ATPA_RAT	QGQYSPMAIEEQVAVIYAGVR	Deamidated(Q)@3; Deamidated(R)@21		2310.12	2	99	21	4.52005	0.148885	1	23.3834	23.4183
310	2	sp|P15999|ATPA_RAT	RLTDADAMK			1019.51	0	99	11	3.82445	1	1	4.4952	4.548
311	2	sp|P15999|ATPA_RAT	RNVQAEEMVEFSSGLK			1822.89	0	99	12	3.51135	1	1	14.3519	14.3598
312	2	sp|P15999|ATPA_RAT	RTGAIVDVPVGDELLGR			1765.97	0	99	18	3.8641	1	1	17.0728	17.0849
313	2	sp|P15999|ATPA_RAT	SGCSMGEYFR	Carbamidomethyl(C)@3		1192.46	1	99	15	5.07246	1	1	11.4035	11.3679
314	2	sp|P15999|ATPA_RAT	SHVVSQHQSLLGNIR			1673.9	0	99	15	3.8053	1	1	16.8074	16.7942
315	2	sp|P15999|ATPA_RAT	SLNLEPDNVGVVVFGNDK			1914.97	0	99	16	4.3442	1	1	19.4173	19.4235
316	2	sp|P15999|ATPA_RAT	STVAQLVK			844.502	0	99	12	4.03362	1	1	8.9231	8.887
317	2	sp|P15999|ATPA_RAT	TGAIVDVPVGDELLG			1453.77	0	97.76	17	3.41044	1	1	21.189	21.1734
318	2	sp|P15999|ATPA_RAT	TGAIVDVPVGDELLGR			1609.87	0	99	27	6.4745	0.973116	1	18.7463	18.8174
319	2	sp|P15999|ATPA_RAT	TGAIVDVPVGDELLGR	Carbamidomethyl@N-term		1666.89	1	99	23	4.91583	0.0268841	1	19.0273	19.0136
320	2	sp|P15999|ATPA_RAT	TGTAEMSSILEER			1422.67	0	99	22	4.7628	0.917162	1	14.0138	14.0017
321	2	sp|P15999|ATPA_RAT	TGTAEMSSILEER	Oxidation(M)@6		1438.66	1	99	15	3.71858	0.0828385	1	9.9375	9.9239
322	2	sp|P15999|ATPA_RAT	TSIAIDTIIN			1059.58	0	97.56	13	3.48044	1	1	17.798	17.8109
323	2	sp|P15999|ATPA_RAT	TSIAIDTIINQK			1315.73	0	99	20	6.1761	0.981096	1	15.6182	15.5858
324	2	sp|P15999|ATPA_RAT	TSIAIDTIINQK	Deamidated(N)@10		1316.72	1	99	18	4.46094	0.018904	1	15.395	15.4426
325	2	sp|P15999|ATPA_RAT	VLSIGDGIAR			999.571	0	99	12	5.05744	1	1	12.5488	12.5543
326	2	sp|P15999|ATPA_RAT	VVDALGNAID			985.508	0	98.74	13	3.39585	1	1	13.7904	13.7608
327	2	sp|P15999|ATPA_RAT	VVDALGNAIDGK			1170.62	0	99	21	6.35344	0.905598	1	11.9052	11.9357
328	2	sp|P15999|ATPA_RAT	VVDALGNAIDGK	Deamidated(N)@7		1171.61	1	99	19	5.0796	0.0482045	1	11.3216	11.3507
329	2	sp|P15999|ATPA_RAT	VVDALGNAIDGK	Carbamidomethyl@N-term		1227.65	1	99	20	5.03538	0.043538	2	12.8152	12.8037
330	2	sp|P15999|ATPA_RAT	VVDALGNAIDGK	Carbamidomethyl@N-term; Deamidated(N)@7		1228.63	2	99	15	3.82138	0.00265995	1	11.9472	12.037
331	2	sp|P15999|ATPA_RAT	VVDALGNAIDGKG			1227.65	0	99	15	3.9874	1	2	12.1933	12.1617
332	2	sp|P15999|ATPA_RAT	VVSQHQSLLGNIR			1449.81	0	99	17	4.76931	1	1	10.8484	10.8405
333	2	sp|P15999|ATPA_RAT	YTIVVSATASDAAPLQY			1768.89	0	99	26	4.43677	1	1	18.5409	18.5463
334	2	sp|P15999|ATPA_RAT	YTIVVSATASDAAPLQYLAPY			2213.13	0	99	22	4.71173	0.832676	1	23.5135	23.5692
335	2	sp|P15999|ATPA_RAT	YTIVVSATASDAAPLQYLAPY	Carbamidomethyl@N-term		2270.15	1	99	19	4.01481	0.167324	1	23.9315	23.9617
336	2	sp|P15999|ATPA_RAT	YTIVVSATASDAAPLQYLAPYSGC	Carbamidomethyl(C)@24		2517.21	1	99	24	4.39116	0.693304	1	22.902	22.9477
337	2	sp|P15999|ATPA_RAT	YTIVVSATASDAAPLQYLAPYSGC	Deamidated(Q)@16; Carbamidomethyl(C)@24		2518.19	2	99	24	4.03695	0.306696	1	22.9744	22.9188
338	3	sp|P18163|ACSL1_RAT	AALGCQFYEGYGQTEC	Carbamidomethyl(C)@5; Carbamidomethyl(C)@16		1852.74	2	99	18	3.4729	1	1	15.3584	15.3436
339	3	sp|P18163|ACSL1_RAT	AALGCQFYEGYGQTECTAGC	Carbamidomethyl(C)@5; Carbamidomethyl(C)@16; Carbamidomethyl(C)@20		2241.88	3	99	19	4.11089	0.625921	1	15.42	15.4271
340	3	sp|P18163|ACSL1_RAT	AALGCQFYEGYGQTECTAGC	Carbamidomethyl(C)@5; Deamidated(Q)@13; Carbamidomethyl(C)@16; Carbamidomethyl(C)@20		2242.86	4	99	17	3.88734	0.374079	1	15.4608	15.4271
341	3	sp|P18163|ACSL1_RAT	AALGCQFYEGYGQTECTAGCCLSLPGDWTAGHVGAPMPC	Carbamidomethyl(C)@5; Carbamidomethyl(C)@16; Carbamidomethyl(C)@20; Carbamidomethyl(C)@21; Carbamidomethyl(C)@39		4248.76	5	99	18	3.97813	1	1	21.6893	21.6744
342	3	sp|P18163|ACSL1_RAT	AALGCQFYEGYGQTECTAGCCLSLPGDWTAGHVGAPMPCNYIK	Carbamidomethyl(C)@5; Carbamidomethyl(C)@16; Carbamidomethyl(C)@20; Carbamidomethyl(C)@21; Carbamidomethyl(C)@39		4767.04	5	99	17	4.51282	1	1	21.2815	21.2666
343	3	sp|P18163|ACSL1_RAT	AELSVIFADKPEK			1445.78	0	99	15	5.66154	1	1	13.9115	13.9683
344	3	sp|P18163|ACSL1_RAT	AHMFETVVECVMLCHGAK	Carbamidomethyl(C)@10; Carbamidomethyl(C)@14		2117.95	2	99	17	4.08117	1	1	18.3005	18.2932
345	3	sp|P18163|ACSL1_RAT	AILEDMVK			917.489	0	97.89	13	4.89356	1	1	13.0681	13.0735
346	3	sp|P18163|ACSL1_RAT	ALKPPCDLSMQSVEVTGTTEGVR	Carbamidomethyl(C)@6		2474.21	1	99	21	5.51763	0.957065	1	15.1129	15.2844
347	3	sp|P18163|ACSL1_RAT	ALKPPCDLSMQSVEVTGTTEGVR	Carbamidomethyl@N-term; Carbamidomethyl(C)@6		2531.24	2	99	15	4.1695	0.0429346	1	15.3237	15.351
348	3	sp|P18163|ACSL1_RAT	ATESAFIASPEDVLIS			1648.82	0	97.63	12	3.19921	1	1	20.8604	20.8658
349	3	sp|P18163|ACSL1_RAT	ATESAFIASPEDVLISFLPL			2119.11	0	99	21	4.85456	0.895148	1	26.7927	26.8014
350	3	sp|P18163|ACSL1_RAT	ATESAFIASPEDVLISFLPL	Carbamidomethyl@N-term		2176.13	1	99	16	3.92324	0.104852	1	26.8119	26.8223
351	3	sp|P18163|ACSL1_RAT	ATESAFIASPEDVLISFLPLAH			2327.2	0	99	24	5.51631	0.842072	1	26.3502	26.3606
352	3	sp|P18163|ACSL1_RAT	ATESAFIASPEDVLISFLPLAH	Cation:Na(E)@11		2349.19	1	99	19	4.21291	0.0418743	1	26.3667	26.3386
353	3	sp|P18163|ACSL1_RAT	ATESAFIASPEDVLISFLPLAH	Cation:K(E)@11		2365.16	1	99	16	4.28269	0.0491735	1	26.3881	26.3606
354	3	sp|P18163|ACSL1_RAT	ATESAFIASPEDVLISFLPLAH	Carbamidomethyl(H)@22		2384.23	1	99	21	4.41626	0.0668804	1	26.3052	26.2977
355	3	sp|P18163|ACSL1_RAT	CGVEIIGLK	Carbamidomethyl(C)@1		987.542	1	99	11	3.9539	1	1	14.3551	14.3253
356	3	sp|P18163|ACSL1_RAT	DGWLHTGDIGK			1197.58	0	99	15	5.61495	1	1	12.1875	12.1807
357	3	sp|P18163|ACSL1_RAT	GAMVTHQNIMNDCSGFIK	Carbamidomethyl(C)@13		2021.91	1	99	18	5.09682	1	1	13.5636	13.5055
358	3	sp|P18163|ACSL1_RAT	GFQGSFEELCR	Carbamidomethyl(C)@10		1328.58	1	99	16	5.06736	0.721852	1	13.9747	13.9683
359	3	sp|P18163|ACSL1_RAT	GFQGSFEELCR	Carbamidomethyl@N-term; Carbamidomethyl(C)@10		1385.6	2	99	15	4.65319	0.278148	1	14.0024	13.9893
360	3	sp|P18163|ACSL1_RAT	GIAVHPELF			981.528	0	97.71	14	5.15112	1	1	16.1319	16.106
361	3	sp|P18163|ACSL1_RAT	GIAVHPELFSIDNGLLTPTLK	Ammonia-loss(N)@13		2217.2	1	99	17	4.38441	0.0169912	1	22.3022	22.3143
362	3	sp|P18163|ACSL1_RAT	GIAVHPELFSIDNGLLTPTLK			2234.23	0	99	23	5.85738	0.50489	1	21.7025	21.7522
363	3	sp|P18163|ACSL1_RAT	GIAVHPELFSIDNGLLTPTLK	Deamidated(N)@13		2235.22	1	99	24	5.74361	0.38853	1	22.013	22.025
364	3	sp|P18163|ACSL1_RAT	GIAVHPELFSIDNGLLTPTLK	Carbamidomethyl@N-term		2291.25	1	99	17	4.72619	0.0373255	1	21.6392	21.6906
365	3	sp|P18163|ACSL1_RAT	GIAVHPELFSIDNGLLTPTLK	Carbamidomethyl(E)@7; Deamidated(N)@13		2292.24	2	99	19	4.87238	0.052263	1	21.9305	21.921
366	3	sp|P18163|ACSL1_RAT	GIQVSNDGPCLGSR	Carbamidomethyl(C)@10		1458.69	1	99	23	5.79343	0.669881	1	10.7737	10.7382
367	3	sp|P18163|ACSL1_RAT	GIQVSNDGPCLGSR	Deamidated(N)@6; Carbamidomethyl(C)@10		1459.67	2	99	22	5.43453	0.293159	1	10.7498	10.7382
368	3	sp|P18163|ACSL1_RAT	GIQVSNDGPCLGSR	Carbamidomethyl@N-term; Carbamidomethyl(C)@10		1515.71	2	99	17	4.53517	0.0369607	1	10.8153	10.8007
369	3	sp|P18163|ACSL1_RAT	GYLKDPAR			918.492	0	98.06	12	4.71459	1	1	5.4556	5.4635
370	3	sp|P18163|ACSL1_RAT	IASPEDVLISFLPL			1512.84	0	99	14	4.00724	1	1	26.7233	26.7076
371	3	sp|P18163|ACSL1_RAT	IASPEDVLISFLPLAH			1720.94	0	99	16	4.32609	1	1	26.1784	26.1749
372	3	sp|P18163|ACSL1_RAT	IFGQANTSVK			1063.57	0	99	14	5.55428	1	1	8.4743	8.5048
373	3	sp|P18163|ACSL1_RAT	IGFFQGDIR			1051.55	0	99	15	6.08573	1	1	15.487	15.4974
374	3	sp|P18163|ACSL1_RAT	IIVIMDSYDNDLVER			1793.89	0	99	25	5.32624	0.916188	1	18.2608	18.2662
375	3	sp|P18163|ACSL1_RAT	IIVIMDSYDNDLVER	Deamidated(N)@10		1794.87	1	99	19	4.28756	0.0838117	1	18.1331	18.0985
376	3	sp|P18163|ACSL1_RAT	IMNDCSGFIK	Carbamidomethyl(C)@5		1183.54	1	98.9	14	4.91603	1	1	11.4027	11.4097
377	3	sp|P18163|ACSL1_RAT	IQSSLGGK			788.439	0	99	12	4.34439	1	1	2.9101	2.8944
378	3	sp|P18163|ACSL1_RAT	KPNQPYEWISYK			1551.77	0	99	14	5.73164	0.885314	1	13.0569	13.1735
379	3	sp|P18163|ACSL1_RAT	KPNQPYEWISYK	Deamidated(Q)@4		1552.76	1	99	14	4.09265	0.0203286	1	13.3546	13.3022
380	3	sp|P18163|ACSL1_RAT	KPNQPYEWISYK	Deamidated(N)@3; Deamidated(Q)@4		1553.74	2	96.44	14	4.29754	0.0325835	1	13.1224	13.1523
381	3	sp|P18163|ACSL1_RAT	KPNQPYEWISYK	Carbamidomethyl@N-term		1608.79	1	96.18	14	4.57535	0.061774	1	13.1232	13.2146
382	3	sp|P18163|ACSL1_RAT	LAQGEYIAPEK			1217.63	0	99	19	5.74476	0.966284	1	8.896	8.9014
383	3	sp|P18163|ACSL1_RAT	LAQGEYIAPEK	Carbamidomethyl@N-term		1274.65	1	99	13	4.28749	0.033716	1	9.1853	9.1724
384	3	sp|P18163|ACSL1_RAT	LIAIVVPDVEILPS			1476.88	0	99	14	3.84298	1	1	25.6483	25.641
385	3	sp|P18163|ACSL1_RAT	LIAIVVPDVEILPSWAQK			1990.15	0	99	21	5.3462	0.979075	1	25.161	25.2164
386	3	sp|P18163|ACSL1_RAT	LIAIVVPDVEILPSWAQK	Carbamidomethyl@N-term		2047.17	1	99	12	3.67605	0.0209251	1	25.5034	25.4681
387	3	sp|P18163|ACSL1_RAT	LLLEGVENK			1013.58	0	99	13	4.75452	1	1	11.9502	11.9565
388	3	sp|P18163|ACSL1_RAT	LLLYYYDDVR			1331.68	0	99	17	5.27058	1	1	17.1128	17.1027
389	3	sp|P18163|ACSL1_RAT	LMITGAAPVSAT			1130.6	0	99	12	3.9066	1	1	14.8074	14.7942
390	3	sp|P18163|ACSL1_RAT	LMITGAAPVSATVLTF			1590.87	0	99	24	4.68897	0.909754	1	24.0355	24.0443
391	3	sp|P18163|ACSL1_RAT	LMITGAAPVSATVLTF	Oxidation(M)@2		1606.86	1	99	17	3.51415	0.0608278	1	22.7342	22.721
392	3	sp|P18163|ACSL1_RAT	LMITGAAPVSATVLTF	Carbamidomethyl@N-term		1647.89	1	97.93	15	3.19866	0.0294178	1	24.2674	24.2761
393	3	sp|P18163|ACSL1_RAT	LMITGAAPVSATVLTFLR	Dethiomethyl(M)@2		1812.05	1	99	14	4.15706	0.0326961	1	21.4971	21.4722
394	3	sp|P18163|ACSL1_RAT	LMITGAAPVSATVLTFLR			1860.05	0	99	25	5.47976	0.687369	1	25.1047	25.1756
395	3	sp|P18163|ACSL1_RAT	LMITGAAPVSATVLTFLR	Deamidated(R)@18		1861.04	1	99	23	4.95791	0.2067	1	25.2608	25.4239
396	3	sp|P18163|ACSL1_RAT	LMITGAAPVSATVLTFLR	Carbamidomethyl@N-term		1917.08	1	99	19	4.50729	0.0732353	1	25.4323	25.4681
397	3	sp|P18163|ACSL1_RAT	LVDVEDMNYQAAK			1494.7	0	99	23	5.53572	0.872365	1	12.9449	12.9303
398	3	sp|P18163|ACSL1_RAT	LVDVEDMNYQAAK	Deamidated(N)@8		1495.69	1	99	14	4.47311	0.0755244	1	13.1129	13.0447
399	3	sp|P18163|ACSL1_RAT	LVDVEDMNYQAAK	Oxidation(M)@7		1510.7	1	99	14	3.93907	0.0220826	1	10.1364	10.1696
400	3	sp|P18163|ACSL1_RAT	LVDVEDMNYQAAK	Carbamidomethyl@N-term		1551.72	1	99	14	4.07254	0.0300278	1	13.432	13.3623
401	3	sp|P18163|ACSL1_RAT	MFETVVECVML	Carbamidomethyl(C)@8		1356.61	1	96.35	12	3.62675	1	1	23.5185	23.5136
402	3	sp|P18163|ACSL1_RAT	MFETVVECVMLCHGAK	Carbamidomethyl(C)@8; Carbamidomethyl(C)@12		1909.86	2	99	18	4.49318	1	1	18.9614	18.9529
403	3	sp|P18163|ACSL1_RAT	MPELIDIR			985.527	0	99	11	4.64024	1	1	16.0786	16.127
404	3	sp|P18163|ACSL1_RAT	NAGLKPFEQVK			1229.68	0	99	19	5.31224	1	1	9.6843	9.6712
405	3	sp|P18163|ACSL1_RAT	NNSLWDK			875.414	0	99	11	4.69625	1	1	8.1445	8.1078
406	3	sp|P18163|ACSL1_RAT	NQPYEWISYK			1326.62	0	96.83	12	4.60607	1	1	14.6915	14.6386
407	3	sp|P18163|ACSL1_RAT	QSVEVTGTTEGVR	Gln->pyro-Glu@N-term		1344.65	1	99	20	4.25691	0.270285	1	11.1295	11.1349
408	3	sp|P18163|ACSL1_RAT	QSVEVTGTTEGVR			1361.68	0	99	19	4.65446	0.675099	1	8.2156	8.203
409	3	sp|P18163|ACSL1_RAT	QSVEVTGTTEGVR	Deamidated(Q)@1		1362.66	1	99	16	3.56241	0.0546164	1	8.2789	8.2638
410	3	sp|P18163|ACSL1_RAT	QVAEMAECIGSAL	Carbamidomethyl(C)@8		1377.63	1	99	20	3.93125	1	1	18.2684	18.2576
411	3	sp|P18163|ACSL1_RAT	QVAEMAECIGSALIQK	Gln->pyro-Glu@N-term; Carbamidomethyl(C)@8		1729.84	2	99	24	5.325	0.343199	1	24.9335	25.0081
412	3	sp|P18163|ACSL1_RAT	QVAEMAECIGSALIQK	Gln->pyro-Glu@N-term; Carbamidomethyl(C)@8; Deamidated(Q)@15		1730.82	3	99	17	3.7676	0.0095093	1	25.0175	24.9839
413	3	sp|P18163|ACSL1_RAT	QVAEMAECIGSALIQK	Gln->pyro-Glu@N-term; Carbamidomethyl(C)@8; Methyl(S)@11		1743.85	3	99	19	3.60065	0.00647432	1	25.7876	25.756
414	3	sp|P18163|ACSL1_RAT	QVAEMAECIGSALIQK	Gln->pyro-Glu@N-term; Oxidation(M)@5; Carbamidomethyl(C)@8		1745.83	3	99	24	3.4283	0.00435356	1	19.5375	19.5234
415	3	sp|P18163|ACSL1_RAT	QVAEMAECIGSALIQK	Carbamidomethyl(C)@8		1746.86	1	99	23	5.58083	0.618548	1	18.7616	18.7331
416	3	sp|P18163|ACSL1_RAT	QVAEMAECIGSALIQK	Deamidated(Q)@1; Carbamidomethyl(C)@8		1747.85	2	99	14	4.04269	0.017916	1	18.8098	18.7828
417	3	sp|P18163|ACSL1_RAT	SAVLEDDKLLL			1214.68	0	97.11	15	4.75191	1	1	17.5447	17.5569
418	3	sp|P18163|ACSL1_RAT	SAVLEDDKLLLY			1377.74	0	99	17	4.75749	1	1	18.3625	18.3754
419	3	sp|P18163|ACSL1_RAT	SAVLEDDKLLLYYYDDVR			2189.09	0	99	27	5.29718	1	1	20.2509	20.2201
420	3	sp|P18163|ACSL1_RAT	SEAVAQVFVHGESLQAF			1817.89	0	99	18	5.51787	1	1	19.0441	18.9516
421	3	sp|P18163|ACSL1_RAT	SEQFIGIFSQ			1154.56	0	99	14	3.78789	1	1	19.703	19.7134
422	3	sp|P18163|ACSL1_RAT	SIDNGLLTPTLK	Deamidated(N)@4		1271.7	1	99	19	4.3235	1	1	16.0478	16.0582
423	3	sp|P18163|ACSL1_RAT	SMVVVPLYDTLGTDAITY			1956.98	0	99	18	3.5799	1	1	24.763	24.7501
424	3	sp|P18163|ACSL1_RAT	SMVVVPLYDTLGTDAITYIVNK			2411.27	0	99	21	4.59565	1	1	25.6433	25.635
425	3	sp|P18163|ACSL1_RAT	SQIDELYSTIK			1295.66	0	99	18	5.91786	0.93917	1	15.0507	15.0174
426	3	sp|P18163|ACSL1_RAT	SQIDELYSTIK	Deamidated(Q)@2		1296.64	1	99	16	2.61278	0.000465227	1	15.1	15.09
427	3	sp|P18163|ACSL1_RAT	SQIDELYSTIK	Carbamidomethyl@N-term		1352.68	1	99	16	4.7259	0.0603649	1	15.3609	15.3704
428	3	sp|P18163|ACSL1_RAT	SQIDELYSTIKI			1408.74	0	99	15	4.39738	1	1	19.4439	19.4131
429	3	sp|P18163|ACSL1_RAT	TAEALDKDGWLHTGDIGK			1925.95	0	99	19	5.43441	1	1	13.2897	13.2805
430	3	sp|P18163|ACSL1_RAT	TKPKPPEPEDLAIICF	Carbamidomethyl(C)@15		1853.96	1	99	17	5.18381	1	1	18.5882	18.5626
431	3	sp|P18163|ACSL1_RAT	TKPKPPEPEDLAIICFTSGTTGNPK	Carbamidomethyl(C)@15		2697.37	1	99	21	5.57393	0.951438	1	16.4062	16.4582
432	3	sp|P18163|ACSL1_RAT	TKPKPPEPEDLAIICFTSGTTGNPK	Carbamidomethyl@N-term; Carbamidomethyl(C)@15		2754.39	2	99	19	4.28185	0.0485625	2	16.4079	16.4374
433	3	sp|P18163|ACSL1_RAT	VLQPTIFPVVPR			1364.82	0	99	16	6.20957	0.968196	1	18.7071	18.7828
434	3	sp|P18163|ACSL1_RAT	VLQPTIFPVVPR	Carbamidomethyl@N-term		1421.84	1	99	17	4.72609	0.0318039	1	19.1253	19.156
435	3	sp|P18163|ACSL1_RAT	WLLDFASK			978.517	0	98.97	13	4.82977	1	1	19.029	19.0344
436	4	sp|P08541|UD2B2_RAT	AFVTHGGANGLYEAIYHGIPM	Deamidated(N)@9; Dethiomethyl(M)@21		2170.05	2	99	16	4.48703	0.114402	1	19.321	19.3306
437	4	sp|P08541|UD2B2_RAT	AFVTHGGANGLYEAIYHGIPM			2217.07	0	99	15	4.90264	0.297884	1	20.2629	20.2742
438	4	sp|P08541|UD2B2_RAT	AFVTHGGANGLYEAIYHGIPM	Deamidated(N)@9		2218.05	1	99	19	5.19776	0.587714	1	20.4306	20.4215
439	4	sp|P08541|UD2B2_RAT	AIAWALAQIPQK			1308.76	0	96.31	15	4.69532	1	1	17.466	17.4831
440	4	sp|P08541|UD2B2_RAT	ALAQIPQK			867.518	0	97.8	10	4.62126	1	1	8.0509	7.9938
441	4	sp|P08541|UD2B2_RAT	ALEEVIDNPFYK			1436.72	0	99	18	4.30803	1	1	17.7363	17.745
442	4	sp|P08541|UD2B2_RAT	ANAIAWALAQIPQK	Ammonia-loss(N)@2		1476.81	1	99	20	4.6204	0.0110033	1	25.899	25.9152
443	4	sp|P08541|UD2B2_RAT	ANAIAWALAQIPQK			1493.84	0	99	18	6.38617	0.64165	1	21.618	21.6539
444	4	sp|P08541|UD2B2_RAT	ANAIAWALAQIPQK	Deamidated(Q)@13		1494.82	1	99	20	5.92102	0.219857	1	21.6673	21.6582
445	4	sp|P08541|UD2B2_RAT	ANAIAWALAQIPQK	Deamidated(N)@2; Deamidated(Q)@13		1495.8	2	99	16	5.29454	0.0519599	1	21.5376	21.6947
446	4	sp|P08541|UD2B2_RAT	ANAIAWALAQIPQK	Trp->Kynurenin(W)@6		1497.83	1	99	14	4.2675	0.00488231	1	19.7525	19.7461
447	4	sp|P08541|UD2B2_RAT	ANAIAWALAQIPQK	Acetyl@N-term		1535.85	1	99	15	5.30984	0.0538225	1	25.5132	25.5692
448	4	sp|P08541|UD2B2_RAT	ANAIAWALAQIPQK	Carbamidomethyl@N-term		1550.86	1	99	20	4.77065	0.0155514	1	21.7892	21.776
449	4	sp|P08541|UD2B2_RAT	ANAIAWALAQIPQK	Carbamidomethyl@N-term; Deamidated(Q)@13		1551.84	2	99	21	3.68395	0.00127371	1	21.8122	21.7801
450	4	sp|P08541|UD2B2_RAT	ATLGPNTR			828.445	0	96.75	10	4.24638	1	1	3.7686	3.7757
451	4	sp|P08541|UD2B2_RAT	DELQNHFIK			1142.57	0	99	15	5.23737	1	1	10.3571	10.4066
452	4	sp|P08541|UD2B2_RAT	DMEEFVQSSGEHGVVVF			1894.84	0	99	18	5.43573	1	1	20.3176	20.3305
453	4	sp|P08541|UD2B2_RAT	DTCLSYSPILQ	Carbamidomethyl(C)@3		1295.61	1	97.02	15	3.51548	1	1	17.9336	17.9214
454	4	sp|P08541|UD2B2_RAT	DTCLSYSPILQN	Carbamidomethyl(C)@3		1409.65	1	99	17	4.94709	0.959248	1	17.2	17.1641
455	4	sp|P08541|UD2B2_RAT	DTCLSYSPILQN	Carbamidomethyl@N-term; Carbamidomethyl(C)@3		1466.67	2	99	18	3.5753	0.040752	1	17.6675	17.6526
456	4	sp|P08541|UD2B2_RAT	EWDTFYSEILGR			1514.7	0	99	21	5.2108	1	1	21.5893	21.5546
457	4	sp|P08541|UD2B2_RAT	FDVLFADPVAS			1179.58	0	99	15	3.78319	1	1	21.5986	21.5924
458	4	sp|P08541|UD2B2_RAT	FDVLFADPVASCGDLIAELL	Carbamidomethyl(C)@12		2164.08	1	99	15	3.6561	1	1	26.6529	26.6236
459	4	sp|P08541|UD2B2_RAT	FDVLFADPVASCGDLIAELLHIPF	Carbamidomethyl(C)@12		2658.34	1	99	20	3.62634	1	1	26.8917	26.8769
460	4	sp|P08541|UD2B2_RAT	FDVLFADPVASCGDLIAELLHIPFLY	Carbamidomethyl(C)@12		2934.49	1	99	18	3.85842	1	1	27.1188	27.0859
461	4	sp|P08541|UD2B2_RAT	FEIFSTSISK			1157.6	0	99	17	5.65548	1	1	16.0922	16.106
462	4	sp|P08541|UD2B2_RAT	FEIFSTSISKDELQNHFIK			2282.16	0	99	16	4.59303	1	1	18.1909	18.1839
463	4	sp|P08541|UD2B2_RAT	FILPPSYVPVIL			1356.81	0	99	15	4.69524	1	1	26.0702	26.105
464	4	sp|P08541|UD2B2_RAT	FILPPSYVPVILS			1443.84	0	99	11	3.63988	1	1	25.7602	25.7461
465	4	sp|P08541|UD2B2_RAT	FILPPSYVPVILSG			1500.86	0	99	15	4.01636	1	1	25.7781	25.8096
466	4	sp|P08541|UD2B2_RAT	FILPPSYVPVILSGL			1613.94	0	99	20	4.49521	1	1	26.4719	26.4633
467	4	sp|P08541|UD2B2_RAT	FILPPSYVPVILSGLAGK			1870.1	0	99	22	6.25003	0.917401	1	26.0603	25.9275
468	4	sp|P08541|UD2B2_RAT	FILPPSYVPVILSGLAGK	Methyl(K)@18		1884.11	1	99	15	3.83097	0.00349543	1	26.1011	26.0576
469	4	sp|P08541|UD2B2_RAT	FILPPSYVPVILSGLAGK	Carbamidomethyl@N-term		1927.12	1	99	17	5.18567	0.0791036	1	26.1633	26.1311
470	4	sp|P08541|UD2B2_RAT	FILPPSYVPVILSGLAGKMTFIDR			2633.47	0	97.61	13	2.77743	1	1	25.937	25.9305
471	4	sp|P08541|UD2B2_RAT	FPHPTLPNVDYIGGLH			1775.9	0	99	19	5.41187	0.976986	1	18.6749	18.7704
472	4	sp|P08541|UD2B2_RAT	FPHPTLPNVDYIGGLH	Carbamidomethyl(H)@16		1832.92	1	98.19	13	3.78398	0.023014	1	18.5333	18.5487
473	4	sp|P08541|UD2B2_RAT	GAAVSLNIR			899.519	0	99	11	4.16352	1	1	11.0809	11.0921
474	4	sp|P08541|UD2B2_RAT	GHEVTVLK			881.497	0	97.81	13	4.5617	1	1	4.6088	4.6184
475	4	sp|P08541|UD2B2_RAT	GHEVTVLKPS			1065.58	0	99	12	3.97968	1	1	6.7725	6.7788
476	4	sp|P08541|UD2B2_RAT	GHEVTVLKPSA	Dehydrated(S)@10		1118.61	1	98.32	14	4.52394	1	1	10.2497	10.2378
477	4	sp|P08541|UD2B2_RAT	GHEVTVLKPSAY			1299.68	0	99	17	5.80496	0.962391	1	10.2225	10.2584
478	4	sp|P08541|UD2B2_RAT	GHEVTVLKPSAY	Carbamidomethyl@N-term		1356.7	1	99	15	4.3969	0.0376086	1	10.3135	10.2791
479	4	sp|P08541|UD2B2_RAT	GHEVTVLKPSAYF			1446.75	0	99	14	5.04363	1	2	14.9821	14.9558
480	4	sp|P08541|UD2B2_RAT	GHEVTVLKPSAYFFLD			1821.93	0	99	14	4.1756	1	1	19.7792	19.7742
481	4	sp|P08541|UD2B2_RAT	GHEVTVLKPSAYFFLDPK			2047.08	0	99	20	5.87352	0.988348	1	17.9937	18.0893
482	4	sp|P08541|UD2B2_RAT	GHEVTVLKPSAYFFLDPK	Carbamidomethyl(E)@3		2104.1	1	99	16	3.94503	0.0116524	1	17.6987	17.6909
483	4	sp|P08541|UD2B2_RAT	GIPMIGIPLFGDQPDNIAHMVAK			2433.25	0	99	15	3.7635	1	1	24.2015	24.1728
484	4	sp|P08541|UD2B2_RAT	HKEWDTFYSEILGR			1779.86	0	99	16	5.2573	0.91522	1	17.7582	17.7744
485	4	sp|P08541|UD2B2_RAT	HKEWDTFYSEILGR	Carbamidomethyl@N-term		1836.88	1	99	13	4.22407	0.0847803	1	18.2139	18.1902
486	4	sp|P08541|UD2B2_RAT	HKEWDTFYSEILGRPTTVDETMSK			2869.36	0	99	19	4.75989	1	1	17.9337	17.9187
487	4	sp|P08541|UD2B2_RAT	HLRPLGH			828.472	0	98.65	10	3.53517	1	1	2.1821	2.2291
488	4	sp|P08541|UD2B2_RAT	IGIPLFGDQPDNIAH			1605.82	0	99	15	5.89498	1	1	19.8835	19.9337
489	4	sp|P08541|UD2B2_RAT	IGIPLFGDQPDNIAHMVAK			2035.06	0	99	16	5.85199	0.92985	1	20.8209	20.7754
490	4	sp|P08541|UD2B2_RAT	IGIPLFGDQPDNIAHMVAK	Deamidated(Q)@9		2036.04	1	99	16	4.72961	0.0701501	1	20.7511	20.7855
491	4	sp|P08541|UD2B2_RAT	IGIPLFGDQPDNIAHMVAKG			2092.08	0	99	17	4.66634	1	1	20.7435	20.7547
492	4	sp|P08541|UD2B2_RAT	IILDELVQR			1097.64	0	99	15	6.41499	0.930872	1	16.2121	16.3099
493	4	sp|P08541|UD2B2_RAT	IILDELVQR	Carbamidomethyl@N-term		1154.67	1	99	15	5.28575	0.0691277	1	16.824	16.8149
494	4	sp|P08541|UD2B2_RAT	ILPPSYVPVILSGLAGK			1723.03	0	99	16	3.84086	1	1	24.4556	24.4513
495	4	sp|P08541|UD2B2_RAT	KTPATLGPNTR	Dehydrated(T)@2		1136.63	1	99	11	3.75074	1	1	5.4328	5.4236
496	4	sp|P08541|UD2B2_RAT	LDFLSALEEVIDN			1476.73	0	99	17	3.49859	1	1	26.6293	26.6448
497	4	sp|P08541|UD2B2_RAT	LDFLSALEEVIDNPFYK			2012.01	0	99	26	5.78391	0.569888	1	26.5551	26.5646
498	4	sp|P08541|UD2B2_RAT	LDFLSALEEVIDNPFYK	Deamidated(N)@13		2013	1	99	25	5.5756	0.352761	1	26.6147	26.5873
499	4	sp|P08541|UD2B2_RAT	LDFLSALEEVIDNPFYK	Cation:Na(E)@9		2034	1	99	17	4.45765	0.0268863	1	26.575	26.5646
500	4	sp|P08541|UD2B2_RAT	LDFLSALEEVIDNPFYK	Cation:K(E)@8		2049.97	1	99	17	4.10857	0.0120349	1	26.5744	26.5671
501	4	sp|P08541|UD2B2_RAT	LDFLSALEEVIDNPFYK	Carbamidomethyl(K)@17		2069.04	1	99	21	4.52351	0.0312888	1	26.5351	26.5671
502	4	sp|P08541|UD2B2_RAT	LDFLSALEEVIDNPFYK	Deamidated(N)@13; Carbamidomethyl(K)@17		2070.02	2	99	18	3.8819	0.00714125	1	26.5099	26.5237
503	4	sp|P08541|UD2B2_RAT	LLDVWTYELPR			1403.74	0	99	16	5.56985	0.799465	1	20.4178	20.4549
504	4	sp|P08541|UD2B2_RAT	LLDVWTYELPR	Carbamyl@N-term		1446.75	1	99	16	4.39048	0.0528965	2	19.9651	19.9337
505	4	sp|P08541|UD2B2_RAT	LLDVWTYELPR	Carbamidomethyl@N-term		1460.77	1	99	17	4.83625	0.147638	1	21.0146	20.9847
506	4	sp|P08541|UD2B2_RAT	LYSLSFSPGHK			1234.63	0	98.89	13	5.10491	1	1	12.8129	12.7859
507	4	sp|P08541|UD2B2_RAT	NAIAWALAQIPQK	Carbamidomethyl@N-term		1479.82	1	99	17	4.36109	1	1	20.1834	20.1588
508	4	sp|P08541|UD2B2_RAT	NVMLLSTIHHDQPMKPLDR			2244.15	0	99	17	4.39303	1	1	13.8217	13.8099
509	4	sp|P08541|UD2B2_RAT	PQNDLLGHPK			1117.59	0	99	12	4.17266	1	1	13.6627	13.6723
510	4	sp|P08541|UD2B2_RAT	PSAYFFLDPK			1183.59	0	99	16	5.52412	0.894638	1	17.6959	17.6272
511	4	sp|P08541|UD2B2_RAT	PSAYFFLDPK	Carbamidomethyl@N-term		1240.61	1	99	15	4.59515	0.105362	1	17.9669	17.9371
512	4	sp|P08541|UD2B2_RAT	PTTVDETMSK			1107.51	0	99	15	4.87782	0.949552	1	5.6006	5.5644
513	4	sp|P08541|UD2B2_RAT	PTTVDETMSK	Carbamidomethyl@N-term		1164.53	1	99	13	3.60314	0.0504479	1	6.2926	6.2799
514	4	sp|P08541|UD2B2_RAT	STIHHDQPMKPLDR			1673.83	0	99	18	3.81131	1	1	5.5069	5.5373
515	4	sp|P08541|UD2B2_RAT	TPATLGPN			769.397	0	99	12	3.69966	1	1	7.3295	7.2935
516	4	sp|P08541|UD2B2_RAT	TPATLGPNTR			1026.55	0	99	15	6.1137	0.978064	1	6.3266	6.4001
517	4	sp|P08541|UD2B2_RAT	TPATLGPNTR	Deamidated(N)@8		1027.53	1	99	13	4.46449	0.0219359	1	6.9294	6.9588
518	4	sp|P08541|UD2B2_RAT	VLVWPMDFSH			1229.59	0	99	16	5.83558	0.924618	1	20.5796	20.6132
519	4	sp|P08541|UD2B2_RAT	VLVWPMDFSH	Carbamidomethyl(H)@10		1286.61	1	98.11	14	4.74688	0.0753823	1	20.4368	20.406
520	4	sp|P08541|UD2B2_RAT	VLVWPMDFSHW			1415.67	0	99	14	4.38054	1	1	24.963	24.9507
521	4	sp|P08541|UD2B2_RAT	VLVWPMDFSHWM	Dethiomethyl(M)@12		1498.71	1	99	15	4.2994	0.118628	1	25.0552	25.0459
522	4	sp|P08541|UD2B2_RAT	VLVWPMDFSHWM			1546.71	0	99	18	5.17037	0.881372	1	25.8432	25.8338
523	4	sp|P08541|UD2B2_RAT	VLVWPMDFSHWMN			1660.75	0	99	19	4.60446	1	1	25.2661	25.3001
524	4	sp|P08541|UD2B2_RAT	VLVWPMDFSHWMNIK			1901.93	0	99	16	4.91767	0.675008	1	24.6738	24.7489
525	4	sp|P08541|UD2B2_RAT	VLVWPMDFSHWMNIK	Oxidation(M)@12		1917.93	1	99	16	4.52337	0.272276	1	22.2746	22.2916
526	4	sp|P08541|UD2B2_RAT	VLVWPMDFSHWMNIK	Carbamidomethyl@N-term		1958.95	1	99	13	3.8103	0.0527157	1	25.1627	25.1521
527	4	sp|P08541|UD2B2_RAT	WLPQNDLLGHPK			1416.75	0	99	18	6.42057	0.889618	1	13.8892	13.9038
528	4	sp|P08541|UD2B2_RAT	WLPQNDLLGHPK	Deamidated(N)@5		1417.74	1	99	14	4.69874	0.0168798	1	14.4551	14.4425
529	4	sp|P08541|UD2B2_RAT	WLPQNDLLGHPK	Oxidation(W)@1		1432.75	1	99	13	4.21701	0.00556727	1	12.6917	12.6375
530	4	sp|P08541|UD2B2_RAT	WLPQNDLLGHPK	Carbamidomethyl@N-term		1473.77	1	99	18	5.41553	0.0879346	1	14.5439	14.5387
531	5	sp|P11442|CLH1_RAT	ADDPSSYMEVVQAANTSGNWEELVK			2739.23	0	99	20	4.44365	0.641188	1	21.614	21.6211
532	5	sp|P11442|CLH1_RAT	ADDPSSYMEVVQAANTSGNWEELVK	Deamidated(N)@19		2740.22	1	99	25	4.19153	0.358812	1	21.5934	21.6211
533	5	sp|P11442|CLH1_RAT	AFMTADLPNELIELLEK			1946.01	0	99	20	4.90456	0.697839	1	26.1023	26.0909
534	5	sp|P11442|CLH1_RAT	AFMTADLPNELIELLEK	Deamidated(N)@9		1946.99	1	99	21	4.54104	0.302161	1	26.0983	26.0727
535	5	sp|P11442|CLH1_RAT	AHIAQLCEK	Carbamidomethyl(C)@7		1068.54	1	99	12	3.96232	1	1	5.3261	5.3783
536	5	sp|P11442|CLH1_RAT	ALEHFTDLYDIK			1463.73	0	99	18	4.89824	1	1	15.6846	15.7
537	5	sp|P11442|CLH1_RAT	AVDVFFPPEAQNDFPVAMQISEK			2578.24	0	99	17	4.13338	0.611506	1	22.7271	22.7383
538	5	sp|P11442|CLH1_RAT	AVDVFFPPEAQNDFPVAMQISEK	Deamidated(Q)@11		2579.23	1	99	15	3.93636	0.388494	1	22.7481	22.7383
539	5	sp|P11442|CLH1_RAT	CNEPAVWSQLAK	Carbamidomethyl(C)@1; Ammonia-loss(N)@2		1384.64	2	99	20	4.45217	0.333702	1	18.0999	18.1086
540	5	sp|P11442|CLH1_RAT	CNEPAVWSQLAK	Carbamidomethyl(C)@1		1401.67	1	99	14	4.75248	0.666298	1	14.503	14.6148
541	5	sp|P11442|CLH1_RAT	DAMQYASESK			1128.48	0	99	15	3.76057	1	1	6.939	6.9036
542	5	sp|P11442|CLH1_RAT	DTELAEELLQWFLQEEK			2120.03	0	99	22	4.55861	1	1	26.3667	26.3606
543	5	sp|P11442|CLH1_RAT	DTELAEELLQWFLQEEK	Deamidated(Q)@10; Trp->Kynurenin(W)@11		2125.01	2	99	15		0	1	26.2873	26.2773
544	5	sp|P11442|CLH1_RAT	EDKLECSEELGDLVK	Carbamidomethyl(C)@6		1762.83	1	99	16	4.47677	1	1	14.0008	13.9893
545	5	sp|P11442|CLH1_RAT	ESYVETELIFALAK			1611.84	0	99	16	4.04638	1	1	22.5369	22.5481
546	5	sp|P11442|CLH1_RAT	FDVNTSAVQVLIEHIGNLDR			2239.16	0	99	15	3.94369	0.650089	1	25.3855	25.395
547	5	sp|P11442|CLH1_RAT	FDVNTSAVQVLIEHIGNLDR	Deamidated(N)@17		2240.14	1	99	15	3.67468	0.349911	1	25.4267	25.395
548	5	sp|P11442|CLH1_RAT	FQEHLQLQNLGINPA			1720.89	0	96.96	15	4.37585	1	1	17.4182	17.4122
549	5	sp|P11442|CLH1_RAT	FQEHLQLQNLGINPANIGFSTLTMESDK			3144.55	0	99	21	4.1914	0.824078	1	22.4317	22.4623
550	5	sp|P11442|CLH1_RAT	FQEHLQLQNLGINPANIGFSTLTMESDK	Deamidated(N)@16		3145.54	1	99	14	3.52075	0.175922	1	22.4913	22.4543
551	5	sp|P11442|CLH1_RAT	FQSVPAQPGQTSPLLQYF			2007.01	0	96.99	12	3.59912	1	1	22.9781	22.9901
552	5	sp|P11442|CLH1_RAT	FQSVPAQPGQTSPLLQYFGILLDQGQLNK			3186.67	0	99	19	4.15305	0.320296	1	26.0848	26.0699
553	5	sp|P11442|CLH1_RAT	FQSVPAQPGQTSPLLQYFGILLDQGQLNK	Deamidated(Q)@10		3187.66	1	99	13	4.47982	0.679704	1	26.048	25.9167
554	5	sp|P11442|CLH1_RAT	GQCDLELINVCNENSLFK	Carbamidomethyl(C)@3; Carbamidomethyl(C)@11		2151.99	2	99	19	4.74421	1	1	19.5735	19.5691
555	5	sp|P11442|CLH1_RAT	GQFSTDELVAEVEK			1550.75	0	99	21	4.67803	1	1	16.5711	16.5367
556	5	sp|P11442|CLH1_RAT	HAPQVADAILGNQMFTHYDR			2283.09	0	99	20	4.14029	1	1	16.7121	16.6624
557	5	sp|P11442|CLH1_RAT	HSSLAGCQIINYR	Carbamidomethyl(C)@7		1517.74	1	99	13	4.29667	1	1	11.3135	11.3041
558	5	sp|P11442|CLH1_RAT	IHEGCEEPATHNALAK	Carbamidomethyl(C)@5		1775.83	1	99	15	4.51537	1	1	5.8062	5.7922
559	5	sp|P11442|CLH1_RAT	ISGETIFVTAPHEATAGIIGVNR			2352.24	0	99	21	4.8696	1	1	17.9487	17.9574
560	5	sp|P11442|CLH1_RAT	ISPDQGQQFAQ			1217.57	0	99	14	3.40398	1	1	9.7264	9.7376
561	5	sp|P11442|CLH1_RAT	IVLDNSVFSEHR			1414.72	0	99	13	4.68858	1	1	13.3731	13.3585
562	5	sp|P11442|CLH1_RAT	IYIDSNNNPER			1333.63	0	99	16	4.7257	1	1	8.3201	8.3057
563	5	sp|P11442|CLH1_RAT	KDPELWGSVLLESNPYR			2002.02	0	99	21	4.54474	1	1	19.3201	19.3306
564	5	sp|P11442|CLH1_RAT	KFDVNTSAVQVLIEHIGNLDR			2367.25	0	99	19	4.47813	1	1	23.555	23.5897
565	5	sp|P11442|CLH1_RAT	KFNALFAQGNYSEAAK			1757.87	0	99	16	4.34557	1	1	13.0238	12.9909
566	5	sp|P11442|CLH1_RAT	LAELEEFINGPNNAHIQQVGDR			2463.21	0	99	21	4.66734	1	1	17.1568	17.1237
567	5	sp|P11442|CLH1_RAT	LASTLVHLGEYQAAVDGAR			1970.02	0	99	28	5.04104	1	1	15.5432	15.5084
568	5	sp|P11442|CLH1_RAT	LDNYDAPDIAN			1219.54	0	99	17	3.92829	1	1	12.0945	12.0999
569	5	sp|P11442|CLH1_RAT	LECSEELGDLVK	Carbamidomethyl(C)@3		1390.67	1	99	19	4.50788	1	1	14.2925	14.2822
570	5	sp|P11442|CLH1_RAT	LHIIEVGTPPTGNQPFPK			1944.05	0	99	18	4.7984	1	1	15.4627	15.4527
571	5	sp|P11442|CLH1_RAT	LLEMNLMHAPQVADAILGNQMFTHYDR			3127.5	0	99	17	3.80693	1	1	23.7788	23.7942
572	5	sp|P11442|CLH1_RAT	LLLPWLEAR			1109.66	0	98.21	11	5.10263	1	1	21.7822	21.8594
573	5	sp|P11442|CLH1_RAT	LLYNNVSNFGR			1295.66	0	99	17	4.78808	1	1	13.6698	13.6381
574	5	sp|P11442|CLH1_RAT	LMHAPQVADAILGNQMFTHYDR			2527.21	0	99	17	3.68646	1	1	19.0613	19.0547
575	5	sp|P11442|CLH1_RAT	LPVVIGGLLDVDCSEDVIK	Carbamidomethyl(C)@13		2040.08	1	99	19	4.82395	1	1	22.9427	22.9338
576	5	sp|P11442|CLH1_RAT	LTDQLPLIIVCDR	Carbamidomethyl(C)@11		1554.84	1	99	19	4.84664	1	1	19.8307	19.8191
577	5	sp|P11442|CLH1_RAT	NLQNLLILTAIK			1352.84	0	99	13	3.70458	1	1	22.2997	22.2932
578	5	sp|P11442|CLH1_RAT	NNLAGAEELFAR			1303.65	0	99	19	5.22271	0.939981	1	15.4506	15.2705
579	5	sp|P11442|CLH1_RAT	NNLAGAEELFAR	Deamidated(N)@2		1304.64	1	99	14	4.02788	0.0600188	1	17.92	17.9354
580	5	sp|P11442|CLH1_RAT	NNRPSEGPLQTR			1367.69	0	99	18	4.3194	1	1	4.9461	5.0168
581	5	sp|P11442|CLH1_RAT	RDPHLACVAYER	Carbamidomethyl(C)@7		1485.71	1	99	13	3.74632	1	1	7.9765	7.9819
582	5	sp|P11442|CLH1_RAT	RKDPELWGSVLLESNPYR			2158.12	0	99	12	3.87384	1	1	17.7607	17.7538
583	5	sp|P11442|CLH1_RAT	RPISADSAIMNPASK			1556.8	0	99	17	4.53189	0.905082	1	9.9567	9.9662
584	5	sp|P11442|CLH1_RAT	RPISADSAIMNPASK	Deamidated(N)@11		1557.78	1	97.84	14	3.55255	0.0949177	1	9.9991	9.987
585	5	sp|P11442|CLH1_RAT	RPLIDQVVQTALSETQDPEEVSVTVK			2880.51	0	99	24	4.62236	0.630532	1	22.4262	22.5814
586	5	sp|P11442|CLH1_RAT	RPLIDQVVQTALSETQDPEEVSVTVK	Deamidated(Q)@16		2881.49	1	99	15	4.39023	0.369468	1	22.4267	22.5685
587	5	sp|P11442|CLH1_RAT	SVDPTLALSVY			1163.61	0	99	14	3.72255	1	1	19.2392	19.2301
588	5	sp|P11442|CLH1_RAT	SVDPTLALSVYLR			1432.79	0	99	20	4.82469	1	1	20.671	20.6798
589	5	sp|P11442|CLH1_RAT	SVNESLNNLFITEEDYQALR			2354.14	0	99	25	4.75563	0.92506	1	20.6236	20.634
590	5	sp|P11442|CLH1_RAT	SVNESLNNLFITEEDYQALR	Deamidated(N)@8		2355.12	1	99	20	3.66417	0.0749395	1	20.6516	20.6184
591	5	sp|P11442|CLH1_RAT	TSIDAYDNFDNISLAQR			1941.91	0	99	20	4.77986	1	1	17.0144	17.0054
592	5	sp|P11442|CLH1_RAT	VANVELYYK			1097.58	0	98.75	14	4.67721	1	1	11.8181	11.7701
593	5	sp|P11442|CLH1_RAT	VGEQAQVVIIDMNDPSNPIR			2194.11	0	99	20	4.04171	1	1	18.0682	18.057
594	5	sp|P11442|CLH1_RAT	VGYTPDWIFLLR			1478.79	0	99	16	4.72665	1	1	24.5162	24.5299
595	5	sp|P11442|CLH1_RAT	VIQCFAETGQVQK	Carbamidomethyl(C)@4		1506.75	1	99	21	4.48065	1	1	10.3941	10.3809
596	5	sp|P11442|CLH1_RAT	WLLLTGISAQQNR			1498.83	0	99	13	3.83104	1	1	19.0865	19.0553
597	5	sp|P11442|CLH1_RAT	YHEQLSTQSLIELFESFK			2198.09	0	99	19	4.06837	1	1	25.5712	25.5637
598	6	sp|Q62812|MYH9_RAT	ALEQQVEEMK			1203.58	0	99	16	3.78668	1	1	10.411	10.3746
599	6	sp|Q62812|MYH9_RAT	ALELDSNLYR			1192.61	0	99	17	5.09319	1	1	13.9205	13.8864
600	6	sp|Q62812|MYH9_RAT	ANLQIDQINTDLNLER			1868.96	0	99	17	5.03377	1	1	17.3786	17.3502
601	6	sp|Q62812|MYH9_RAT	ASIAALEAK			872.497	0	99	12	4.32006	1	1	9.3743	9.338
602	6	sp|Q62812|MYH9_RAT	CQYLQAEK	Carbamidomethyl(C)@1		1038.48	1	98.88	11	4.27775	1	1	6.2297	6.196
603	6	sp|Q62812|MYH9_RAT	DELADEIANSSGK			1347.62	0	99	21	4.40949	1	1	11.4976	11.5031
604	6	sp|Q62812|MYH9_RAT	DFSALESQLQDTQELLQEENR			2492.17	0	99	29	5.03567	1	1	22.6664	22.6328
605	6	sp|Q62812|MYH9_RAT	DLGEELEALKTELEDTLDSTAAQQELR			3016.47	0	99	20	4.62457	1	1	26.1273	26.1182
606	6	sp|Q62812|MYH9_RAT	EDQSILCTGESGAGK	Carbamidomethyl(C)@7		1550.69	1	99	20	4.57995	1	1	9.5561	9.6061
607	6	sp|Q62812|MYH9_RAT	ELEDATETADAMNR			1564.67	0	99	23	4.00664	1	1	10.1625	10.1696
608	6	sp|Q62812|MYH9_RAT	ELETQISELQEDLESER			2046.96	0	99	19	4.4203	1	1	19.4068	19.3922
609	6	sp|Q62812|MYH9_RAT	EQADFAIEALAK			1304.66	0	99	15	5.07912	1	1	16.136	16.127
610	6	sp|Q62812|MYH9_RAT	FDQLLAEEK			1091.55	0	99	14	4.49198	1	1	11.3199	11.3295
611	6	sp|Q62812|MYH9_RAT	HSQAVEELAEQLEQTK			1838.9	0	99	24	4.9877	0.921875	1	15.5247	15.4935
612	6	sp|Q62812|MYH9_RAT	HSQAVEELAEQLEQTK	Deamidated(Q)@11		1839.89	1	99	23	3.91582	0.0781253	1	15.5068	15.4935
613	6	sp|Q62812|MYH9_RAT	IAQLEEQLDNETK			1529.76	0	99	14	3.87789	1	1	12.0674	12.0578
614	6	sp|Q62812|MYH9_RAT	IIGLDQVAGMSETALPGAFK			2017.06	0	99	23	5.06713	0.620883	1	22.1581	22.1285
615	6	sp|Q62812|MYH9_RAT	IIGLDQVAGMSETALPGAFK	Deamidated(Q)@6		2018.04	1	99	22	4.85289	0.379117	1	22.1227	22.134
616	6	sp|Q62812|MYH9_RAT	ITDVIIGFQAC	Carbamidomethyl(C)@11		1235.62	1	99	16	4.38435	1	1	19.1354	19.1267
617	6	sp|Q62812|MYH9_RAT	KEEELQAALAR			1256.67	0	99	16	4.34027	1	1	9.2529	9.2192
618	6	sp|Q62812|MYH9_RAT	KFDQLLAEEK			1219.64	0	99	14	4.38184	1	1	10.7894	10.7965
619	6	sp|Q62812|MYH9_RAT	KLEEDQIIMEDQNCK	Carbamidomethyl(C)@14		1891.87	1	99	12	4.11929	1	1	10.7473	10.7172
620	6	sp|Q62812|MYH9_RAT	KLEGDSTDLSDQIAELQAQIAELK			2614.33	0	99	21	4.55214	0.895432	1	23.5353	23.5431
621	6	sp|Q62812|MYH9_RAT	KLEGDSTDLSDQIAELQAQIAELK	Deamidated(Q)@19		2615.32	1	99	21	3.61951	0.104568	1	23.6122	23.5811
622	6	sp|Q62812|MYH9_RAT	KQELEEICHDLEAR	Carbamidomethyl(C)@8		1768.84	1	99	15	4.73205	1	1	12.6655	12.6801
623	6	sp|Q62812|MYH9_RAT	KVEAQLQELQVK			1411.8	0	98.11	15	4.48087	1	1	10.9834	10.9511
624	6	sp|Q62812|MYH9_RAT	LDPHLVLDQLR			1317.74	0	99	15	4.52414	1	1	16.9014	16.89
625	6	sp|Q62812|MYH9_RAT	LEEDQIIMEDQNCK	Carbamidomethyl(C)@13		1763.77	1	99	12	3.71122	1	1	12.2596	12.25
626	6	sp|Q62812|MYH9_RAT	LKDVLLQVEDER			1455.79	0	99	14	4.58511	1	1	13.7659	13.7383
627	6	sp|Q62812|MYH9_RAT	LKDVLLQVEDERR			1611.89	0	97.89	9	3.68224	1	1	12.3061	12.2985
628	6	sp|Q62812|MYH9_RAT	LQLQEQLQAKTELCAEAEELR	Carbamidomethyl(C)@14		2499.26	1	99	18	3.2418	1	1	20.0483	20.0773
629	6	sp|Q62812|MYH9_RAT	LQQELDDLLVDLDHQR			1948.99	0	99	18	4.99339	0.633423	1	20.2373	20.2894
630	6	sp|Q62812|MYH9_RAT	LQQELDDLLVDLDHQR	Deamidated(Q)@15		1949.97	1	99	17	4.59343	0.252195	1	20.3566	20.3263
631	6	sp|Q62812|MYH9_RAT	LQQELDDLLVDLDHQR	Deamidated(Q)@2; Deamidated(Q)@15		1950.95	2	99	17	4.25005	0.114383	1	20.3321	20.3263
632	6	sp|Q62812|MYH9_RAT	LQVELDSVTGLLNQSDSK			1945	0	99	22	5.07031	0.994376	1	19.734	19.7046
633	6	sp|Q62812|MYH9_RAT	LQVELDSVTGLLNQSDSK	Deamidated(Q)@2; Deamidated(N)@13		1946.97	2	99	13	2.82282	0.00562425	1	19.7413	19.6924
634	6	sp|Q62812|MYH9_RAT	MEDGVGCLETAEEAK	Carbamidomethyl(C)@7		1637.69	1	99	17	3.77619	1	1	11.9776	11.9419
635	6	sp|Q62812|MYH9_RAT	MQQNIQELEEQLEEEESAR			2332.05	0	99	19	4.52167	1	1	18.2424	18.2104
636	6	sp|Q62812|MYH9_RAT	NLPIYSEEIVDMYK			1712.83	0	99	19	4.7321	1	1	19.5793	19.6103
637	6	sp|Q62812|MYH9_RAT	NMDPLNDNIATLLHQSSDK			2125.01	0	99	18	4.61794	0.650415	1	18.6952	18.6811
638	6	sp|Q62812|MYH9_RAT	NMDPLNDNIATLLHQSSDK	Deamidated(N)@8		2126	1	99	15	4.3483	0.349585	1	18.7361	18.727
639	6	sp|Q62812|MYH9_RAT	PAGPPGILALLDEECWFPK	Carbamidomethyl(C)@15		2109.06	1	99	17	4.16679	1	1	26.0756	26.0495
640	6	sp|Q62812|MYH9_RAT	QLLQANPILEAFGN			1526.81	0	99	17	3.71172	1	1	23.9393	23.9261
641	6	sp|Q62812|MYH9_RAT	QLLQANPILEAFGNAK	Gln->pyro-Glu@N-term		1708.91	1	99	15	4.20645	0.191525	1	25.7883	25.7748
642	6	sp|Q62812|MYH9_RAT	QLLQANPILEAFGNAK	Gln->pyro-Glu@N-term; Deamidated(N)@6		1709.9	2	99	14	3.79085	0.0735573	1	25.8049	25.7543
643	6	sp|Q62812|MYH9_RAT	QLLQANPILEAFGNAK			1725.94	0	99	18	4.79046	0.734918	1	21.6706	21.6582
644	6	sp|Q62812|MYH9_RAT	QQQLTAMK	Gln->pyro-Glu@N-term		929.464	1	99	11	3.68476	1	1	10.3475	10.3189
645	6	sp|Q62812|MYH9_RAT	RGDMPFVVTR			1176.61	0	99	11	4.30524	1	1	11.6206	11.5936
646	6	sp|Q62812|MYH9_RAT	SMEAEMIQLQEELAAAER			2047.96	0	99	26	4.72424	0.939712	1	22.6083	22.5984
647	6	sp|Q62812|MYH9_RAT	SMEAEMIQLQEELAAAER	Deamidated(Q)@8; Deamidated(Q)@10		2049.92	2	99	22	3.53148	0.060288	1	22.5872	22.6195
648	6	sp|Q62812|MYH9_RAT	TELEDTLDSTAAQQELR			1918.91	0	99	23	4.55386	1	1	14.7625	14.7333
649	6	sp|Q62812|MYH9_RAT	TEMEDLMSSK			1169.49	0	99	13	3.57933	1	1	11.6194	11.5853
650	6	sp|Q62812|MYH9_RAT	THEAQIQEMR			1241.58	0	99	10	3.71273	1	1	5.4786	5.4661
651	6	sp|Q62812|MYH9_RAT	TQLEELEDELQATEDAK			1960.91	0	99	20	4.62703	1	1	18.6797	18.6909
652	6	sp|Q62812|MYH9_RAT	VEAQLQELQVK	Deamidated(Q)@6		1284.69	1	99	15	4.23017	1	1	12.2972	12.2853
653	6	sp|Q62812|MYH9_RAT	VISGVLQLGNIVFK			1485.89	0	99	17	4.67461	1	1	22.5784	22.6328
654	6	sp|Q62812|MYH9_RAT	VSHLLGINVTDFTR			1570.85	0	99	16	5.06605	0.562134	1	17.3389	17.331
655	6	sp|Q62812|MYH9_RAT	VSHLLGINVTDFTR	Deamidated(N)@8		1571.83	1	99	16	4.95755	0.437866	1	17.3172	17.331
656	7	sp|P10719|ATPB_RAT	AGTATGQIVAVIGAVVDVQFDEGLPPILNALEVQGR			3616.95	0	99	19	3.63165	1	1	26.6609	26.6486
657	7	sp|P10719|ATPB_RAT	AHGGYSVFAGVGER			1405.67	0	99	17	5.609	0.911921	1	11.6048	11.5729
658	7	sp|P10719|ATPB_RAT	AHGGYSVFAGVGER	Carbamidomethyl@N-term		1462.7	1	99	15	4.59392	0.088079	1	11.667	11.6351
659	7	sp|P10719|ATPB_RAT	AHLDATTVLSR			1182.64	0	99	17	4.41671	1	1	10.4628	10.4274
660	7	sp|P10719|ATPB_RAT	AIAELGIYPAVD			1230.65	0	99	12	3.94758	1	1	18.9983	18.9516
661	7	sp|P10719|ATPB_RAT	AIAELGIYPAVDPL			1440.79	0	99	18	4.02127	1	1	23.0885	23.0573
662	7	sp|P10719|ATPB_RAT	AIAELGIYPAVDPLDST			1743.89	0	99	16	4.05725	1	1	22.5045	22.5116
663	7	sp|P10719|ATPB_RAT	AIAELGIYPAVDPLDSTSR			1987.03	0	99	24	6.2431	0.955345	1	20.0575	20.0646
664	7	sp|P10719|ATPB_RAT	AIAELGIYPAVDPLDSTSR	Cation:Na(D)@12		2009.01	1	96.49	16	4.57959	0.0207322	1	20.0644	20.0773
665	7	sp|P10719|ATPB_RAT	AIAELGIYPAVDPLDSTSR	Carbamidomethyl(D)@15		2044.05	1	99	17	4.64175	0.0239226	1	19.8174	19.8304
666	7	sp|P10719|ATPB_RAT	AIYVPADDLTDPAPATTFAHLDATTVLSR			3041.53	0	99	12	3.96797	1	1	21.4561	21.4665
667	7	sp|P10719|ATPB_RAT	DPNIVGSEHYDVAR			1570.74	0	99	18	3.01953	1	1	13.2092	13.2146
668	7	sp|P10719|ATPB_RAT	DQEGQDVLLFIDNIFR			1920.96	0	99	25	5.51435	0.95453	1	26.3461	26.3194
669	7	sp|P10719|ATPB_RAT	DQEGQDVLLFIDNIFR	Deamidated(N)@13		1921.94	1	99	15	3.86829	0.021564	1	26.3707	26.3259
670	7	sp|P10719|ATPB_RAT	DQEGQDVLLFIDNIFR	Carbamidomethyl@N-term		1977.98	1	99	19	3.91307	0.0239062	1	26.4354	26.4204
671	7	sp|P10719|ATPB_RAT	DSGAPIK			686.36	0	97.07	10	4.02222	1	1	8.2558	8.2235
672	7	sp|P10719|ATPB_RAT	EGNDLYHEMIESGVINLK			2059.99	0	99	22	5.99329	0.934051	1	19.5174	19.5691
673	7	sp|P10719|ATPB_RAT	EGNDLYHEMIESGVINLK	Carbamidomethyl(H)@7		2117.01	1	99	20	4.84212	0.0659486	1	19.5484	19.5183
674	7	sp|P10719|ATPB_RAT	FLSQPFQVAEVF			1410.72	0	99	16	4.83375	0.958791	1	23.9247	24.0003
675	7	sp|P10719|ATPB_RAT	FLSQPFQVAEVF	Carbamidomethyl@N-term		1467.74	1	99	16	3.46702	0.0412086	1	25.2706	25.2584
676	7	sp|P10719|ATPB_RAT	FLSQPFQVAEVFTGH			1705.85	0	99	25	5.29008	0.810016	1	22.2099	22.2387
677	7	sp|P10719|ATPB_RAT	FLSQPFQVAEVFTGH	Deamidated(Q)@7		1706.83	1	99	19	4.09139	0.0512622	1	22.1808	22.2387
678	7	sp|P10719|ATPB_RAT	FLSQPFQVAEVFTGH	Deamidated(Q)@4; Deamidated(Q)@7		1707.81	2	99	17	4.38326	0.100385	1	22.2634	22.2387
679	7	sp|P10719|ATPB_RAT	FLSQPFQVAEVFTGH	Carbamidomethyl(H)@15		1762.87	1	99	14	3.9652	0.0383366	1	22.0151	22.0255
680	7	sp|P10719|ATPB_RAT	FLSQPFQVAEVFTGHMGK	Dethiomethyl(M)@16		1974	1	99	13	5.01999	0.0616096	1	18.28	18.3391
681	7	sp|P10719|ATPB_RAT	FLSQPFQVAEVFTGHMGK			2022	0	99	22	6.00766	0.598841	1	21.5209	21.5338
682	7	sp|P10719|ATPB_RAT	FLSQPFQVAEVFTGHMGK	Deamidated(Q)@7		2022.99	1	99	23	5.572	0.219613	1	21.4545	21.5478
683	7	sp|P10719|ATPB_RAT	FLSQPFQVAEVFTGHMGK	Oxidation(M)@16		2038	1	99	17	4.98473	0.0568055	1	19.8249	19.7943
684	7	sp|P10719|ATPB_RAT	FLSQPFQVAEVFTGHMGK	Carbamidomethyl@N-term		2079.02	1	99	23	4.7992	0.037056	1	22.9914	23.0043
685	7	sp|P10719|ATPB_RAT	FLSQPFQVAEVFTGHMGK	Carbamidomethyl@N-term; Deamidated(Q)@7		2080.01	2	99	19	4.61973	0.0245124	1	22.996	23.009
686	7	sp|P10719|ATPB_RAT	FLSQPFQVAEVFTGHMGK	Carbamidomethyl@N-term; Deamidated(Q)@4; Deamidated(Q)@7		2080.99	3	99	18	3.42406	0.00156214	1	23.011	23.0247
687	7	sp|P10719|ATPB_RAT	FTQAGSEVSALLGR			1434.75	0	99	23	5.81574	0.913178	1	16.2986	16.2538
688	7	sp|P10719|ATPB_RAT	FTQAGSEVSALLGR	Deamidated(Q)@3		1435.73	1	99	16	3.88925	0.0108159	1	16.4165	16.4252
689	7	sp|P10719|ATPB_RAT	FTQAGSEVSALLGR	Carbamidomethyl@N-term		1491.77	1	99	17	4.73603	0.076006	1	17.6256	17.599
690	7	sp|P10719|ATPB_RAT	GFQQILAGDYDHLPEQAF			2047.96	0	99	17	3.9689	1	1	21.6723	21.6785
691	7	sp|P10719|ATPB_RAT	GFQQILAGDYDHLPEQAFY			2211.03	0	99	21	4.82546	1	1	22.2535	22.2805
692	7	sp|P10719|ATPB_RAT	GFQQILAGDYDHLPEQAFYM			2342.07	0	96.96	13	3.94453	1	1	23.7198	23.708
693	7	sp|P10719|ATPB_RAT	GFQQILAGDYDHLPEQAFYMVGPIEEAVAK			3335.62	0	99	27	5.93421	0.794483	1	25.6539	25.6601
694	7	sp|P10719|ATPB_RAT	GFQQILAGDYDHLPEQAFYMVGPIEEAVAK	Deamidated(Q)@16		3336.6	1	99	16	4.38764	0.0225692	1	25.714	25.6575
695	7	sp|P10719|ATPB_RAT	GFQQILAGDYDHLPEQAFYMVGPIEEAVAK	Oxidation(M)@20		3351.61	1	99	19	4.48507	0.0282452	1	23.6501	23.6605
696	7	sp|P10719|ATPB_RAT	GFQQILAGDYDHLPEQAFYMVGPIEEAVAK	Deamidated(Q)@16; Oxidation(M)@20		3352.6	2	99	17	4.29234	0.0181227	1	23.7154	23.6829
697	7	sp|P10719|ATPB_RAT	GFQQILAGDYDHLPEQAFYMVGPIEEAVAK	Carbamidomethyl(D)@9		3392.64	1	99	22	5.16951	0.13658	1	25.6472	25.6805
698	7	sp|P10719|ATPB_RAT	GSEHYDVAR			1032.46	0	99	10	4.16882	1	1	10.3303	10.3599
699	7	sp|P10719|ATPB_RAT	GSITSVQAIYVPADDLTDPAPATTF			2549.25	0	99	20	3.9352	1	1	22.5726	22.5571
700	7	sp|P10719|ATPB_RAT	GSITSVQAIYVPADDLTDPAPATTFAHLDATTVLSR			3713.88	0	99	15	4.41956	1	1	22.7745	22.7595
701	7	sp|P10719|ATPB_RAT	IGLFGGAGVGK			974.555	0	99	15	5.36142	0.716644	1	14.2435	14.254
702	7	sp|P10719|ATPB_RAT	IGLFGGAGVGK	Carbamidomethyl@N-term		1031.58	1	99	17	4.95845	0.283356	1	14.3728	14.3445
703	7	sp|P10719|ATPB_RAT	IMDPNIVGSEHYDVAR	Dethiomethyl(M)@2		1766.86	1	99	15	5.05704	0.274081	1	10.3253	10.339
704	7	sp|P10719|ATPB_RAT	IMDPNIVGSEHYDVAR			1814.86	0	99	23	5.14047	0.332135	1	13.1878	13.2146
705	7	sp|P10719|ATPB_RAT	IMDPNIVGSEHYDVAR	Oxidation(M)@2		1830.86	1	99	18	4.479	0.0724169	1	11.817	11.8241
706	7	sp|P10719|ATPB_RAT	IMDPNIVGSEHYDVAR	Oxidation(M)@2; Deamidated(N)@5		1831.84	2	99	17	4.30572	0.0485912	1	11.8602	11.8241
707	7	sp|P10719|ATPB_RAT	IMDPNIVGSEHYDVAR	Carbamyl@N-term		1857.87	1	99	18	3.7775	0.0143993	1	12.0454	12.0352
708	7	sp|P10719|ATPB_RAT	IMDPNIVGSEHYDVAR	Carbamidomethyl(H)@11		1871.88	1	99	17	5.03141	0.258377	1	13.0812	13.0891
709	7	sp|P10719|ATPB_RAT	IMNVIGEPIDER	Dethiomethyl(M)@2		1336.7	1	99	15	5.46726	0.0951956	1	10.3491	10.3413
710	7	sp|P10719|ATPB_RAT	IMNVIGEPIDER			1384.7	0	99	19	6.42257	0.858862	1	14.5076	14.5147
711	7	sp|P10719|ATPB_RAT	IMNVIGEPIDER	Oxidation(M)@2		1400.7	1	99	16	4.6066	0.0131206	1	12.4211	12.4298
712	7	sp|P10719|ATPB_RAT	IMNVIGEPIDER	Carbamidomethyl@N-term		1441.72	1	99	16	4.8676	0.023931	2	15.3246	15.3128
713	7	sp|P10719|ATPB_RAT	IMNVIGEPIDER	Carbamidomethyl@N-term; Deamidated(N)@3		1442.71	2	96.9	15	4.43758	0.00889067	1	15.3041	15.3128
714	7	sp|P10719|ATPB_RAT	IMNVIGEPIDERG			1441.72	0	98.65	14	4.46669	1	2	14.442	14.4304
715	7	sp|P10719|ATPB_RAT	IPSAVGYQPT			1031.53	0	99	12	4.001	1	1	11.6642	11.6486
716	7	sp|P10719|ATPB_RAT	IPSAVGYQPTLATDMGTMQER			2265.08	0	99	24	5.6956	0.870627	1	16.5551	16.5844
717	7	sp|P10719|ATPB_RAT	IPSAVGYQPTLATDMGTMQER	Deamidated(Q)@8		2266.06	1	99	24	4.58468	0.0674398	1	16.5901	16.5988
718	7	sp|P10719|ATPB_RAT	IPSAVGYQPTLATDMGTMQER	Carbamidomethyl@N-term		2322.1	1	99	24	4.54769	0.0619332	1	16.6376	16.6463
719	7	sp|P10719|ATPB_RAT	IPVGPETLGR			1037.59	0	99	16	6.26524	1	1	11.6762	11.7085
720	7	sp|P10719|ATPB_RAT	KGSITSVQAIYVPADDLTDPAPATTF			2677.35	0	99	18	4.19025	1	1	20.4661	20.4341
721	7	sp|P10719|ATPB_RAT	KGSITSVQAIYVPADDLTDPAPATTFAHLDATTVLSR			3841.97	0	99	16	5.39626	1	1	21.4246	21.4722
722	7	sp|P10719|ATPB_RAT	LEVAQHLGESTVR			1437.76	0	99	19	4.06956	1	1	15.3147	15.3252
723	7	sp|P10719|ATPB_RAT	LVLEVAQHLGESTVR			1649.91	0	99	21	6.38527	0.856041	1	15.3154	15.351
724	7	sp|P10719|ATPB_RAT	LVLEVAQHLGESTVR	Deamidated(Q)@7		1650.89	1	99	19	5.39089	0.0867198	1	15.3579	15.3048
725	7	sp|P10719|ATPB_RAT	LVLEVAQHLGESTVR	Carbamidomethyl@N-term		1706.93	1	99	18	5.21047	0.057239	1	16.4386	16.4065
726	7	sp|P10719|ATPB_RAT	MVGPIEEAVAK	Dethiomethyl(M)@1		1094.6	1	99	13	4.43014	1	1	8.0837	8.132
727	7	sp|P10719|ATPB_RAT	PAPATTFAHLDATTVLSR			1867.98	0	99	14	4.19234	1	1	16.3607	16.3481
728	7	sp|P10719|ATPB_RAT	PNIVGSEHYDVAR			1455.71	0	99	12	4.05637	1	1	9.6599	9.6505
729	7	sp|P10719|ATPB_RAT	QFAPIHAEAPEFIEMSVEQEILVTGIK	Gln->pyro-Glu@N-term		3008.52	1	99	20	3.47582	0.0275171	1	26.0057	25.9919
730	7	sp|P10719|ATPB_RAT	QFAPIHAEAPEFIEMSVEQEILVTGIK	Gln->pyro-Glu@N-term; Deamidated(Q)@19		3009.5	2	99	17	4.16521	0.134586	1	26.0004	26.0092
731	7	sp|P10719|ATPB_RAT	QFAPIHAEAPEFIEMSVEQEILVTGIK			3025.55	0	99	20	4.61802	0.381771	1	25.2719	25.2366
732	7	sp|P10719|ATPB_RAT	QFAPIHAEAPEFIEMSVEQEILVTGIK	Deamidated(Q)@1		3026.53	1	99	17	3.81158	0.0596158	1	25.2705	25.2784
733	7	sp|P10719|ATPB_RAT	QFAPIHAEAPEFIEMSVEQEILVTGIK	Gln->pyro-Glu@N-term; Carbamidomethyl(E)@14		3065.54	2	99	17	4.39618	0.22907	1	25.18	25.1731
734	7	sp|P10719|ATPB_RAT	QFAPIHAEAPEFIEMSVEQEILVTGIK	Carbamidomethyl(E)@14		3082.57	1	99	16	4.26007	0.167439	1	22.9171	22.9019
735	7	sp|P10719|ATPB_RAT	QVAEVFTGHMGK	Gln->pyro-Glu@N-term		1285.61	1	99	19	4.83196	0.714463	1	15.1983	15.186
736	7	sp|P10719|ATPB_RAT	QVAEVFTGHMGK			1302.64	0	99	13	4.43364	0.285537	1	10.6486	10.6124
737	7	sp|P10719|ATPB_RAT	SLQDIIAILGMDELSEEDK			2118.04	0	99	26	5.33297	1	1	25.9116	25.9052
738	7	sp|P10719|ATPB_RAT	SLQDIIAILGMDELSEEDKLTVSR			2674.37	0	99	23	5.55504	0.83149	1	25.8329	25.8235
739	7	sp|P10719|ATPB_RAT	SLQDIIAILGMDELSEEDKLTVSR	Oxidation(M)@11		2690.37	1	99	20	4.3505	0.0519185	1	25.4569	25.469
740	7	sp|P10719|ATPB_RAT	SLQDIIAILGMDELSEEDKLTVSR	Deamidated(Q)@3; Oxidation(M)@11		2691.35	2	97.28	15	4.04131	0.0254763	1	25.4764	25.4478
741	7	sp|P10719|ATPB_RAT	SLQDIIAILGMDELSEEDKLTVSR	Carbamidomethyl@N-term		2731.4	1	99	18	4.59477	0.091115	1	25.9171	25.8856
742	7	sp|P10719|ATPB_RAT	TIAMDGTEGLVR	Dethiomethyl(M)@4		1213.63	1	99	13	4.11217	0.0107956	1	7.5784	7.5421
743	7	sp|P10719|ATPB_RAT	TIAMDGTEGLVR			1261.63	0	99	20	6.05056	0.936781	1	12.8798	12.8457
744	7	sp|P10719|ATPB_RAT	TIAMDGTEGLVR	Carbamidomethyl@N-term		1318.66	1	99	19	4.79845	0.0524236	1	13.1249	13.1147
745	7	sp|P10719|ATPB_RAT	TREGNDLYHEMIESGVINLK			2317.14	0	99	14	3.78305	1	1	18.0549	18.0257
746	7	sp|P10719|ATPB_RAT	TVLIMELINNVAK			1456.83	0	99	22	5.78485	0.81063	1	24.7303	24.7646
747	7	sp|P10719|ATPB_RAT	TVLIMELINNVAK	Deamidated(N)@9		1457.82	1	99	22	5.03284	0.143488	1	21.0997	21.0884
748	7	sp|P10719|ATPB_RAT	TVLIMELINNVAK	Carbamidomethyl@N-term		1513.85	1	99	22	4.53767	0.0458817	1	25.6831	25.6756
749	7	sp|P10719|ATPB_RAT	VALVYGQM			879.452	0	99	11	3.87466	1	1	15.3254	15.3374
750	7	sp|P10719|ATPB_RAT	VALTGLTVAEY			1135.61	0	99	16	3.96806	1	1	18.2439	18.2576
751	7	sp|P10719|ATPB_RAT	VALTGLTVAEYFR			1438.78	0	99	23	6.10769	0.946958	1	20.5474	20.5163
752	7	sp|P10719|ATPB_RAT	VALTGLTVAEYFR	Carbamidomethyl@N-term		1495.8	1	99	23	4.85598	0.0530423	1	20.8041	20.7768
753	7	sp|P10719|ATPB_RAT	VALVYGQMNEPPGAR			1600.8	0	99	25	5.66737	0.958068	1	13.1274	13.1766
754	7	sp|P10719|ATPB_RAT	VALVYGQMNEPPGAR	Deamidated(Q)@7		1601.79	1	99	21	4.30852	0.0419324	1	13.169	13.2001
755	7	sp|P10719|ATPB_RAT	VLDSGAPIK			898.512	0	99	12	5.21364	0.846691	1	8.1655	8.2128
756	7	sp|P10719|ATPB_RAT	VLDSGAPIK	Carbamidomethyl(K)@9		955.534	1	98.94	13	4.47148	0.153309	1	8.1816	8.2128
757	7	sp|P10719|ATPB_RAT	VLDSGAPIKIPVGPETLGR			1918.09	0	99	27	4.76632	1	1	17.1812	17.2129
758	7	sp|P10719|ATPB_RAT	VVDLLAPYAK			1087.63	0	99	17	6.43671	0.953038	1	15.7934	15.8302
759	7	sp|P10719|ATPB_RAT	VVDLLAPYAK	Carbamidomethyl@N-term		1144.65	1	99	16	5.12935	0.0469622	2	16.611	16.6463
760	7	sp|P10719|ATPB_RAT	VVDVQFDEGLPPILNALEVQGR			2407.27	0	99	21	3.93379	1	1	25.21	25.2196
761	8	sp|P14046|A1I3_RAT	AFIFIDESHITDAFTWLSK			2240.12	0	99	16	3.979	1	1	25.6044	25.5968
762	8	sp|P14046|A1I3_RAT	AHFSVMGDILSSAIK			1574.81	0	99	18	5.10045	1	1	19.0983	19.156
763	8	sp|P14046|A1I3_RAT	ALLESSLPDTDPVVSK			1669.88	0	99	16	4.51797	1	1	15.6492	15.6432
764	8	sp|P14046|A1I3_RAT	ATVLNYLPTSLPMAVLLEASPDFTAVPVENNQDSYCLGANGR	Carbamidomethyl(C)@36; Deamidated(N)@40		4508.19	2	98	16	4.12067	1	1	26.3132	26.2784
765	8	sp|P14046|A1I3_RAT	EEHSFTVMEFVLPR			1719.83	0	99	15	4.57137	1	1	20.3109	20.3475
766	8	sp|P14046|A1I3_RAT	EHTFSSLLCASDAELSETLSLLLPPTVVK	Carbamidomethyl(C)@9		3156.63	1	99	18	4.45384	1	1	26.3111	26.2969
767	8	sp|P14046|A1I3_RAT	ETGLMAFTNLK			1223.62	0	99	16	4.79754	1	1	17.096	17.0892
768	8	sp|P14046|A1I3_RAT	FALEIPVEFSMVPVAK			1775.95	0	99	15	4.32978	1	1	24.8298	24.8171
769	8	sp|P14046|A1I3_RAT	FSIDTNGISDYSLN	Deamidated(N)@6		1545.68	1	99	19	3.73247	1	1	18.5343	18.5041
770	8	sp|P14046|A1I3_RAT	FSIDTNGISDYSLNIK	Deamidated(N)@6		1786.86	1	99	21	4.61736	1	1	18.7166	18.7026
771	8	sp|P14046|A1I3_RAT	FVELTMPYSVIR			1453.76	0	99	17	4.91834	1	1	19.9909	19.9414
772	8	sp|P14046|A1I3_RAT	GGVDDEITLSAY			1238.57	0	96.34	16	4.12031	1	1	16.5799	16.5887
773	8	sp|P14046|A1I3_RAT	GMYESLPVVAVK			1291.68	0	99	17	4.90607	1	1	15.8688	15.8347
774	8	sp|P14046|A1I3_RAT	GQGNTWLTAF			1093.52	0	96.79	12	3.8728	1	1	20.6022	20.5739
775	8	sp|P14046|A1I3_RAT	HTSSWLVTPK			1154.61	0	99	13	4.52082	1	1	10.4789	10.4655
776	8	sp|P14046|A1I3_RAT	ISLCHGNPTFSSETK	Carbamidomethyl(C)@4		1676.78	1	99	19	5.00398	0.83624	1	10.3775	10.3621
777	8	sp|P14046|A1I3_RAT	ISLCHGNPTFSSETK	Carbamidomethyl(C)@4; Deamidated(N)@7		1677.77	2	99	17	4.29585	0.16376	1	10.2943	10.303
778	8	sp|P14046|A1I3_RAT	KDPPPKDPVIETIR			1603.89	0	99	12	4.44406	1	1	9.3468	9.2758
779	8	sp|P14046|A1I3_RAT	LPSSEEEESLDINIEGAK			1958.93	0	99	18	4.59427	1	1	15.2215	15.2749
780	8	sp|P14046|A1I3_RAT	LPTYCNTDYDMVPLAVPAVALDSSTDR	Carbamidomethyl(C)@5		2983.39	1	99	18	4.36158	1	1	22.7312	22.7383
781	8	sp|P14046|A1I3_RAT	LTAQPAPSPEDLAL			1421.74	0	99	17	4.36698	1	1	17.6485	17.5936
782	8	sp|P14046|A1I3_RAT	LTAQPAPSPEDLALSMGTIK			2039.06	0	99	23	4.89581	1	1	19.2009	19.2552
783	8	sp|P14046|A1I3_RAT	MLIYTILPDGEVIADSVK			1976.05	0	99	16	4.82774	1	1	21.7738	21.7597
784	8	sp|P14046|A1I3_RAT	MLSGFIPLKPTVK	Dethiomethyl(M)@1		1381.83	1	97.93	9	3.70114	0.0507514	1	12.8166	12.832
785	8	sp|P14046|A1I3_RAT	MLSGFIPLKPTVK			1429.84	0	99	15	4.97307	0.949249	1	16.4386	16.4751
786	8	sp|P14046|A1I3_RAT	NLHPLNELFPLAYIEDPK			2122.11	0	99	19	5.44902	0.903431	1	22.8458	22.9223
787	8	sp|P14046|A1I3_RAT	NLHPLNELFPLAYIEDPK	Deamidated(N)@6		2123.09	1	99	20	4.47796	0.0965691	1	22.9102	22.9428
788	8	sp|P14046|A1I3_RAT	NTQNLIQMPYGCGE	Carbamidomethyl(C)@12		1623.7	1	99	19	3.92952	1	1	16.5447	16.5323
789	8	sp|P14046|A1I3_RAT	NTQNLIQMPYGCGEQNMVLFAPN	Carbamidomethyl(C)@12		2638.2	1	99	16	3.75664	1	1	22.6511	22.6164
790	8	sp|P14046|A1I3_RAT	PASNMVIADVK			1143.6	0	99	19	5.09172	1	1	11.2094	11.1995
791	8	sp|P14046|A1I3_RAT	QLSFSLSAEPIQGPYK	Gln->pyro-Glu@N-term		1746.88	1	99	19	4.42442	0.2805	1	21.3551	21.3605
792	8	sp|P14046|A1I3_RAT	QLSFSLSAEPIQGPYK			1763.91	0	99	15	4.83352	0.7195	1	18.0728	18.0629
793	8	sp|P14046|A1I3_RAT	QNMVLFAPNIYVLK	Gln->pyro-Glu@N-term		1631.87	1	99	14	4.04415	1	1	25.3118	25.2998
794	8	sp|P14046|A1I3_RAT	QQNSYGGFSSTQDTVVALDALSK	Gln->pyro-Glu@N-term		2398.13	1	99	25	4.02263	0.30419	1	21.0398	21.0052
795	8	sp|P14046|A1I3_RAT	QQNSYGGFSSTQDTVVALDALSK	Gln->pyro-Glu@N-term; Deamidated(Q)@12		2399.11	2	99	22	3.16376	0.0420986	1	21.0708	21.04
796	8	sp|P14046|A1I3_RAT	QQNSYGGFSSTQDTVVALDALSK			2415.16	0	99	26	4.23063	0.491063	1	18.9115	18.9194
797	8	sp|P14046|A1I3_RAT	QQNSYGGFSSTQDTVVALDALSK	Deamidated(N)@3		2416.14	1	99	24	3.75074	0.162648	1	19.3504	19.3172
798	8	sp|P14046|A1I3_RAT	QSPGPCGSEVATVPETGR	Gln->pyro-Glu@N-term; Carbamidomethyl(C)@6		1810.82	2	99	21	3.97571	1	1	11.9519	11.9367
799	8	sp|P14046|A1I3_RAT	SEGYLYTPQAS			1214.55	0	99	13	3.69504	0.67821	1	12.5441	12.5321
800	8	sp|P14046|A1I3_RAT	SEGYLYTPQAS	Deamidated(Q)@9		1215.53	1	98.61	13	3.37125	0.32179	1	12.5812	12.5018
801	8	sp|P14046|A1I3_RAT	SSGSLLNNAMK			1120.55	0	99	13	4.36765	1	1	10.3899	10.3809
802	8	sp|P14046|A1I3_RAT	SSTQDTVVALDALSK			1533.79	0	99	16	3.99537	1	1	15.4289	15.4426
803	8	sp|P14046|A1I3_RAT	SYIYLDTEAGVLPC	Carbamidomethyl(C)@14		1599.75	1	99	20	3.45362	1	1	19.96	19.9441
804	8	sp|P14046|A1I3_RAT	TPSVTVQSSGSFSQK			1538.76	0	99	16	4.53281	1	1	9.6879	9.6734
805	8	sp|P14046|A1I3_RAT	VHLSFSPSQSLPASQTH			1821.9	0	99	15	4.80976	1	1	13.4115	13.4633
806	8	sp|P14046|A1I3_RAT	VHLSFSPSQSLPASQTHMR			2109.04	0	99	22	4.72259	0.808375	1	13.0772	13.109
807	8	sp|P14046|A1I3_RAT	VHLSFSPSQSLPASQTHMR	Oxidation(M)@18		2125.04	1	99	15	3.93268	0.131128	1	12.1203	12.106
808	8	sp|P14046|A1I3_RAT	VHLSFSPSQSLPASQTHMR	Carbamidomethyl@N-term		2166.06	1	99	16	3.59671	0.0604961	1	13.0805	13.0876
809	8	sp|P14046|A1I3_RAT	VPDTITEWK			1087.55	0	98.66	13	4.87757	1	1	12.523	12.4917
810	8	sp|P14046|A1I3_RAT	VQTVPLTCNNPK	Carbamidomethyl(C)@8		1369.7	1	99	15	5.08334	1	1	8.9787	8.9642
811	8	sp|P14046|A1I3_RAT	VTASPQSLCGLR	Carbamidomethyl(C)@9		1287.66	1	99	19	5.27914	0.689368	1	11.4464	11.4097
812	8	sp|P14046|A1I3_RAT	VTASPQSLCGLR	Deamidated(Q)@6; Carbamidomethyl(C)@9		1288.64	2	98.31	15	4.93294	0.310632	1	11.4679	11.4767
813	8	sp|P14046|A1I3_RAT	VYDYYETDEVAF			1512.63	0	99	17	3.66276	1	1	18.3314	18.2949
814	8	sp|P14046|A1I3_RAT	VYDYYETDEVAFAEYSSPCSSDDQNV	Carbamidomethyl(C)@19		3052.21	1	99	23	3.88292	1	1	19.1448	19.1502
815	8	sp|P14046|A1I3_RAT	YMVLVPSQLYTETPEK			1896.95	0	99	18	4.93638	0.95575	1	18.6221	18.6486
816	8	sp|P14046|A1I3_RAT	YMVLVPSQLYTETPEK	Carbamidomethyl@N-term		1953.98	1	99	13	3.60195	0.0442504	1	19.0551	19.0446
817	9	sp|P08683|CP2CB_RAT	DFIDCFLNK	Carbamidomethyl(C)@5		1170.54	1	99	14	4.94161	0.529382	1	19.6048	19.5897
818	9	sp|P08683|CP2CB_RAT	DFIDCFLNK	Carbamidomethyl@N-term; Carbamidomethyl(C)@5		1227.56	2	99	15	4.8905	0.470618	1	20.0227	19.9952
819	9	sp|P08683|CP2CB_RAT	DIDTTPAISGF			1135.54	0	99	18	4.47308	1	1	17.7773	17.7697
820	9	sp|P08683|CP2CB_RAT	DIDTTPAISGFGHLPPFYEAC	Carbamidomethyl(C)@21		2307.05	1	99	17	4.74624	1	1	22.5245	22.4924
821	9	sp|P08683|CP2CB_RAT	DIDTTPAISGFGHLPPFYEACFIPVQR	Carbamidomethyl(C)@21		3047.49	1	99	20	5.66909	0.975799	1	23.9292	23.9773
822	9	sp|P08683|CP2CB_RAT	DIDTTPAISGFGHLPPFYEACFIPVQR	Carbamidomethyl@N-term; Carbamidomethyl(C)@21		3104.51	2	99	16	4.06356	0.0242008	1	24.2937	24.3058
823	9	sp|P08683|CP2CB_RAT	DPTFLNLMHR			1242.62	0	99	16	4.99568	1	1	16.5286	16.5177
824	9	sp|P08683|CP2CB_RAT	EALVDLGEEFSGR	Glu->pyro-Glu@N-term		1402.67	1	99	16	4.04871	0.00899373	1	21.3298	21.2968
825	9	sp|P08683|CP2CB_RAT	EALVDLGEEFSGR			1420.68	0	99	22	6.08927	0.98741	1	17.3653	17.3791
826	9	sp|P08683|CP2CB_RAT	EALVDLGEEFSGR	Glu->pyro-Glu@N-term; Carbamidomethyl(D)@5		1459.69	2	96.21	12	3.6506	0.00359605	1	20.9421	20.9322
827	9	sp|P08683|CP2CB_RAT	FDPGHFLDER			1231.56	0	99	16	5.54686	0.932953	1	14.6142	14.5856
828	9	sp|P08683|CP2CB_RAT	FDPGHFLDER	Carbamidomethyl@N-term		1288.58	1	99	15	4.40338	0.0670466	1	15.2309	15.2004
829	9	sp|P08683|CP2CB_RAT	FDYKDPTFLN			1258.59	0	98.35	14	4.6843	1	1	15.7775	15.7676
830	9	sp|P08683|CP2CB_RAT	FDYKDPTFLNLM			1502.71	0	99	14	4.2697	1	1	22.1815	22.1702
831	9	sp|P08683|CP2CB_RAT	FDYKDPTFLNLMHR			1795.87	0	99	10	4.0707	0.372275	1	17.6014	17.5864
832	9	sp|P08683|CP2CB_RAT	FDYKDPTFLNLMHR	Oxidation(M)@12		1811.87	1	96.19	12	4.29761	0.627725	1	15.3432	15.3586
833	9	sp|P08683|CP2CB_RAT	FILGCAPCNVICSIIFQNR	Carbamidomethyl(C)@5; Carbamidomethyl(C)@8; Carbamidomethyl(C)@12		2281.12	3	99	20	3.72624	0.895241	1	25.4284	25.4371
834	9	sp|P08683|CP2CB_RAT	FILGCAPCNVICSIIFQNR	Carbamidomethyl(C)@5; Carbamidomethyl(C)@8; Deamidated(N)@9; Carbamidomethyl(C)@12		2282.1	4	99	19	2.79449	0.104759	1	25.4486	25.4371
835	9	sp|P08683|CP2CB_RAT	GAPFDPTFILGCAPC	Carbamidomethyl(C)@12; Carbamidomethyl(C)@15		1621.73	2	99	19	4.48899	1	1	23.2866	23.2312
836	9	sp|P08683|CP2CB_RAT	GAPFDPTFILGCAPCNVIC	Carbamidomethyl(C)@12; Carbamidomethyl(C)@15; Carbamidomethyl(C)@19		2107.95	3	99	20	4.66837	0.913525	1	24.7004	24.7348
837	9	sp|P08683|CP2CB_RAT	GAPFDPTFILGCAPCNVIC	Carbamidomethyl(C)@12; Carbamidomethyl(C)@15; Deamidated(N)@16; Carbamidomethyl(C)@19		2108.94	4	99	17	3.64454	0.0864749	1	24.6816	24.7141
838	9	sp|P08683|CP2CB_RAT	GAPFDPTFILGCAPCNVICS	Carbamidomethyl(C)@12; Carbamidomethyl(C)@15; Carbamidomethyl(C)@19		2194.98	3	99	17	3.72321	1	1	24.5387	24.5302
839	9	sp|P08683|CP2CB_RAT	GAPFDPTFILGCAPCNVICSIIF	Carbamidomethyl(C)@12; Carbamidomethyl(C)@15; Carbamidomethyl(C)@19		2568.22	3	99	16	4.03222	1	1	26.6368	26.6236
840	9	sp|P08683|CP2CB_RAT	GAPFDPTFILGCAPCNVICSIIFQNR	Carbamidomethyl(C)@12; Carbamidomethyl(C)@15; Carbamidomethyl(C)@19		2966.42	3	99	28	5.74508	0.898277	1	26.1846	26.2154
841	9	sp|P08683|CP2CB_RAT	GAPFDPTFILGCAPCNVICSIIFQNR	Carbamidomethyl(C)@12; Carbamidomethyl(C)@15; Deamidated(N)@16; Carbamidomethyl(C)@19		2967.41	4	99	17	3.17493	0.0024169	1	26.2191	26.1824
842	9	sp|P08683|CP2CB_RAT	GAPFDPTFILGCAPCNVICSIIFQNR	Carbamidomethyl@N-term; Carbamidomethyl(C)@12; Carbamidomethyl(C)@15; Carbamidomethyl(C)@19		3023.45	4	99	22	4.7076	0.0823991	1	26.2091	26.2154
843	9	sp|P08683|CP2CB_RAT	GAPFDPTFILGCAPCNVICSIIFQNR	Carbamidomethyl@N-term; Carbamidomethyl(C)@12; Carbamidomethyl(C)@15; Deamidated(N)@16; Carbamidomethyl(C)@19		3024.43	5	99	20	3.58058	0.00615049	1	26.1945	26.1794
844	9	sp|P08683|CP2CB_RAT	GAPFDPTFILGCAPCNVICSIIFQNR	Carbamidomethyl@N-term; Carbamidomethyl(C)@12; Carbamidomethyl(C)@15; Deamidated(N)@16; Carbamidomethyl(C)@19; Deamidated(Q)@24		3025.41	6	96.37	13	3.82334	0.0107565	1	26.2132	26.1794
845	9	sp|P08683|CP2CB_RAT	GHLPPFYEACFIPVQR	Carbamidomethyl(C)@10		1929.96	1	99	15	4.344	1	1	18.4949	18.3804
846	9	sp|P08683|CP2CB_RAT	GKLPPGPTPLPIIGN			1469.86	0	99	20	4.70018	1	1	17.2934	17.28
847	9	sp|P08683|CP2CB_RAT	GLGVIFSNGMQWK			1435.73	0	99	15	4.57382	0.0740384	1	19.5719	19.5393
848	9	sp|P08683|CP2CB_RAT	GLGVIFSNGMQWK	Deamidated(N)@8		1436.71	1	99	22	5.47599	0.591053	1	20.1467	20.1383
849	9	sp|P08683|CP2CB_RAT	GLGVIFSNGMQWK	Deamidated(N)@8; Deamidated(Q)@11		1437.7	2	99	18	5.22929	0.334909	1	20.1263	20.1383
850	9	sp|P08683|CP2CB_RAT	GTNVIVSLSSILHDDKEFPNPEK			2538.3	0	99	23	5.77071	0.985955	1	21.0801	21.0725
851	9	sp|P08683|CP2CB_RAT	GTNVIVSLSSILHDDKEFPNPEK	Deamidated(N)@20		2539.28	1	99	15	3.92438	0.0140452	1	21.1097	21.1031
852	9	sp|P08683|CP2CB_RAT	HNPQSEFTLESLVATVTDMFGAGTETTSTTLR			3440.64	0	99	27	4.86891	0.698332	1	26.3876	26.3796
853	9	sp|P08683|CP2CB_RAT	HNPQSEFTLESLVATVTDMFGAGTETTSTTLR	Carbamidomethyl(D)@18		3497.66	1	99	21	4.44602	0.263741	1	24.6594	24.6859
854	9	sp|P08683|CP2CB_RAT	HNPQSEFTLESLVATVTDMFGAGTETTSTTLR	Deamidated(N)@2; Carbamidomethyl(T)@15		3498.65	2	99	17	3.60379	0.0379269	1	24.635	24.6859
855	9	sp|P08683|CP2CB_RAT	ICAGEALAR	Carbamidomethyl(C)@2		959.486	1	98.24	11	4.14426	1	1	8.2097	8.1953
856	9	sp|P08683|CP2CB_RAT	IIDYFPGSHNQVLK			1629.85	0	97.75	13	4.87517	1	1	14.1145	14.1024
857	9	sp|P08683|CP2CB_RAT	IQEEAQCLVEELR	Carbamidomethyl(C)@7		1615.79	1	99	23	5.873	0.936145	1	16.2407	16.2689
858	9	sp|P08683|CP2CB_RAT	IQEEAQCLVEELR	Deamidated(Q)@6; Carbamidomethyl(C)@7		1616.77	2	99	12	3.9059	0.0100982	1	16.3509	16.3638
859	9	sp|P08683|CP2CB_RAT	IQEEAQCLVEELR	Carbamidomethyl@N-term; Carbamidomethyl(C)@7		1672.81	2	99	22	4.63209	0.0537566	1	16.9711	16.9765
860	9	sp|P08683|CP2CB_RAT	IQEEAQCLVEELRK	Carbamidomethyl(C)@7		1743.88	1	99	17	5.62005	0.922231	2	14.8155	14.7854
861	9	sp|P08683|CP2CB_RAT	IQEEAQCLVEELRK	Deamidated(Q)@6; Carbamidomethyl(C)@7		1744.87	2	99	18	4.54601	0.0777689	1	14.8519	14.8229
862	9	sp|P08683|CP2CB_RAT	ISGFGHLPPFYEACFIPVQR	Carbamidomethyl(C)@14		2334.16	1	99	15	4.04056	1	1	21.4522	21.4405
863	9	sp|P08683|CP2CB_RAT	KLPPGPTPLPIIGN			1412.84	0	99	12	3.99712	1	1	17.4731	17.4835
864	9	sp|P08683|CP2CB_RAT	LFSSPWLQVCN	Carbamidomethyl(C)@10		1349.64	1	99	18	4.9937	0.955002	1	20.7291	20.7999
865	9	sp|P08683|CP2CB_RAT	LFSSPWLQVCN	Carbamidomethyl@N-term; Carbamidomethyl(C)@10		1406.67	2	99	15	3.66689	0.0449983	1	20.7483	20.737
866	9	sp|P08683|CP2CB_RAT	LFSSPWLQVCNTFPA	Carbamidomethyl(C)@10		1765.85	1	99	16	4.10565	1	1	24.3846	24.4129
867	9	sp|P08683|CP2CB_RAT	LFSSPWLQVCNTFPAIIDYFPGSHNQVLK	Carbamidomethyl(C)@10		3377.69	1	99	16	4.68231	0.57523	1	25.8389	25.8247
868	9	sp|P08683|CP2CB_RAT	LFSSPWLQVCNTFPAIIDYFPGSHNQVLK	Carbamidomethyl(C)@10; Deamidated(N)@11; Deamidated(N)@25		3379.66	3	99	16	4.19849	0.188811	1	25.9235	25.8245
869	9	sp|P08683|CP2CB_RAT	LFSSPWLQVCNTFPAIIDYFPGSHNQVLK	Oxidation(W)@6; Carbamidomethyl(C)@10		3393.69	2	99	18	3.81558	0.0781829	1	25.4948	25.5078
870	9	sp|P08683|CP2CB_RAT	LFSSPWLQVCNTFPAIIDYFPGSHNQVLK	Oxidation(W)@6; Carbamidomethyl(C)@10; Deamidated(N)@11		3394.67	3	99	18	2.86747	0.00881052	1	25.5236	25.4865
871	9	sp|P08683|CP2CB_RAT	LFSSPWLQVCNTFPAIIDYFPGSHNQVLK	Carbamidomethyl(C)@10; Carbamidomethyl(H)@24		3434.71	2	98.32	16	4.09555	0.148966	1	25.811	25.8459
872	9	sp|P08683|CP2CB_RAT	LPPGPTPLPIIGN			1284.74	0	99	18	5.65944	1	1	19.967	20.003
873	9	sp|P08683|CP2CB_RAT	LPPGPTPLPIIGNTLQIY			1903.08	0	99	20	5.26008	0.700414	1	25.7891	25.7543
874	9	sp|P08683|CP2CB_RAT	LPPGPTPLPIIGNTLQIY	Deamidated(N)@13		1904.07	1	99	16	4.89125	0.299586	1	25.7638	25.7576
875	9	sp|P08683|CP2CB_RAT	LPPGPTPLPIIGNTLQIYMK			2162.22	0	99	24	4.85076	0.839853	1	25.1652	25.2995
876	9	sp|P08683|CP2CB_RAT	LPPGPTPLPIIGNTLQIYMK	Deamidated(N)@13		2163.2	1	99	21	2.27646	0.00223825	1	25.2274	25.2378
877	9	sp|P08683|CP2CB_RAT	LPPGPTPLPIIGNTLQIYMK	Oxidation(M)@19		2178.21	1	99	23	3.98227	0.113689	1	22.8793	22.9552
878	9	sp|P08683|CP2CB_RAT	LPPGPTPLPIIGNTLQIYMK	Carbamidomethyl@N-term		2219.24	1	99	22	3.57217	0.0442202	1	25.284	25.2573
879	9	sp|P08683|CP2CB_RAT	LQVCNTFPAIIDYFPGSHNQVLK	Carbamidomethyl(C)@4		2660.34	1	99	15	4.39278	0.657993	1	22.2601	22.2306
880	9	sp|P08683|CP2CB_RAT	LQVCNTFPAIIDYFPGSHNQVLK	Carbamidomethyl(C)@4; Deamidated(N)@5		2661.33	2	98.91	15	4.1086	0.342007	1	22.2418	22.2306
881	9	sp|P08683|CP2CB_RAT	NVICSIIFQNR	Carbamidomethyl(C)@4		1362.71	1	99	16	5.03114	1	1	17.8392	17.8081
882	9	sp|P08683|CP2CB_RAT	PGHFLDER			969.467	0	98.07	10	4.63395	1	1	14.5913	14.6059
883	9	sp|P08683|CP2CB_RAT	PGPTPLPIIGN			1074.61	0	98.13	10	3.58104	1	1	17.9898	17.9817
884	9	sp|P08683|CP2CB_RAT	PLPIIGN			722.433	0	96.12	11	4.53948	1	1	16.9835	16.9124
885	9	sp|P08683|CP2CB_RAT	PTNLPHLVTR			1146.65	0	99	13	4.28843	1	1	19.3939	19.406
886	9	sp|P08683|CP2CB_RAT	SQMPYTDAVVHEIQR			1772.85	0	99	19	5.13059	1	1	14.2372	14.2008
887	9	sp|P08683|CP2CB_RAT	SSILHDDKEFPNPEK			1754.85	0	99	14	4.46944	1	1	10.4969	10.5065
888	9	sp|P08683|CP2CB_RAT	TDAVVHEIQR			1166.6	0	99	16	4.13328	1	1	6.9319	6.9381
889	9	sp|P08683|CP2CB_RAT	TFPAIIDYFPGSHNQVLK			2046.06	0	99	16	5.22074	0.919694	1	20.4935	20.4846
890	9	sp|P08683|CP2CB_RAT	TFPAIIDYFPGSHNQVLK	Deamidated(N)@14		2047.04	1	99	16	4.16185	0.0803058	1	21.2142	21.1833
891	9	sp|P08683|CP2CB_RAT	YGLLLLLK			931.611	0	99	12	5.48974	1	1	21.0922	20.9847
892	9	sp|P08683|CP2CB_RAT	YIDLVPTNLPH			1280.68	0	99	12	3.94944	1	1	17.7976	17.8105
893	9	sp|P08683|CP2CB_RAT	YIDLVPTNLPHLVTR			1749.98	0	99	18	6.34283	0.946627	1	19.3956	19.4263
894	9	sp|P08683|CP2CB_RAT	YIDLVPTNLPHLVTR	Deamidated(N)@8		1750.96	1	99	14	3.90276	0.00343647	1	20.1114	20.1472
895	9	sp|P08683|CP2CB_RAT	YIDLVPTNLPHLVTR	Carbamidomethyl(H)@11		1807	1	99	18	5.06507	0.0499367	1	19.4231	19.4327
896	10	sp|P16303|CES1D_RAT	AISESGVVLTSAL			1245.68	0	96.81	19	3.8791	1	1	18.2434	18.2333
897	10	sp|P16303|CES1D_RAT	AISESGVVLTSALITTDSK			1891.02	0	99	27	4.26675	1	1	18.049	18.0586
898	10	sp|P16303|CES1D_RAT	AISESGVVLTSALITTDSKPIAN			2286.23	0	99	23	4.79373	0.938521	1	19.2659	19.2335
899	10	sp|P16303|CES1D_RAT	AISESGVVLTSALITTDSKPIAN	Carbamidomethyl(E)@4		2343.25	1	99	15	3.61002	0.0614795	1	19.2684	19.2335
900	10	sp|P16303|CES1D_RAT	AISESGVVLTSALITTDSKPIANLIATLSGCK	Carbamidomethyl(C)@31		3229.75	1	99	20	4.17883	1	1	26.1608	26.1311
901	10	sp|P16303|CES1D_RAT	AQPVAVFLGIPF			1257.71	0	99	16	4.81497	1	1	26.1963	26.1896
902	10	sp|P16303|CES1D_RAT	CSQDAVGGQVLSELFTNR	Carbamidomethyl(C)@1		1979.94	1	99	19	4.15558	1	1	20.5312	20.5163
903	10	sp|P16303|CES1D_RAT	DAGAPTFMYEFEYR			1695.72	0	99	21	5.5683	1	1	19.3316	19.3605
904	10	sp|P16303|CES1D_RAT	DAGAPTFMYEFEYRPSFVSA			2284.01	0	99	17	4.15673	1	1	22.6841	22.6752
905	10	sp|P16303|CES1D_RAT	DAGAPTFMYEFEYRPSFVSAMR			2571.16	0	99	17	5.27559	1	1	21.7688	21.7578
906	10	sp|P16303|CES1D_RAT	DKEVAFWSELR			1378.69	0	96.77	14	4.93931	1	1	16.2202	16.2576
907	10	sp|P16303|CES1D_RAT	DLFQDLVADVM			1264.6	0	99	12	3.60412	1	1	26.472	26.468
908	10	sp|P16303|CES1D_RAT	DLFQDLVADVMFGVPS	Dehydrated(D)@9		1733.83	1	99	19	3.49762	1	1	27.2352	27.2198
909	10	sp|P16303|CES1D_RAT	DLFQDLVADVMFGVPSVMVSR	Dehydrated(D)@9		2306.14	1	99	19	4.85686	0.71039	1	27.0763	27.0859
910	10	sp|P16303|CES1D_RAT	DLFQDLVADVMFGVPSVMVSR			2324.15	0	99	21	4.36519	0.228994	1	26.9337	26.9424
911	10	sp|P16303|CES1D_RAT	DLFQDLVADVMFGVPSVMVSR	Oxidation(M)@18		2340.15	1	99	21	3.78796	0.0606165	1	26.6144	26.6088
912	10	sp|P16303|CES1D_RAT	EAAEEPSHWK			1182.53	0	99	15	4.72516	1	1	5.2488	5.2559
913	10	sp|P16303|CES1D_RAT	ENIPLQFSEDCLY	Carbamidomethyl(C)@11		1626.72	1	99	19	3.4062	1	1	20.5243	20.5331
914	10	sp|P16303|CES1D_RAT	ENIPLQFSEDCLYLN	Carbamidomethyl(C)@11		1853.85	1	99	19	4.14476	1	1	21.4796	21.4454
915	10	sp|P16303|CES1D_RAT	ENIPLQFSEDCLYLNVYTPADLTK	Carbamidomethyl(C)@11		2842.37	1	99	27	5.51424	0.877705	1	23.4305	23.4392
916	10	sp|P16303|CES1D_RAT	ENIPLQFSEDCLYLNVYTPADLTK	Carbamidomethyl(C)@11; Deamidated(N)@15		2843.36	2	99	18	4.18264	0.0409027	1	23.4494	23.4364
917	10	sp|P16303|CES1D_RAT	ENIPLQFSEDCLYLNVYTPADLTK	Deamidated(Q)@6; Carbamidomethyl(C)@11; Deamidated(N)@15		2844.34	3	98.21	15	4.48147	0.0813918	1	23.4741	23.4182
918	10	sp|P16303|CES1D_RAT	ESYPFLPTVIDGVVLPK	Glu->pyro-Glu@N-term		1855.01	1	99	20	4.34959	0.0210378	1	25.9315	25.937
919	10	sp|P16303|CES1D_RAT	ESYPFLPTVIDGVVLPK			1873.02	0	99	20	5.995	0.929838	1	23.9475	24.119
920	10	sp|P16303|CES1D_RAT	ESYPFLPTVIDGVVLPK	Glu->pyro-Glu@N-term; Carbamidomethyl(S)@2		1912.03	2	99	18	4.54183	0.0327522	1	25.8912	25.8796
921	10	sp|P16303|CES1D_RAT	ESYPFLPTVIDGVVLPK	Carbamidomethyl(K)@17		1930.05	1	99	15	4.2407	0.0163723	1	23.862	23.9361
922	10	sp|P16303|CES1D_RAT	EVAFWSELR			1135.57	0	99	15	6.03371	0.983272	1	17.5549	17.5859
923	10	sp|P16303|CES1D_RAT	EVAFWSELR	Carbamidomethyl@N-term		1192.59	1	99	12	4.26446	0.0167275	1	18.0492	18.0209
924	10	sp|P16303|CES1D_RAT	FAPPQPAEPWN			1252.59	0	99	13	3.84634	1	1	15.7299	15.7002
925	10	sp|P16303|CES1D_RAT	FAPPQPAEPWNFVK			1626.82	0	99	23	6.01898	0.884215	1	18.3847	18.4553
926	10	sp|P16303|CES1D_RAT	FAPPQPAEPWNFVK	Deamidated(N)@11		1627.8	1	99	16	4.33692	0.0183865	1	18.1367	18.1081
927	10	sp|P16303|CES1D_RAT	FAPPQPAEPWNFVK	Cation:K(E)@8		1664.78	1	99	16	4.60373	0.0339867	1	18.4529	18.4608
928	10	sp|P16303|CES1D_RAT	FAPPQPAEPWNFVK	Carbamidomethyl@N-term		1683.84	1	99	15	4.87459	0.0634113	1	18.925	18.8908
929	10	sp|P16303|CES1D_RAT	FGGNPGSVTIFGESAGGF			1699.78	0	99	17	3.4621	1	1	21.4294	21.3938
930	10	sp|P16303|CES1D_RAT	GLPHWPEYDQK			1368.65	0	96.47	14	4.68819	1	1	12.3384	12.3663
931	10	sp|P16303|CES1D_RAT	GNWGHLDQVAALHWVQDNIAN			2357.13	0	99	17	4.35624	1	1	20.4734	20.4636
932	10	sp|P16303|CES1D_RAT	IGASTQAAQR			1001.53	0	99	17	5.16937	0.942709	1	2.0958	2.0806
933	10	sp|P16303|CES1D_RAT	IGASTQAAQR	Deamidated(Q)@6		1002.51	1	97.6	12	3.95308	0.0572913	1	2.5149	2.5228
934	10	sp|P16303|CES1D_RAT	KENIPLQFSEDCLYLNVYTPADLTK	Carbamidomethyl(C)@12		2970.47	1	99	17	5.1819	0.973302	1	21.5689	21.6148
935	10	sp|P16303|CES1D_RAT	KENIPLQFSEDCLYLNVYTPADLTK	Carbamidomethyl(C)@12; Deamidated(N)@16		2971.45	2	99	16	3.62014	0.0266984	1	21.6674	21.6303
936	10	sp|P16303|CES1D_RAT	LDLLGNPK			868.502	0	99	13	5.22731	1	1	12.0526	12.0371
937	10	sp|P16303|CES1D_RAT	LDLLGNPKESYPFLPTVIDGVVLPK	Hex(Y)@11		2885.57	1	99	19	3.56431	1	1	25.0237	25.0146
938	10	sp|P16303|CES1D_RAT	LIATLSGCK	Carbamidomethyl(C)@8		961.527	1	99	10	4.31986	1	1	9.5854	9.5487
939	10	sp|P16303|CES1D_RAT	MIPVVAEK			885.499	0	99	13	5.22396	1	1	10.2086	10.214
940	10	sp|P16303|CES1D_RAT	NTTSYPPMCSQDAVGGQVLSELFTNR	HexNAc(N)@1; Carbamidomethyl(C)@9		3074.4	2	99	13	3.63959	1	1	21.3443	21.353
941	10	sp|P16303|CES1D_RAT	PIANLIATLSGCK	Carbamidomethyl(C)@12		1356.74	1	99	19	5.27304	1	1	19.7683	19.777
942	10	sp|P16303|CES1D_RAT	QEFGWIIPT	Gln->pyro-Glu@N-term		1072.52	1	96.4	13	4.22191	1	1	26.1046	26.1209
943	10	sp|P16303|CES1D_RAT	QEFGWIIPTLM	Gln->pyro-Glu@N-term		1316.65	1	99	18	4.11076	0.0883614	1	27.0899	27.0953
944	10	sp|P16303|CES1D_RAT	QEFGWIIPTLM			1333.67	0	99	15	5.09268	0.847591	1	26.1742	26.1261
945	10	sp|P16303|CES1D_RAT	QEFGWIIPTLM	Oxidation(M)@11		1349.67	1	97.8	14	3.971	0.0640474	1	24.8043	24.7965
946	10	sp|P16303|CES1D_RAT	QEFGWIIPTLMGYPLSEGK	Gln->pyro-Glu@N-term		2148.06	1	99	23	4.87854	0.26112	1	26.5462	26.5192
947	10	sp|P16303|CES1D_RAT	QEFGWIIPTLMGYPLSEGK	Gln->pyro-Glu@N-term; Oxidation(M)@11		2164.06	2	99	16	3.86617	0.0253788	1	26.0758	26.0426
948	10	sp|P16303|CES1D_RAT	QEFGWIIPTLMGYPLSEGK			2165.09	0	99	21	5.31509	0.713501	1	25.8733	25.8796
949	10	sp|P16303|CES1D_RAT	QKTEDELLETSLK	Gln->pyro-Glu@N-term		1515.77	1	99	22	5.45082	0.662076	1	14.3593	14.3672
950	10	sp|P16303|CES1D_RAT	QKTEDELLETSLK			1532.79	0	99	20	5.15873	0.337924	1	11.9494	11.9565
951	10	sp|P16303|CES1D_RAT	SFNTVPYIVGINK			1450.78	0	99	19	5.77027	0.869591	1	17.2665	17.2752
952	10	sp|P16303|CES1D_RAT	SFNTVPYIVGINK	Deamidated(N)@3		1451.77	1	99	16	4.94626	0.130409	1	17.3089	17.1507
953	10	sp|P16303|CES1D_RAT	SVSALVLSPL			984.586	0	97.14	12	3.30535	1	1	20.8104	20.804
954	10	sp|P16303|CES1D_RAT	SVSALVLSPLAK			1183.72	0	99	17	4.72199	1	1	16.9221	16.9129
955	10	sp|P16303|CES1D_RAT	TEDELLETSLK			1276.64	0	99	18	5.47932	0.928571	1	13.5546	13.628
956	10	sp|P16303|CES1D_RAT	TEDELLETSLK	Carbamidomethyl(E)@4		1333.66	1	99	15	4.36538	0.0714286	1	13.5354	13.6483
957	10	sp|P16303|CES1D_RAT	TPEEILAEK			1028.54	0	99	12	4.95952	1	1	10.084	10.0269
958	10	sp|P16303|CES1D_RAT	TSALITTDSKPIANLIATLSGCK	Carbamidomethyl(C)@22		2374.28	1	99	15	3.72762	1	1	23.7971	23.8083
959	10	sp|P16303|CES1D_RAT	TTTSAVMVH			945.459	0	99	14	4.85813	1	1	6.6445	6.6549
960	10	sp|P16303|CES1D_RAT	TTTSAVMVHC	Carbamidomethyl(C)@10		1105.49	1	99	13	3.75755	1	1	8.0057	7.9728
961	10	sp|P16303|CES1D_RAT	TTTSAVMVHCLR	Carbamidomethyl(C)@10		1374.67	1	99	19	4.45226	1	1	9.5048	9.511
962	10	sp|P16303|CES1D_RAT	TVIGDHGDELFSVF			1534.73	0	98.46	13	4.66093	1	1	21.2656	21.3202
963	10	sp|P16303|CES1D_RAT	TVIGDHGDELFSVFGSPF			1922.91	0	99	12	4.1801	1	1	24.5883	24.5625
964	10	sp|P16303|CES1D_RAT	TVIGDHGDELFSVFGSPFLK			2164.08	0	99	20	6.11514	0.891872	1	23.3288	23.4
965	10	sp|P16303|CES1D_RAT	TVIGDHGDELFSVFGSPFLK	Carbamidomethyl@N-term		2221.11	1	99	17	5.1681	0.100754	1	23.2616	23.2947
966	10	sp|P16303|CES1D_RAT	TVIGDHGDELFSVFGSPFLK	Acetyl@N-term; Oxidation(H)@6		2222.09	2	99	16	4.03254	0.00737398	1	24.8	24.8146
967	10	sp|P16303|CES1D_RAT	YFGGTDDPAK			1069.47	0	99	16	5.82007	0.947807	1	7.6425	7.6922
968	10	sp|P16303|CES1D_RAT	YFGGTDDPAK	Carbamidomethyl@N-term		1126.49	1	97.14	14	4.56096	0.052193	1	7.6642	7.6713
969	10	sp|P16303|CES1D_RAT	YPSSPPVVNTVK			1286.69	0	99	19	5.71318	1	1	10.6891	10.8007
970	10	sp|P16303|CES1D_RAT	YVNLEGFAQPVAVF			1552.79	0	99	21	4.80764	0.934621	1	23.8226	23.814
971	10	sp|P16303|CES1D_RAT	YVNLEGFAQPVAVF	Carbamidomethyl@N-term		1609.81	1	99	16	3.65244	0.0653791	1	24.1834	24.17
972	10	sp|P16303|CES1D_RAT	YVNLEGFAQPVAVFL			1665.88	0	99	19	4.02661	1	1	26.0372	26.0216
973	10	sp|P16303|CES1D_RAT	YVNLEGFAQPVAVFLGIPF			2080.1	0	99	20	5.51194	0.927938	1	26.8019	26.8332
974	10	sp|P16303|CES1D_RAT	YVNLEGFAQPVAVFLGIPF	Deamidated(Q)@9		2081.09	1	99	21	3.65128	0.0127896	1	26.834	26.8393
975	10	sp|P16303|CES1D_RAT	YVNLEGFAQPVAVFLGIPF	Carbamidomethyl@N-term		2137.12	1	99	19	4.31727	0.0592719	1	26.9646	26.9331
976	11	sp|P12346|TRFE_RAT	ADPVAFPQLCQLCPGCGCSPTQPF	Carbamidomethyl(C)@10; Carbamidomethyl(C)@13; Carbamidomethyl(C)@16; Carbamidomethyl(C)@18		2706.17	4	99	18	3.77298	0.894268	1	22.6051	22.5945
977	11	sp|P12346|TRFE_RAT	ADPVAFPQLCQLCPGCGCSPTQPF	Carbamidomethyl(C)@10; Carbamidomethyl(C)@13; Carbamidomethyl(C)@16; Carbamidomethyl(C)@18; Deamidated(Q)@22		2707.15	5	99	16	2.84572	0.105732	1	22.6309	22.5945
978	11	sp|P12346|TRFE_RAT	ADPVAFPQLCQLCPGCGCSPTQPFFGYVGAFK	Carbamidomethyl(C)@10; Carbamidomethyl(C)@13; Carbamidomethyl(C)@16; Carbamidomethyl(C)@18		3575.61	4	99	16	3.0013	1	1	24.9352	24.9196
979	11	sp|P12346|TRFE_RAT	ADRDQYELLCLDNTR	Carbamidomethyl(C)@10		1880.87	1	99	17	5.00877	0.741082	1	14.2087	14.2008
980	11	sp|P12346|TRFE_RAT	ADRDQYELLCLDNTR	Deamidated(Q)@5; Carbamidomethyl(C)@10		1881.85	2	99	17	4.55207	0.258918	1	14.2909	14.2615
981	11	sp|P12346|TRFE_RAT	AGLTPNNLK	Deamidated(N)@7; Delta:H(2)C(2)(K)@9		953.518	2	96.21	12	3.99158	1	1	6.4183	6.4653
982	11	sp|P12346|TRFE_RAT	AISGGEADAITLDGGWVYDAGLTPN			2462.16	0	99	25	4.75175	1	1	22.4431	22.4695
983	11	sp|P12346|TRFE_RAT	ASDSSINWNNLK			1347.64	0	97.61	20	5.43242	0.94824	1	12.837	12.7826
984	11	sp|P12346|TRFE_RAT	ASDSSINWNNLK	Deamidated(N)@9		1348.63	1	99	14	4.1695	0.05176	1	11.8214	11.7907
985	11	sp|P12346|TRFE_RAT	AVASFFSGSCVPC	Carbamidomethyl(C)@10; Carbamidomethyl(C)@13		1387.59	2	99	14	4.21331	1	1	17.6678	17.6349
986	11	sp|P12346|TRFE_RAT	AVASFFSGSCVPCADPVAFPQLC	Carbamidomethyl(C)@10; Carbamidomethyl(C)@13; Carbamidomethyl(C)@23		2486.11	3	99	20	3.70757	1	1	24.2022	24.1901
987	11	sp|P12346|TRFE_RAT	AVASFFSGSCVPCADPVAFPQLCQL	Carbamidomethyl(C)@10; Carbamidomethyl(C)@13; Carbamidomethyl(C)@23		2727.25	3	99	13	3.62593	1	1	25.6306	25.62
988	11	sp|P12346|TRFE_RAT	DFQLFGSPLGK			1207.62	0	99	17	5.4145	1	1	19.3776	19.3288
989	11	sp|P12346|TRFE_RAT	DGGGDVAFVK			963.466	0	99	17	5.24735	1	1	9.5423	9.5332
990	11	sp|P12346|TRFE_RAT	DLKQEDFQLLCPDGTK	Carbamidomethyl(C)@11		1905.91	1	99	18	4.95879	1	1	15.4489	15.461
991	11	sp|P12346|TRFE_RAT	DQYELLCLDNTR	Carbamidomethyl(C)@7		1538.7	1	99	19	4.96776	1	1	16.163	16.127
992	11	sp|P12346|TRFE_RAT	DSAFGLLR			877.466	0	96.15	13	5.61875	1	1	15.1273	15.1436
993	11	sp|P12346|TRFE_RAT	EGVCPEGSIDSAPVK	Carbamidomethyl(C)@4		1543.72	1	99	20	5.06717	1	1	10.7547	10.7828
994	11	sp|P12346|TRFE_RAT	EGYNGYTGAFQCLVEK	Carbamidomethyl(C)@12		1834.82	1	99	16	4.56386	0.379402	1	17.1035	17.0892
995	11	sp|P12346|TRFE_RAT	EGYNGYTGAFQCLVEK	Deamidated(N)@4; Carbamidomethyl(C)@12		1835.8	2	99	23	4.77757	0.620598	1	17.3861	17.3502
996	11	sp|P12346|TRFE_RAT	FDEFFSQGCAPGYK	Carbamidomethyl(C)@9		1651.7	1	99	22	5.22622	1	1	15.1172	15.1015
997	11	sp|P12346|TRFE_RAT	FSGSCVPCADPVAFPQLCQLCPGCGCSPTQPFFGYVGAFK	Carbamidomethyl(C)@5; Carbamidomethyl(C)@8; Carbamidomethyl(C)@18; Carbamidomethyl(C)@21; Carbamidomethyl(C)@24; Carbamidomethyl(C)@26		4469.95	6	98.91	15	3.63568	0.502208	1	25.3792	25.3635
998	11	sp|P12346|TRFE_RAT	FSGSCVPCADPVAFPQLCQLCPGCGCSPTQPFFGYVGAFK	Carbamidomethyl(C)@5; Carbamidomethyl(C)@8; Carbamidomethyl(C)@18; Carbamidomethyl(C)@21; Carbamidomethyl(C)@24; Carbamidomethyl(C)@26; Deamidated(Q)@30		4470.93	7	99	16	3.63185	0.497792	1	25.3581	25.3635
999	11	sp|P12346|TRFE_RAT	GDKDCTGNFCLFR	Carbamidomethyl(C)@5; Carbamidomethyl(C)@10		1588.68	2	99	15	5.36304	0.89598	1	13.746	13.6769
1000	11	sp|P12346|TRFE_RAT	GDKDCTGNFCLFR	Carbamidomethyl(C)@5; Deamidated(N)@8; Carbamidomethyl(C)@10		1589.66	3	99	15	4.22678	0.0654694	1	13.8081	13.7589
1001	11	sp|P12346|TRFE_RAT	GDKDCTGNFCLFR	Carbamidomethyl@N-term; Carbamidomethyl(C)@5; Carbamidomethyl(C)@10		1645.7	3	96.8	12	3.99677	0.0385507	1	13.7692	13.7589
1002	11	sp|P12346|TRFE_RAT	GYYAVAVVK			968.533	0	99	14	4.89923	1	1	11.3346	11.3257
1003	11	sp|P12346|TRFE_RAT	HLAQAPNHVVVSR			1426.78	0	99	10	3.55967	1	1	6.653	6.6692
1004	11	sp|P12346|TRFE_RAT	HQTVLENTNGK	Deamidated(N)@9		1240.6	1	99	14	3.98758	1	1	2.5586	2.5438
1005	11	sp|P12346|TRFE_RAT	HTTIFEVLPQK			1311.72	0	99	16	4.94316	0.578046	1	14.0989	14.1076
1006	11	sp|P12346|TRFE_RAT	HTTIFEVLPQK	Deamidated(Q)@10		1312.7	1	99	15	4.62742	0.279394	1	14.056	14.1076
1007	11	sp|P12346|TRFE_RAT	HTTIFEVLPQK	Carbamidomethyl@N-term		1368.74	1	97.87	12	4.3352	0.14256	1	15.6625	15.6592
1008	11	sp|P12346|TRFE_RAT	IAGQCGLVPVMAENYDISSCTNPQSDVFPK	Carbamidomethyl(C)@5; Carbamidomethyl(C)@20		3296.52	2	99	12	4.00342	1	1	20.1942	20.1383
1009	11	sp|P12346|TRFE_RAT	IIPIGLLFCNLPEPR	Carbamidomethyl(C)@9		1750.98	1	99	16	4.00454	0.91672	1	25.473	25.4901
1010	11	sp|P12346|TRFE_RAT	IIPIGLLFCNLPEPR	Carbamidomethyl(C)@9; Deamidated(N)@10		1751.96	2	99	14	2.96284	0.0832804	1	25.5255	25.5003
1011	11	sp|P12346|TRFE_RAT	IPSHAVVAR			948.55	0	98.78	13	4.88978	0.955163	1	4.839	4.8511
1012	11	sp|P12346|TRFE_RAT	IPSHAVVAR	Carbamidomethyl@N-term		1005.57	1	99	12	3.56134	0.0448373	1	5.3544	5.3386
1013	11	sp|P12346|TRFE_RAT	KGTDFQLNQLQGK			1475.77	0	99	19	4.21927	1	1	11.1912	11.1761
1014	11	sp|P12346|TRFE_RAT	KPVDQYEDCYLAR	Carbamidomethyl(C)@9		1655.76	1	99	17	5.07396	0.975514	1	10.3297	10.3393
1015	11	sp|P12346|TRFE_RAT	KPVDQYEDCYLAR	Deamidated(Q)@5; Carbamidomethyl(C)@9		1656.75	2	99	12	3.47363	0.0244856	1	10.5209	10.4857
1016	11	sp|P12346|TRFE_RAT	KPVTEFATCHLAQAPNHVVVSR	Carbamidomethyl(C)@9		2460.27	1	99	16	4.81269	0.873565	1	11.953	11.9208
1017	11	sp|P12346|TRFE_RAT	KPVTEFATCHLAQAPNHVVVSR	Carbamidomethyl(C)@9; Carbamidomethyl(H)@10		2517.29	2	99	20	3.97327	0.126435	1	11.8726	11.9845
1018	11	sp|P12346|TRFE_RAT	LPEGTTYEEYLGAEYLQAVGN			2316.08	0	99	22	4.53847	1	1	22.0038	22.0109
1019	11	sp|P12346|TRFE_RAT	LPEGTTYEEYLGAEYLQAVGNIR			2585.26	0	99	23	5.28474	0.957326	1	23.1117	23.1229
1020	11	sp|P12346|TRFE_RAT	LPEGTTYEEYLGAEYLQAVGNIR	Carbamidomethyl@N-term		2642.29	1	99	18	3.70663	0.0252905	1	23.136	23.1229
1021	11	sp|P12346|TRFE_RAT	LPEGTTYEEYLGAEYLQAVGNIR	Carbamidomethyl@N-term; Deamidated(Q)@17		2643.27	2	99	17	3.54382	0.0173838	1	23.1686	23.1765
1022	11	sp|P12346|TRFE_RAT	LYLGHSYVTAIR			1391.76	0	99	11	4.20049	1	1	13.3357	13.301
1023	11	sp|P12346|TRFE_RAT	NGDGKEDLIWEILK			1628.84	0	99	16	4.3987	0.155803	1	20.4759	20.4846
1024	11	sp|P12346|TRFE_RAT	NGDGKEDLIWEILK	Deamidated(N)@1		1629.82	1	99	16	5.13257	0.844197	1	22.1348	22.1911
1025	11	sp|P12346|TRFE_RAT	NLKPVAAEFYGSLEHPQTHY			2300.12	0	99	15	4.08991	1	1	15.8506	15.8193
1026	11	sp|P12346|TRFE_RAT	NTAAWAK			760.387	0	96.91	11	4.04427	1	1	3.6363	3.6626
1027	11	sp|P12346|TRFE_RAT	QEDFQLLCPDGTK	Gln->pyro-Glu@N-term; Carbamidomethyl(C)@8		1532.68	2	99	19	4.32582	0.164857	1	17.7629	17.7967
1028	11	sp|P12346|TRFE_RAT	QEDFQLLCPDGTK	Carbamidomethyl(C)@8		1549.71	1	99	18	5.03048	0.835143	1	14.6703	14.6354
1029	11	sp|P12346|TRFE_RAT	SAGWIIPIGL			1025.59	0	99	12	4.05656	1	1	25.7307	25.725
1030	11	sp|P12346|TRFE_RAT	SAGWIIPIGLLF			1285.74	0	99	15	3.92195	1	1	26.8378	26.8332
1031	11	sp|P12346|TRFE_RAT	SAGWIIPIGLLFC	Carbamidomethyl(C)@13		1445.77	1	99	18	4.25088	1	1	26.7417	26.7076
1032	11	sp|P12346|TRFE_RAT	SAGWIIPIGLLFCNLPEPR	Carbamidomethyl(C)@13		2152.15	1	99	15	5.16925	0.915054	1	26.2602	26.2765
1033	11	sp|P12346|TRFE_RAT	SAGWIIPIGLLFCNLPEPR	Carbamidomethyl@N-term; Carbamidomethyl(C)@13		2209.17	2	99	18	4.13694	0.0849462	1	26.3458	26.3379
1034	11	sp|P12346|TRFE_RAT	SKDFQLFGSPLGK			1422.75	0	99	17	5.22587	0.917509	1	15.6998	15.7169
1035	11	sp|P12346|TRFE_RAT	SKDFQLFGSPLGK	Deamidated(Q)@5		1423.73	1	99	15	4.17967	0.0824911	1	15.7421	15.7169
1036	11	sp|P12346|TRFE_RAT	TAGWNIPMGLLFSR			1561.81	0	99	16	4.66241	1	1	24.3412	24.3913
1037	11	sp|P12346|TRFE_RAT	WCALSHQER	Carbamidomethyl(C)@2		1185.53	1	98.59	11	4.41886	1	1	6.7433	6.6858
1038	11	sp|P12346|TRFE_RAT	WCAVSEHENTK	Carbamidomethyl(C)@2		1359.59	1	99	12	3.71983	1	1	5.7346	5.7401
1039	12	sp|P06761|GRP78_RAT	AKFEELNMDLFR			1511.74	0	99	19	5.56421	0.8829	1	17.8026	17.7965
1040	12	sp|P06761|GRP78_RAT	AKFEELNMDLFR	Deamidated(N)@7		1512.73	1	99	16	4.5088	0.0777133	1	17.7389	17.7965
1041	12	sp|P06761|GRP78_RAT	AKFEELNMDLFR	Carbamidomethyl@N-term		1568.77	1	97.47	14	4.21365	0.0393865	1	17.8151	17.8105
1042	12	sp|P06761|GRP78_RAT	ASDNQPTVTIK			1172.6	0	99	13	3.50759	1	1	7.6457	7.6544
1043	12	sp|P06761|GRP78_RAT	AVVTVPAYFNDAQR			1549.79	0	99	14	4.74039	1	1	15.4093	15.3977
1044	12	sp|P06761|GRP78_RAT	DAGTIAGLNVMR	Dethiomethyl(M)@11		1168.62	1	96.74	14	5.40335	0.224204	1	10.2036	10.1747
1045	12	sp|P06761|GRP78_RAT	DAGTIAGLNVMR			1216.62	0	99	20	5.68408	0.427933	1	14.9404	14.928
1046	12	sp|P06761|GRP78_RAT	DAGTIAGLNVMR	Deamidated(N)@9		1217.61	1	99	18	5.59411	0.347863	1	14.9226	14.8907
1047	12	sp|P06761|GRP78_RAT	DNHLLGTFDLTGIPPAPR			1933.01	0	99	21	5.37372	0.817558	1	19.3176	19.4327
1048	12	sp|P06761|GRP78_RAT	DNHLLGTFDLTGIPPAPR	Deamidated(R)@18		1933.99	1	99	15	3.70406	0.0174931	1	19.3598	19.406
1049	12	sp|P06761|GRP78_RAT	DNHLLGTFDLTGIPPAPR	Carbamidomethyl@N-term		1990.03	1	99	16	4.37865	0.0826905	2	19.2708	19.2829
1050	12	sp|P06761|GRP78_RAT	DNHLLGTFDLTGIPPAPR	Carbamidomethyl@N-term; Deamidated(R)@18		1991.01	2	99	20	4.37638	0.0822582	1	19.7282	19.7395
1051	12	sp|P06761|GRP78_RAT	EDVGTVVGIDLGTTY			1537.75	0	99	21	3.36135	1	1	20.3044	20.2887
1052	12	sp|P06761|GRP78_RAT	EDVGTVVGIDLGTTYSCVGVFK	Carbamidomethyl(C)@17		2315.14	1	99	24	4.43086	1	1	21.8071	21.776
1053	12	sp|P06761|GRP78_RAT	EEEDKKEDVGTVVGIDLGTTYSCVGVFK	Carbamidomethyl(C)@23		3073.48	1	99	22	5.30031	1	1	19.0819	19.1137
1054	12	sp|P06761|GRP78_RAT	ELEEIVQPIISK	Glu->pyro-Glu@N-term		1378.77	1	99	16	4.13761	0.00994291	1	22.0843	22.1137
1055	12	sp|P06761|GRP78_RAT	ELEEIVQPIISK	Glu->pyro-Glu@N-term; Deamidated(Q)@7		1379.75	2	98.57	16	3.0187	0.000756148	1	22.0947	22.1262
1056	12	sp|P06761|GRP78_RAT	ELEEIVQPIISK			1396.78	0	99	21	6.13542	0.989301	1	16.6298	16.5781
1057	12	sp|P06761|GRP78_RAT	ETAEAYLGK			980.482	0	99	14	5.37868	1	1	8.3769	8.4079
1058	12	sp|P06761|GRP78_RAT	FEELNMDLFR			1312.61	0	99	17	5.60509	1	1	19.5166	19.5279
1059	12	sp|P06761|GRP78_RAT	GINPDEAVAYGAAVQ			1473.71	0	99	13	3.67988	1	1	15.0718	15.1024
1060	12	sp|P06761|GRP78_RAT	GINPDEAVAYGAAVQAGVLSGDQDTGDLVLLDVCPL	Carbamidomethyl(C)@34		3611.77	1	99	23	4.51017	0.88739	1	26.0033	26.0154
1061	12	sp|P06761|GRP78_RAT	GINPDEAVAYGAAVQAGVLSGDQDTGDLVLLDVCPL	Deamidated(Q)@23; Carbamidomethyl(C)@34		3612.75	2	99	19	3.61363	0.11261	1	26.0886	26.0304
1062	12	sp|P06761|GRP78_RAT	IEIESFFEGEDFSETLTR			2147.99	0	99	22	5.05732	1	1	22.8937	22.9066
1063	12	sp|P06761|GRP78_RAT	IEWLESHQDADIEDFK			1973.9	0	99	21	5.48277	0.843226	1	16.399	16.3908
1064	12	sp|P06761|GRP78_RAT	IEWLESHQDADIEDFK	Deamidated(Q)@8		1974.88	1	99	18	4.44969	0.0781387	1	16.4233	16.3908
1065	12	sp|P06761|GRP78_RAT	IEWLESHQDADIEDFK	Carbamidomethyl(E)@13		2030.92	1	99	19	4.45245	0.0786353	1	16.1898	16.2631
1066	12	sp|P06761|GRP78_RAT	IINEPTAAAIAY			1245.66	0	99	18	5.04091	0.991357	1	15.6472	15.6754
1067	12	sp|P06761|GRP78_RAT	IINEPTAAAIAY	Carbamidomethyl@N-term		1302.68	1	96.63	13	2.98137	0.00864348	1	16.2262	16.2159
1068	12	sp|P06761|GRP78_RAT	IINEPTAAAIAYGLDK			1658.89	0	99	26	6.10618	0.97539	1	16.9781	17.0054
1069	12	sp|P06761|GRP78_RAT	IINEPTAAAIAYGLDK	Carbamidomethyl@N-term		1715.91	1	99	18	4.50811	0.0246097	1	17.7344	17.7305
1070	12	sp|P06761|GRP78_RAT	IINEPTAAAIAYGLDKR			1814.99	0	99	17	5.38992	0.963978	2	15.8328	15.8424
1071	12	sp|P06761|GRP78_RAT	IINEPTAAAIAYGLDKR	Carbamidomethyl(K)@16		1872.01	1	99	14	3.96242	0.0360216	1	15.8142	15.8036
1072	12	sp|P06761|GRP78_RAT	IQVDIGGGQTK			1114.6	0	99	18	5.03122	1	1	9.5456	9.5332
1073	12	sp|P06761|GRP78_RAT	ITITNDQNR			1073.55	0	98.36	13	3.70885	1	1	5.8237	5.8291
1074	12	sp|P06761|GRP78_RAT	ITPSYVAFTPEGER			1565.77	0	99	16	5.66058	0.935352	1	14.4597	14.4516
1075	12	sp|P06761|GRP78_RAT	ITPSYVAFTPEGER	Carbamidomethyl@N-term		1622.79	1	99	18	4.50015	0.0646478	1	14.7956	14.7807
1076	12	sp|P06761|GRP78_RAT	KSDIDEIVLVGGSTR			1587.85	0	99	18	5.08714	0.993061	1	14.1371	14.1492
1077	12	sp|P06761|GRP78_RAT	KSDIDEIVLVGGSTR	Deamidated(R)@15		1588.83	1	99	13	2.93146	0.00693903	1	14.1387	14.1441
1078	12	sp|P06761|GRP78_RAT	LGGKLSPEDKETMEK	Acetyl@N-term		1702.84	1	99	15	5.16083	1	1	7.2149	7.1587
1079	12	sp|P06761|GRP78_RAT	LYGSGGPPPTGEEDTSEKDEL			2176.96	0	99	21	5.03505	1	1	11.9094	11.9148
1080	12	sp|P06761|GRP78_RAT	MKETAEAYLGK			1239.62	0	99	16	4.83616	1	1	8.4821	8.4495
1081	12	sp|P06761|GRP78_RAT	NELESYAYSLK			1315.63	0	99	18	5.59714	0.963602	1	14.2736	14.284
1082	12	sp|P06761|GRP78_RAT	NELESYAYSLK	Deamidated(N)@1		1316.61	1	99	16	4.17432	0.0363983	1	16.1454	16.1166
1083	12	sp|P06761|GRP78_RAT	NILVFDLGGGTFDVS			1552.78	0	99	20	3.67761	1	1	25.1406	25.1298
1084	12	sp|P06761|GRP78_RAT	NQLTSNPENTVFDAK			1676.8	0	99	23	5.81818	0.898188	1	12.6932	12.7406
1085	12	sp|P06761|GRP78_RAT	NQLTSNPENTVFDAK	Deamidated(N)@1		1677.78	1	99	16	4.35872	0.0311816	1	14.204	14.2102
1086	12	sp|P06761|GRP78_RAT	NQLTSNPENTVFDAK	Carbamidomethyl@N-term		1733.82	1	99	18	4.51299	0.0444809	1	13.1496	13.1147
1087	12	sp|P06761|GRP78_RAT	NQLTSNPENTVFDAK	Carbamidomethyl@N-term; Deamidated(N)@9		1734.81	2	97.98	15	4.28228	0.0261496	1	13.129	13.1147
1088	12	sp|P06761|GRP78_RAT	RIINEPTAAAIAYGLDK			1814.99	0	99	14	3.77217	1	2	15.5376	15.4842
1089	12	sp|P06761|GRP78_RAT	SDIDEIVLVGGSTR			1459.75	0	99	24	5.49815	1	1	16.098	16.0849
1090	12	sp|P06761|GRP78_RAT	SQIFSTASDNQPTVTIK			1835.93	0	99	22	5.69031	0.989714	1	13.8152	13.8033
1091	12	sp|P06761|GRP78_RAT	SQIFSTASDNQPTVTIK	Deamidated(Q)@2		1836.91	1	99	12	3.70706	0.0102864	1	13.8613	13.8908
1092	12	sp|P06761|GRP78_RAT	STASDNQPTVTIK			1360.68	0	99	16	3.69381	1	1	8.0282	8.0353
1093	12	sp|P06761|GRP78_RAT	TFAPEEISAM			1094.5	0	99	11	3.43917	1	1	16.7295	16.7432
1094	12	sp|P06761|GRP78_RAT	TFAPEEISAMVL			1306.65	0	99	18	4.37201	1	1	23.2707	23.2828
1095	12	sp|P06761|GRP78_RAT	TFAPEEISAMVLTK			1535.79	0	99	24	5.79556	1	1	20.0542	20.0646
1096	12	sp|P06761|GRP78_RAT	TKPYIQVDIGGGQTK			1603.86	0	99	21	5.67001	0.925839	1	11.4439	11.4731
1097	12	sp|P06761|GRP78_RAT	TKPYIQVDIGGGQTK	Deamidated(Q)@6; Deamidated(Q)@13		1605.82	2	97.64	17	4.32644	0.0419722	1	11.6061	11.6148
1098	12	sp|P06761|GRP78_RAT	TKPYIQVDIGGGQTK	Carbamidomethyl@N-term		1660.88	1	99	15	4.21117	0.0321883	1	11.939	11.951
1099	12	sp|P06761|GRP78_RAT	TLGIETVGGVMTK			1304.7	0	99	22	5.08923	1	1	15.0289	15.0174
1100	12	sp|P06761|GRP78_RAT	TWNDPSVQQDIK			1429.68	0	99	17	5.15332	1	1	11.2724	11.2837
1101	12	sp|P06761|GRP78_RAT	VEIIANDQGNR			1227.62	0	99	18	5.82212	0.931847	1	7.9659	8.0146
1102	12	sp|P06761|GRP78_RAT	VEIIANDQGNR	Deamidated(N)@6		1228.6	1	99	14	4.12532	0.0187302	1	8.6645	8.6523
1103	12	sp|P06761|GRP78_RAT	VEIIANDQGNR	Carbamidomethyl@N-term		1284.64	1	99	18	4.5467	0.0494227	1	8.31	8.3163
1104	12	sp|P06761|GRP78_RAT	VLEDSDLK			917.471	0	97.53	9	4.20235	1	1	7.3732	7.3577
1105	12	sp|P06761|GRP78_RAT	VLEDSDLKK			1045.57	0	97.65	8	3.32919	1	1	5.3167	5.3079
1106	12	sp|P06761|GRP78_RAT	VTHAVVTVPAYFNDAQR			1886.96	0	99	20	5.92342	0.88471	1	14.2398	14.334
1107	12	sp|P06761|GRP78_RAT	VTHAVVTVPAYFNDAQR	Deamidated(N)@13		1887.95	1	99	16	4.72583	0.056132	1	14.399	14.3672
1108	12	sp|P06761|GRP78_RAT	VTHAVVTVPAYFNDAQR	Carbamidomethyl@N-term		1943.99	1	99	18	4.74863	0.0591576	1	14.6592	14.6262
1109	12	sp|P06761|GRP78_RAT	VYEGERPLTK			1190.63	0	99	14	4.8493	0.88297	1	5.7334	5.7413
1110	12	sp|P06761|GRP78_RAT	VYEGERPLTK	Deamidated(R)@6		1191.61	1	96.96	13	3.97165	0.11703	2	5.8053	5.7712
1111	13	sp|Q66HD0|ENPL_RAT	DISTNYYASQK			1288.59	0	99	18	5.32188	0.917452	1	9.0639	9.0499
1112	13	sp|Q66HD0|ENPL_RAT	DISTNYYASQK	Deamidated(N)@5		1289.58	1	99	13	3.86463	0.0320135	1	8.5616	8.5695
1113	13	sp|Q66HD0|ENPL_RAT	DISTNYYASQK	Carbamidomethyl@N-term		1345.61	1	99	17	4.06288	0.0505343	1	9.5312	9.5185
1114	13	sp|Q66HD0|ENPL_RAT	EAESSPFVER			1149.53	0	99	17	5.34034	1	1	8.7316	8.7
1115	13	sp|Q66HD0|ENPL_RAT	EEASDYLELDTIK	Glu->pyro-Glu@N-term		1506.71	1	99	22	3.64444	0.00761285	1	18.3154	18.3208
1116	13	sp|Q66HD0|ENPL_RAT	EEASDYLELDTIK			1524.72	0	99	21	5.74598	0.961803	1	15.9739	16.0254
1117	13	sp|Q66HD0|ENPL_RAT	EEASDYLELDTIK	Glu->pyro-Glu@N-term; Carbamidomethyl(E)@2		1563.73	2	99	19	3.96023	0.0157522	1	18.0368	18.0639
1118	13	sp|Q66HD0|ENPL_RAT	EEASDYLELDTIK	Carbamidomethyl(D)@10		1581.74	1	99	17	3.93409	0.0148321	1	16.009	16.0161
1119	13	sp|Q66HD0|ENPL_RAT	EEEAIQLDGLNASQIR			1784.89	0	99	23	5.08029	0.90364	1	15.8311	15.8618
1120	13	sp|Q66HD0|ENPL_RAT	EEEAIQLDGLNASQIR	Deamidated(N)@11		1785.87	1	99	15	3.97868	0.0715133	1	16.4441	16.4334
1121	13	sp|Q66HD0|ENPL_RAT	EEEAIQLDGLNASQIR	Deamidated(Q)@6; Deamidated(N)@11		1786.86	2	99	19	3.51957	0.0248468	1	16.4731	16.4626
1122	13	sp|Q66HD0|ENPL_RAT	EFEPLLNWMK	Glu->pyro-Glu@N-term		1287.63	1	99	12	3.58377	0.00832084	1	26.0064	25.9997
1123	13	sp|Q66HD0|ENPL_RAT	EFEPLLNWMK			1305.64	0	99	16	5.65997	0.991679	1	21.6842	21.6988
1124	13	sp|Q66HD0|ENPL_RAT	ELISNASDALDK	Glu->pyro-Glu@N-term		1256.62	1	98.82	13	3.70312	0.00845842	1	15.3762	15.3639
1125	13	sp|Q66HD0|ENPL_RAT	ELISNASDALDK			1274.64	0	99	21	5.75259	0.947904	1	11.7005	11.6874
1126	13	sp|Q66HD0|ENPL_RAT	ELISNASDALDK	Deamidated(N)@5		1275.62	1	99	15	4.41569	0.0436376	1	12.7673	12.692
1127	13	sp|Q66HD0|ENPL_RAT	EVIYLTEPVDEYCIQALPEFDGK	Carbamidomethyl(C)@13		2727.3	1	99	18	3.87151	0.664315	1	22.4003	22.364
1128	13	sp|Q66HD0|ENPL_RAT	EVIYLTEPVDEYCIQALPEFDGK	Carbamidomethyl(C)@13; Deamidated(Q)@15		2728.28	2	99	18	3.57507	0.335685	1	22.3728	22.364
1129	13	sp|Q66HD0|ENPL_RAT	FAFQAEVNR			1080.54	0	99	15	5.6535	1	1	12.212	12.1848
1130	13	sp|Q66HD0|ENPL_RAT	FQSSHHSTDITSLDQYVER			2249.03	0	99	25	5.03751	0.508048	1	13.213	13.2193
1131	13	sp|Q66HD0|ENPL_RAT	FQSSHHSTDITSLDQYVER	Deamidated(Q)@15		2250.02	1	99	18	4.98303	0.448151	1	13.187	13.1735
1132	13	sp|Q66HD0|ENPL_RAT	FQSSHHSTDITSLDQYVER	Carbamidomethyl(T)@8		2306.06	1	99	16	3.97308	0.0438006	1	13.1927	13.1982
1133	13	sp|Q66HD0|ENPL_RAT	GLFDEYGSK			1014.47	0	97.36	14	5.64845	1	1	12.5434	12.5348
1134	13	sp|Q66HD0|ENPL_RAT	GVIEDHSNR			1025.49	0	98.25	10	4.02983	1	1	6.2076	6.1937
1135	13	sp|Q66HD0|ENPL_RAT	GVVDSDDLPLNVSR			1484.75	0	99	24	5.95023	0.952241	1	14.7994	14.8065
1136	13	sp|Q66HD0|ENPL_RAT	GVVDSDDLPLNVSR	Carbamidomethyl@N-term		1541.77	1	99	21	4.60099	0.0426102	1	14.899	14.8859
1137	13	sp|Q66HD0|ENPL_RAT	GVVDSDDLPLNVSR	Dicarbamidomethyl(D)@4		1598.79	1	99	16	3.68323	0.00514928	1	17.0059	16.9906
1138	13	sp|Q66HD0|ENPL_RAT	GYEVIYLTEPVDEYCIQALPEFDGK	Carbamidomethyl(C)@15		2947.38	1	99	26	5.25277	0.694783	1	23.448	23.4744
1139	13	sp|Q66HD0|ENPL_RAT	GYEVIYLTEPVDEYCIQALPEFDGK	Carbamidomethyl(C)@15; Deamidated(Q)@17		2948.37	2	99	22	4.86119	0.282017	1	23.5846	23.5934
1140	13	sp|Q66HD0|ENPL_RAT	GYEVIYLTEPVDEYCIQALPEFDGK	Cation:Na(E)@13; Carbamidomethyl(C)@15		2969.37	2	99	16	3.36866	0.00907277	1	23.5475	23.5149
1141	13	sp|Q66HD0|ENPL_RAT	GYEVIYLTEPVDEYCIQALPEFDGK	Carbamidomethyl(C)@15; Carbamidomethyl(E)@21		3004.41	2	99	17	3.56098	0.0141274	1	23.4034	23.3906
1142	13	sp|Q66HD0|ENPL_RAT	KEAESSPFVER			1277.63	0	96.87	11	4.27697	1	1	6.7858	6.7731
1143	13	sp|Q66HD0|ENPL_RAT	KGYEVIYLTEPVDEYCIQALPEFDGK	Carbamidomethyl(C)@16		3075.48	1	99	19	4.88861	0.657138	1	21.8344	21.8005
1144	13	sp|Q66HD0|ENPL_RAT	KGYEVIYLTEPVDEYCIQALPEFDGK	Carbamidomethyl(C)@16; Deamidated(Q)@18		3076.46	2	99	17	4.60607	0.342862	1	21.8318	21.8167
1145	13	sp|Q66HD0|ENPL_RAT	LIINSLYK			962.58	0	99	12	4.60796	1	1	14.4437	14.4075
1146	13	sp|Q66HD0|ENPL_RAT	LISLTDENALAGNEELTVK			2029.06	0	99	27	5.5993	0.925131	1	17.6784	17.6888
1147	13	sp|Q66HD0|ENPL_RAT	LISLTDENALAGNEELTVK	Deamidated(N)@8		2030.04	1	99	24	4.5074	0.0748686	1	17.6619	17.6888
1148	13	sp|Q66HD0|ENPL_RAT	LTESPCALVASQ	Carbamidomethyl(C)@6		1274.62	1	98.61	16	4.00873	1	1	13.581	13.6704
1149	13	sp|Q66HD0|ENPL_RAT	LTESPCALVASQY	Carbamidomethyl(C)@6		1437.68	1	99	14	3.4216	1	1	16.057	16.0856
1150	13	sp|Q66HD0|ENPL_RAT	LTESPCALVASQYG	Carbamidomethyl(C)@6		1494.7	1	99	15	3.74974	1	1	15.8181	15.8235
1151	13	sp|Q66HD0|ENPL_RAT	LTESPCALVASQYGW	Carbamidomethyl(C)@6		1680.78	1	99	17	4.16634	1	1	20.3523	20.341
1152	13	sp|Q66HD0|ENPL_RAT	LTESPCALVASQYGWSGN	Carbamidomethyl(C)@6		1938.88	1	99	13	3.61993	1	1	18.3666	18.3592
1153	13	sp|Q66HD0|ENPL_RAT	LTESPCALVASQYGWSGNMER	Carbamidomethyl(C)@6		2355.06	1	99	21	5.19508	1	1	17.7001	17.6888
1154	13	sp|Q66HD0|ENPL_RAT	MTEAQEDGQSTSELIGQFGVGFY			2493.1	0	99	21	3.98078	0.57363	1	23.1919	23.2211
1155	13	sp|Q66HD0|ENPL_RAT	MTEAQEDGQSTSELIGQFGVGFY	Deamidated(Q)@9		2494.08	1	99	22	3.85193	0.42637	1	23.2875	23.2363
1156	13	sp|Q66HD0|ENPL_RAT	MTEAQEDGQSTSELIGQFGVGFYSAF			2798.24	0	99	21	4.21075	0.924066	1	25.7161	25.7024
1157	13	sp|Q66HD0|ENPL_RAT	MTEAQEDGQSTSELIGQFGVGFYSAF	Oxidation(M)@1; Deamidated(Q)@17		2815.22	2	99	23	3.12548	0.0759342	1	25.5796	25.5508
1158	13	sp|Q66HD0|ENPL_RAT	NLLHVTDTGVGMTR	Dethiomethyl(M)@12		1464.77	1	99	16	4.24175	0.0380937	1	9.4452	9.4573
1159	13	sp|Q66HD0|ENPL_RAT	NLLHVTDTGVGMTR			1512.77	0	99	23	5.64402	0.961906	1	12.8524	12.8636
1160	13	sp|Q66HD0|ENPL_RAT	SGTSEFLNK			981.477	0	99	11	4.07159	1	1	8.0696	8.0564
1161	13	sp|Q66HD0|ENPL_RAT	SGYLLPDTK			992.518	0	99	15	5.72277	1	1	11.1442	11.115
1162	13	sp|Q66HD0|ENPL_RAT	SILFVPTSAPR			1186.67	0	99	16	5.91041	1	1	15.8845	15.8966
1163	13	sp|Q66HD0|ENPL_RAT	STDITSLDQYVER			1525.73	0	99	19	3.71164	1	1	15.3498	15.3585
1164	13	sp|Q66HD0|ENPL_RAT	TDDEVVQREEEAIQLDGLNASQIR			2727.33	0	99	28	5.16307	0.73779	1	17.7034	17.6888
1165	13	sp|Q66HD0|ENPL_RAT	TDDEVVQREEEAIQLDGLNASQIR	Deamidated(Q)@14		2728.32	1	99	20	4.71378	0.26221	1	17.7226	17.6681
1166	13	sp|Q66HD0|ENPL_RAT	TVWDWELMNDIK			1548.73	0	99	13	4.60674	1	1	21.3079	21.3037
1167	13	sp|Q66HD0|ENPL_RAT	TVWDWELMNDIKPIWQR			2229.1	0	99	19	5.33159	1	1	24.0482	24.0179
1168	13	sp|Q66HD0|ENPL_RAT	TVWDWELMNDIKPIWQRPSK			2541.28	0	99	17	4.53399	1	1	22.3409	22.3335
1169	13	sp|Q66HD0|ENPL_RAT	VASQYGWSGNMER			1483.65	0	99	16	4.29175	1	1	11.0024	10.9892
1170	13	sp|Q66HD0|ENPL_RAT	VFITDDFHDMMPK	Dethiomethyl(M)@11		1546.71	1	97.79	9	4.28567	0.0708339	1	13.5386	13.5344
1171	13	sp|Q66HD0|ENPL_RAT	VFITDDFHDMMPK			1594.72	0	99	17	5.40352	0.929166	1	18.1064	18.0192
1172	13	sp|Q66HD0|ENPL_RAT	VKEDEDDKTVMDLAVVLFETATLR			2736.39	0	99	15	3.94591	1	1	26.0632	26.0375
1173	13	sp|Q66HD0|ENPL_RAT	YSQFINFPIY			1290.63	0	99	14	4.29356	1	1	23.2303	23.2621
1174	13	sp|Q66HD0|ENPL_RAT	YSQFINFPIYVW			1575.78	0	99	16	4.24415	0.751649	1	26.2013	26.1684
1175	13	sp|Q66HD0|ENPL_RAT	YSQFINFPIYVW	Deamidated(N)@6		1576.76	1	99	14	3.21165	0.0697455	1	26.1767	26.1684
1176	13	sp|Q66HD0|ENPL_RAT	YSQFINFPIYVW	Oxidation(W)@12		1591.77	1	99	13	3.62003	0.178605	1	25.9048	25.873
1177	13	sp|Q66HD0|ENPL_RAT	YSQFINFPIYVWS			1662.81	0	99	16	4.17915	1	1	25.9927	25.9577
1178	13	sp|Q66HD0|ENPL_RAT	YSQFINFPIYVWSSK			1877.94	0	99	20	5.11612	0.918398	1	23.7353	23.708
1179	13	sp|Q66HD0|ENPL_RAT	YSQFINFPIYVWSSK	Deamidated(N)@6		1878.92	1	99	21	4.06479	0.0816024	1	23.7575	23.708
1180	14	sp|P10634|CP2DQ_RAT	ACLGEPLAR	Carbamidomethyl(C)@2		985.502	1	97.23	14	5.84264	1	1	9.6292	9.6177
1181	14	sp|P10634|CP2DQ_RAT	AIPILLQIPGLPGK			1428.91	0	99	16	5.07586	1	1	23.71	23.6191
1182	14	sp|P10634|CP2DQ_RAT	ALPVTPQPYQL			1225.67	0	97.64	11	3.5311	1	1	17.6124	17.582
1183	14	sp|P10634|CP2DQ_RAT	AVSNVIASLVY			1134.63	0	99	14	4.04755	1	1	21.7733	21.8058
1184	14	sp|P10634|CP2DQ_RAT	AVSNVIASLVYAR			1361.77	0	99	17	5.05716	0.907873	1	19.8224	19.9006
1185	14	sp|P10634|CP2DQ_RAT	AVSNVIASLVYAR	Carbamidomethyl@N-term		1418.79	1	99	12	4.06352	0.0921268	1	20.2656	20.2613
1186	14	sp|P10634|CP2DQ_RAT	DETVWEKPLR			1271.65	0	99	12	4.70979	1	1	11.7122	11.6766
1187	14	sp|P10634|CP2DQ_RAT	DMTDAFLAEMQK			1398.62	0	99	20	5.36316	1	1	18.7429	18.7331
1188	14	sp|P10634|CP2DQ_RAT	EAEHPFNPSILLSK			1580.82	0	99	17	5.89003	0.999001	1	15.8916	15.8215
1189	14	sp|P10634|CP2DQ_RAT	EAEHPFNPSILLSK	Deamidated(N)@7		1581.8	1	99	16	2.88986	0.000998618	1	15.8801	15.888
1190	14	sp|P10634|CP2DQ_RAT	ELLVTYGEDTADRPLLPIYNHLGYGNK			3060.56	0	99	20	5.6088	0.920488	1	19.7646	19.7946
1191	14	sp|P10634|CP2DQ_RAT	ELLVTYGEDTADRPLLPIYNHLGYGNK	Deamidated(N)@20		3061.54	1	99	16	4.07813	0.0271234	1	20.2018	20.1893
1192	14	sp|P10634|CP2DQ_RAT	ELLVTYGEDTADRPLLPIYNHLGYGNK	Carbamidomethyl(K)@27		3117.58	1	99	18	4.36403	0.0523889	1	19.6896	19.6797
1193	14	sp|P10634|CP2DQ_RAT	ESFGEDTGFMAEVLN			1644.7	0	99	20	4.25191	1	1	21.484	21.4716
1194	14	sp|P10634|CP2DQ_RAT	ESFGEDTGFMAEVLNAIPILLQIPGLPGK			3055.59	0	99	24	4.92639	1	1	26.9576	26.963
1195	14	sp|P10634|CP2DQ_RAT	FADIVPTNIPH			1222.63	0	99	15	5.29856	1	1	16.2224	16.2117
1196	14	sp|P10634|CP2DQ_RAT	FADIVPTNIPHMTSR	Dethiomethyl(M)@12		1649.85	1	98.97	11	4.62347	0.059118	1	11.8789	11.8943
1197	14	sp|P10634|CP2DQ_RAT	FADIVPTNIPHMTSR			1697.86	0	99	17	5.77888	0.845546	1	16.0983	16.0276
1198	14	sp|P10634|CP2DQ_RAT	FADIVPTNIPHMTSR	Deamidated(N)@8		1698.84	1	99	15	3.50202	0.00446962	1	16.0906	16.0788
1199	14	sp|P10634|CP2DQ_RAT	FADIVPTNIPHMTSR	Oxidation(M)@12		1713.85	1	99	13	4.17003	0.0208104	1	13.8514	13.8003
1200	14	sp|P10634|CP2DQ_RAT	FADIVPTNIPHMTSR	Carbamidomethyl(H)@11		1754.88	1	99	16	4.54034	0.0488197	1	15.9533	15.9654
1201	14	sp|P10634|CP2DQ_RAT	FADIVPTNIPHMTSR	Carbamidomethyl@N-term; Deamidated(N)@8		1755.86	2	97.3	15	4.17883	0.0212367	1	16.7514	16.7423
1202	14	sp|P10634|CP2DQ_RAT	FEYEDPFFNR			1362.59	0	99	16	4.8702	1	1	17.3072	17.3167
1203	14	sp|P10634|CP2DQ_RAT	FHPEHFLDAQGNFVK			1784.86	0	99	18	5.579	0.822272	1	14.0225	14.0152
1204	14	sp|P10634|CP2DQ_RAT	FHPEHFLDAQGNFVK	Deamidated(Q)@10		1785.85	1	99	24	4.77625	0.129498	1	14.0502	14.0794
1205	14	sp|P10634|CP2DQ_RAT	FHPEHFLDAQGNFVK	Carbamidomethyl@N-term		1841.88	1	99	18	4.34731	0.0482305	1	15.3928	15.4016
1206	14	sp|P10634|CP2DQ_RAT	FQGFLIPK			948.543	0	97.47	10	4.32701	1	1	16.2265	16.2208
1207	14	sp|P10634|CP2DQ_RAT	FSFSVLAGR			982.524	0	99	11	4.38097	1	1	16.8592	16.8948
1208	14	sp|P10634|CP2DQ_RAT	GNPESSFNDENLR			1477.64	0	99	19	5.33471	0.963584	1	10.0408	10.0269
1209	14	sp|P10634|CP2DQ_RAT	GNPESSFNDENLR	Deamidated(N)@8		1478.63	1	97.1	12	3.91212	0.0364165	1	10.421	10.3448
1210	14	sp|P10634|CP2DQ_RAT	GTTLIPNLSSVLK			1341.79	0	99	21	5.85657	1	1	20.3779	20.4132
1211	14	sp|P10634|CP2DQ_RAT	GTTLIPNLSSVLKDETVWEK			2229.19	0	99	15	4.23391	1	1	22.1797	22.2099
1212	14	sp|P10634|CP2DQ_RAT	GTTLIPNLSSVLKDETVWEKPLR			2595.43	0	99	20	5.22551	1	1	22.07	22.1066
1213	14	sp|P10634|CP2DQ_RAT	GVVLAPYGPEWR			1342.7	0	99	18	4.94229	0.67554	1	16.7539	16.7634
1214	14	sp|P10634|CP2DQ_RAT	GVVLAPYGPEWR	Carbamidomethyl@N-term		1399.72	1	99	16	4.6238	0.32446	1	16.7968	16.7652
1215	14	sp|P10634|CP2DQ_RAT	HEAFMPFSAGR			1248.57	0	97.26	9	3.69845	1	1	12.8288	12.8227
1216	14	sp|P10634|CP2DQ_RAT	LLQVDFENMPY			1367.64	0	99	16	3.96445	1	1	21.4137	21.4241
1217	14	sp|P10634|CP2DQ_RAT	LNSFIALVDK			1118.63	0	99	16	5.77798	0.874412	1	17.4387	17.4533
1218	14	sp|P10634|CP2DQ_RAT	LNSFIALVDK	Deamidated(N)@2		1119.62	1	99	16	4.77806	0.0874578	1	18.2737	18.2866
1219	14	sp|P10634|CP2DQ_RAT	LNSFIALVDK	Carbamidomethyl@N-term		1175.66	1	96.78	13	4.41754	0.0381305	1	18.1694	18.0985
1220	14	sp|P10634|CP2DQ_RAT	LSSVLKDETVWEKPLR			1899.05	0	99	17	4.45439	1	1	14.3448	14.3748
1221	14	sp|P10634|CP2DQ_RAT	MELFLFFTC	Oxidation(M)@1; Carbamidomethyl(C)@9		1222.54	2	99	11	3.49332	1	1	25.6256	25.5988
1222	14	sp|P10634|CP2DQ_RAT	MPFTNAVIHEVQR	Dethiomethyl(M)@1		1492.78	1	98.16	11	4.45676	0.171614	1	9.573	9.5618
1223	14	sp|P10634|CP2DQ_RAT	MPFTNAVIHEVQR			1540.78	0	99	20	4.88173	0.456581	1	14.4489	14.5181
1224	14	sp|P10634|CP2DQ_RAT	MPFTNAVIHEVQR	Deamidated(N)@5		1541.77	1	99	14	4.62483	0.252708	1	14.1771	14.1492
1225	14	sp|P10634|CP2DQ_RAT	MPFTNAVIHEVQR	Oxidation(M)@1		1556.78	1	99	15	4.29811	0.119097	1	12.7331	12.7435
1226	14	sp|P10634|CP2DQ_RAT	NAIPILLQIPGLPGK			1542.95	0	99	13	3.78247	0.912513	1	23.6643	23.6397
1227	14	sp|P10634|CP2DQ_RAT	NAIPILLQIPGLPGK	Deamidated(N)@1		1543.93	1	97.17	11	2.76418	0.0874868	1	23.6521	23.6625
1228	14	sp|P10634|CP2DQ_RAT	PILLQIPGLPGK			1244.79	0	99	12	3.7332	1	1	23.6684	23.6218
1229	14	sp|P10634|CP2DQ_RAT	PSTHGVYALPVTPQPY			1725.87	0	99	22	5.38162	0.713616	1	16.015	16.001
1230	14	sp|P10634|CP2DQ_RAT	PSTHGVYALPVTPQPY	Deamidated(Q)@14		1726.86	1	99	17	4.91713	0.244891	1	16.0722	16.0371
1231	14	sp|P10634|CP2DQ_RAT	PSTHGVYALPVTPQPY	Carbamidomethyl@N-term		1782.89	1	99	15	4.14613	0.0414929	1	16.1976	16.1844
1232	14	sp|P10634|CP2DQ_RAT	PSTHGVYALPVTPQPYQLCAVAR	Carbamidomethyl(C)@19		2524.29	1	99	16	4.19612	0.837983	1	17.3247	17.3101
1233	14	sp|P10634|CP2DQ_RAT	PSTHGVYALPVTPQPYQLCAVAR	Deamidated(Q)@17; Carbamidomethyl(C)@19		2525.27	2	99	14	3.48244	0.162017	1	17.397	17.3826
1234	14	sp|P10634|CP2DQ_RAT	PVVVINGLK	Deamidated(N)@6		938.58	1	98.28	10	3.37931	1	1	13.0581	13.0473
1235	14	sp|P10634|CP2DQ_RAT	RFEYEDPFFNR			1518.69	0	99	15	5.05984	1	1	15.6309	15.6379
1236	14	sp|P10634|CP2DQ_RAT	RVHEEIDEVIGQVR			1677.88	0	99	15	3.96374	1	1	12.5887	12.5754
1237	14	sp|P10634|CP2DQ_RAT	SLEQWVTEEAGHLCDTF	Carbamidomethyl(C)@14		2020.88	1	99	20	4.59988	1	1	24.0324	24.0242
1238	14	sp|P10634|CP2DQ_RAT	SLEQWVTEEAGHLCDTFAK	Carbamidomethyl(C)@14		2220.02	1	99	21	5.79522	0.94207	1	22.8085	22.8206
1239	14	sp|P10634|CP2DQ_RAT	SLEQWVTEEAGHLCDTFAK	Carbamidomethyl@N-term; Carbamidomethyl(C)@14		2277.04	2	99	18	4.58405	0.0579305	1	23.3638	23.3556
1240	14	sp|P10634|CP2DQ_RAT	SLQIAWKPVVVINGLK			1764.07	0	98.12	13	4.07507	0.413777	1	20.0068	20.0214
1241	14	sp|P10634|CP2DQ_RAT	SLQIAWKPVVVINGLK	Deamidated(N)@13		1765.05	1	99	17	4.22637	0.586223	1	19.7234	19.733
1242	14	sp|P10634|CP2DQ_RAT	SWDPAQPPR			1052.5	0	99	11	3.68386	1	1	9.7605	9.7709
1243	14	sp|P10634|CP2DQ_RAT	TNAVIHEVQR			1165.62	0	99	11	4.51888	1	1	6.3794	6.3095
1244	14	sp|P10634|CP2DQ_RAT	VHEEIDEVIGQVR			1521.78	0	99	18	5.60291	0.893517	1	13.5823	13.5732
1245	14	sp|P10634|CP2DQ_RAT	VHEEIDEVIGQVR	Deamidated(Q)@11		1522.76	1	99	16	4.41298	0.0576991	1	13.5194	13.5331
1246	14	sp|P10634|CP2DQ_RAT	VHEEIDEVIGQVR	Carbamidomethyl@N-term		1578.8	1	99	14	4.34009	0.0487838	1	13.6075	13.5944
1247	15	sp|Q29RW1|MYH4_RAT	ADIAESQVNK			1073.54	0	99	17	4.20442	1	1	5.0127	5.0044
1248	15	sp|Q29RW1|MYH4_RAT	ALQEAHQQTLDDLQAEEDKVNTLTK			2837.4	0	99	22	5.15594	1	1	15.026	15.0347
1249	15	sp|Q29RW1|MYH4_RAT	ANSEVAQWR			1059.51	0	97.42	13	4.68228	1	1	8.1724	8.14
1250	15	sp|Q29RW1|MYH4_RAT	DIDDLELTLAK			1244.65	0	99	18	5.10072	1	1	17.6142	17.6619
1251	15	sp|Q29RW1|MYH4_RAT	ENQSILITGESGAGK			1502.76	0	99	20	4.54097	1	1	10.7757	10.7618
1252	15	sp|Q29RW1|MYH4_RAT	HADSVAELGEQIDNLQR			1893.92	0	99	23	4.90966	0.91774	1	15.0247	14.9964
1253	15	sp|Q29RW1|MYH4_RAT	HADSVAELGEQIDNLQR	Deamidated(N)@14		1894.9	1	99	22	3.86213	0.0822599	1	15.0045	14.9964
1254	15	sp|Q29RW1|MYH4_RAT	IAEKDEEIDQLK			1429.73	0	99	13	4.10298	1	1	8.8921	8.8878
1255	15	sp|Q29RW1|MYH4_RAT	IAEKDEEIDQLKR			1585.83	0	98.6	14	4.56922	1	1	8.0551	8.0466
1256	15	sp|Q29RW1|MYH4_RAT	IEDEQALGMQLQK			1501.74	0	99	23	4.56007	1	1	12.7134	12.6998
1257	15	sp|Q29RW1|MYH4_RAT	IEDMAMMTHLHEPAVLYNLK			2355.14	0	99	16	4.44741	1	1	18.3071	18.2971
1258	15	sp|Q29RW1|MYH4_RAT	IQHELEEAEER			1381.65	0	99	12	3.88542	1	1	6.9507	6.9399
1259	15	sp|Q29RW1|MYH4_RAT	KIQHELEEAEER			1509.74	0	99	11	3.47159	1	1	6.4064	6.3714
1260	15	sp|Q29RW1|MYH4_RAT	KLETDISQIQGEMEDIVQEAR			2431.19	0	99	22	4.54595	1	1	21.9974	22.0301
1261	15	sp|Q29RW1|MYH4_RAT	LASADIETYLLEK			1464.77	0	99	20	5.1647	1	1	18.3027	18.2935
1262	15	sp|Q29RW1|MYH4_RAT	LDEAEQLALK			1128.6	0	99	17	5.01912	1	1	11.6114	11.5788
1263	15	sp|Q29RW1|MYH4_RAT	LEEAGGATSAQIEMNK			1647.78	0	99	18	4.20491	1	1	9.9948	10.0273
1264	15	sp|Q29RW1|MYH4_RAT	LEQQVDDLEGSLEQEK			1858.88	0	99	24	3.99436	1	1	14.2632	14.2703
1265	15	sp|Q29RW1|MYH4_RAT	LETDISQIQGEMEDIVQEAR			2303.1	0	99	20	3.67154	1	1	23.2768	23.2478
1266	15	sp|Q29RW1|MYH4_RAT	LLGSIDIDHTQYK			1501.78	0	99	15	4.68456	1	1	13.306	13.2761
1267	15	sp|Q29RW1|MYH4_RAT	LQNEVEDLMIDVER			1701.82	0	99	17	4.55885	0.679604	1	19.7324	19.7046
1268	15	sp|Q29RW1|MYH4_RAT	LQNEVEDLMIDVER	Deamidated(N)@3		1702.81	1	96.1	15	4.23228	0.320396	1	19.6851	19.6722
1269	15	sp|Q29RW1|MYH4_RAT	MEIDDLASNMETVSK	Oxidation(N)@9; Dethiomethyl(M)@10		1649.75	2	98.38	13	4.02127	0.759034	1	16.1128	16.1257
1270	15	sp|Q29RW1|MYH4_RAT	MEIDDLASNMETVSK			1681.75	0	99	22	3.52297	0.240966	1	16.4686	16.4739
1271	15	sp|Q29RW1|MYH4_RAT	MQGTLEDQIISANPLLEAFGNAK			2459.24	0	99	18	4.96573	0.908638	1	25.2707	25.281
1272	15	sp|Q29RW1|MYH4_RAT	MQGTLEDQIISANPLLEAFGNAK	Deamidated(N)@13		2460.22	1	96.1	11	3.87547	0.0738115	1	25.2933	25.2779
1273	15	sp|Q29RW1|MYH4_RAT	MQGTLEDQIISANPLLEAFGNAK	Oxidation(M)@1; Deamidated(N)@13		2476.22	2	99	14	3.25164	0.0175508	1	24.814	24.8261
1274	15	sp|Q29RW1|MYH4_RAT	MTHLHEPAVLYNLK			1664.87	0	98.22	12	3.68377	1	1	13.2462	13.26
1275	15	sp|Q29RW1|MYH4_RAT	NAYEESLDQLETLK			1651.79	0	99	18	5.11707	0.970242	1	17.0943	17.1302
1276	15	sp|Q29RW1|MYH4_RAT	NAYEESLDQLETLK	Deamidated(N)@1		1652.78	1	99	12	3.60379	0.0297583	1	18.9497	18.9235
1277	15	sp|Q29RW1|MYH4_RAT	NAYEESLDQLETLKR			1807.9	0	99	15	4.36235	1	1	15.4007	15.3916
1278	15	sp|Q29RW1|MYH4_RAT	NKDPLNETVVGLYQK			1716.9	0	99	19	4.53864	0.670957	1	13.9438	13.9584
1279	15	sp|Q29RW1|MYH4_RAT	NKDPLNETVVGLYQK	Deamidated(N)@6		1717.89	1	99	20	4.2292	0.329043	1	13.97	13.9787
1280	15	sp|Q29RW1|MYH4_RAT	NLQQEISDLTEQIAEGGK			1971.97	0	99	26	5.26606	1	1	23.5415	23.5934
1281	15	sp|Q29RW1|MYH4_RAT	QAEEAEEQSNVNLAK	Gln->pyro-Glu@N-term		1641.75	1	99	24	3.98834	0.618213	1	10.7395	10.7654
1282	15	sp|Q29RW1|MYH4_RAT	QAEEAEEQSNVNLAK			1658.77	0	99	18	3.76559	0.370166	1	7.798	7.8084
1283	15	sp|Q29RW1|MYH4_RAT	QAEEAEEQSNVNLAK	Deamidated(N)@10		1659.76	1	98.39	14	2.26245	0.0116213	1	7.8286	7.834
1284	15	sp|Q29RW1|MYH4_RAT	QAFTQQIEELKR			1489.79	0	98.77	14	3.99808	1	1	12.3925	12.4274
1285	15	sp|Q29RW1|MYH4_RAT	SNAACAALDK	Methyl(S)@1; Carbamidomethyl(C)@5		1033.49	2	99	16	4.41285	1	1	5.7741	5.7829
1286	15	sp|Q29RW1|MYH4_RAT	SSDAEMAVFGEAAPYLR	Protein Terminal Acetyl@N-term		1854.85	1	99	24	4.53088	0.76092	1	22.5053	22.5116
1287	15	sp|Q29RW1|MYH4_RAT	SSDAEMAVFGEAAPYLR	Protein Terminal Acetyl@N-term; Deamidated(R)@17		1855.83	2	98.67	17	3.20439	0.03588	1	22.5325	22.4839
1288	15	sp|Q29RW1|MYH4_RAT	SSDAEMAVFGEAAPYLR	Protein Terminal Acetyl@N-term; Oxidation(D)@3		1870.84	2	99	19	3.81875	0.147643	1	21.6983	21.6632
1289	15	sp|Q29RW1|MYH4_RAT	SSDAEMAVFGEAAPYLR	Carbamyl@N-term; Oxidation(M)@6		1871.84	2	99	19	3.39428	0.0555568	1	21.6376	21.623
1290	15	sp|Q29RW1|MYH4_RAT	TKYETDAIQR			1223.61	0	99	11	3.85181	1	1	5.5773	5.5438
1291	15	sp|Q29RW1|MYH4_RAT	TPGAMEHELVLHQLR			1729.89	0	99	14	4.72569	1	1	12.542	12.5541
1292	15	sp|Q29RW1|MYH4_RAT	VAEQELLDASER			1358.67	0	99	16	3.3941	1	1	11.5906	11.5803
1293	15	sp|Q29RW1|MYH4_RAT	VLNASAIPEGQFIDSK			1687.88	0	99	22	4.89197	0.876422	1	15.725	15.7095
1294	15	sp|Q29RW1|MYH4_RAT	VLNASAIPEGQFIDSK	Deamidated(Q)@11; Oxidation(F)@12		1704.86	2	97.01	15	4.0412	0.123578	1	14.2536	14.2409
1295	15	sp|Q29RW1|MYH4_RAT	VQLLHTQNTSLINTK			1708.95	0	99	18	4.85566	0.960803	1	12.4615	12.4274
1296	15	sp|Q29RW1|MYH4_RAT	VQLLHTQNTSLINTK	Deamidated(N)@8		1709.93	1	99	14	3.46627	0.0391968	1	12.4826	12.4698
1297	15	sp|Q29RW1|MYH4_RAT	VVESMQSTLDAEIR			1576.78	0	99	16	3.36173	1	1	14.5164	14.4844
1298	16	sp|P09811|PYGL_RAT	APNDFNLQDFNVGDYIQ			1968.89	0	99	19	4.24974	0.561907	1	22.921	22.9264
1299	16	sp|P09811|PYGL_RAT	APNDFNLQDFNVGDYIQ	Deamidated(N)@11		1969.87	1	99	20	4.05484	0.358733	1	22.9516	22.9264
1300	16	sp|P09811|PYGL_RAT	APNDFNLQDFNVGDYIQ	Deamidated(N)@3; Deamidated(N)@11		1970.85	2	99	17	3.39967	0.0793601	1	22.9313	22.9188
1301	16	sp|P09811|PYGL_RAT	APNDFNLQDFNVGDYIQAVLDR			2523.2	0	99	22	5.44603	0.6017	1	26.0368	26.0278
1302	16	sp|P09811|PYGL_RAT	APNDFNLQDFNVGDYIQAVLDR	Deamidated(N)@11		2524.19	1	99	22	5.26686	0.3983	1	26.0796	26.0278
1303	16	sp|P09811|PYGL_RAT	ARPEFMLPVHF			1342.69	0	99	11	3.82027	1	1	19.4323	19.4019
1304	16	sp|P09811|PYGL_RAT	CNPGLADLIAEK	Carbamidomethyl(C)@1; Ammonia-loss(N)@2		1282.62	2	99	15	3.58737	1	1	19.3226	19.3347
1305	16	sp|P09811|PYGL_RAT	DFSELEPDK			1078.48	0	99	13	3.98295	1	1	11.7145	11.7299
1306	16	sp|P09811|PYGL_RAT	DGVGTVFDAFPDQVAIQLNDTHPALAIPELMR			3449.73	0	99	27	5.26813	0.968052	1	25.7492	25.7416
1307	16	sp|P09811|PYGL_RAT	DGVGTVFDAFPDQVAIQLNDTHPALAIPELMR	Oxidation(M)@31		3465.72	1	99	19	3.78668	0.0319483	1	25.2229	25.2366
1308	16	sp|P09811|PYGL_RAT	DIINMLFYHDR			1435.69	0	99	14	4.35178	1	1	20.5967	20.5901
1309	16	sp|P09811|PYGL_RAT	DIWNMEPSDLK			1346.62	0	99	16	5.05369	1	1	17.2158	17.2263
1310	16	sp|P09811|PYGL_RAT	DYYFALAHTVR			1354.67	0	97.73	11	4.02526	1	1	15.0901	15.0771
1311	16	sp|P09811|PYGL_RAT	EGWQVEEADDWLR			1631.72	0	99	16	4.68996	1	1	18.6121	18.6062
1312	16	sp|P09811|PYGL_RAT	EYYEALPELK			1253.62	0	99	16	5.34842	1	1	14.9834	14.9491
1313	16	sp|P09811|PYGL_RAT	FVVAATLQDVIR			1330.76	0	99	15	4.20205	1	1	19.2747	19.2446
1314	16	sp|P09811|PYGL_RAT	GIVGVENVAELK			1226.69	0	99	20	5.35433	0.691067	1	14.7969	14.7643
1315	16	sp|P09811|PYGL_RAT	GIVGVENVAELK	Deamidated(N)@7		1227.67	1	99	18	5.00468	0.308933	1	14.7766	14.7643
1316	16	sp|P09811|PYGL_RAT	GIVGVENVAELKK			1354.78	0	96.19	13	4.39768	1	1	12.601	12.5723
1317	16	sp|P09811|PYGL_RAT	HGNPWEK			866.404	0	99	11	3.72099	1	1	3.1744	3.2102
1318	16	sp|P09811|PYGL_RAT	HLQIIYEINQK			1397.77	0	97.4	11	4.05937	1	1	13.3309	13.3234
1319	16	sp|P09811|PYGL_RAT	INMAHLCIVGCHAVNGVAK	Carbamidomethyl(C)@7; Carbamidomethyl(C)@11; Deamidated(N)@15		2064.01	3	99	17	3.98345	1	1	14.4369	14.4302
1320	16	sp|P09811|PYGL_RAT	INPSSMFDVHVK			1372.68	0	99	15	5.17048	1	1	14.7753	14.7907
1321	16	sp|P09811|PYGL_RAT	IVALFPK			786.5	0	97.26	11	4.63538	1	1	14.0474	14.0334
1322	16	sp|P09811|PYGL_RAT	LAACFLDSMATLGLAAY	Carbamidomethyl(C)@4		1786.86	1	99	19	3.7495	1	1	25.9733	25.9577
1323	16	sp|P09811|PYGL_RAT	LAACFLDSMATLGLAAYGY	Carbamidomethyl(C)@4		2006.95	1	99	13	4.27914	1	1	26.1751	26.1261
1324	16	sp|P09811|PYGL_RAT	LHSFVGDDIFLR			1417.74	0	99	17	5.47807	0.954703	1	17.3147	17.331
1325	16	sp|P09811|PYGL_RAT	LHSFVGDDIFLR	Carbamidomethyl@N-term		1474.76	1	99	15	4.15427	0.0452972	1	17.3895	17.3414
1326	16	sp|P09811|PYGL_RAT	LKQEYFVVAATLQDVIR			1992.1	0	99	15	3.98834	1	1	21.7774	21.7928
1327	16	sp|P09811|PYGL_RAT	LVIDQIDNGFFSPNQPDLFK			2306.16	0	99	19	5.18589	0.544977	1	23.0651	23.1148
1328	16	sp|P09811|PYGL_RAT	LVIDQIDNGFFSPNQPDLFK	Deamidated(N)@8		2307.14	1	99	19	5.06772	0.415154	1	22.8404	22.8088
1329	16	sp|P09811|PYGL_RAT	LVIDQIDNGFFSPNQPDLFK	Deamidated(N)@8; Deamidated(N)@14		2308.13	2	99	16	4.05015	0.039869	1	22.8245	22.8299
1330	16	sp|P09811|PYGL_RAT	LVTSVAEVVNNDPMVGSK			1857.95	0	99	24	4.8796	0.860953	1	16.2434	16.2538
1331	16	sp|P09811|PYGL_RAT	LVTSVAEVVNNDPMVGSK	Deamidated(N)@10		1858.93	1	99	22	4.08778	0.139047	1	16.3029	16.3099
1332	16	sp|P09811|PYGL_RAT	QEYFVVAATLQDVIR	Gln->pyro-Glu@N-term		1733.9	1	99	21	3.69793	1	1	26.1341	26.1209
1333	16	sp|P09811|PYGL_RAT	RWLLLCNPGLADLIAEK	Carbamidomethyl(C)@6		1981.08	1	99	18	3.90482	1	1	22.4085	22.4017
1334	16	sp|P09811|PYGL_RAT	TFAYTNHTVLPEALER			1860.94	0	99	19	5.31802	1	1	15.0851	15.1797
1335	16	sp|P09811|PYGL_RAT	TLQNTMINLGLQN			1458.75	0	98.15	14	3.32756	1	1	18.4343	18.4439
1336	16	sp|P09811|PYGL_RAT	VAIQLNDTHPALAIPELMR	Oxidation(P)@10		2117.13	1	99	17	4.10483	1	1	19.6856	19.7186
1337	16	sp|P09811|PYGL_RAT	VDDVAALDK			944.482	0	99	13	4.07751	1	1	8.5362	8.4884
1338	16	sp|P09811|PYGL_RAT	VDDVAALDKK			1072.58	0	99	11	4.23932	1	1	6.6007	6.5919
1339	16	sp|P09811|PYGL_RAT	VIPATDLSEQISTAGTEASGTGN			2218.06	0	98.42	14	4.13985	1	1	16.395	16.3416
1340	16	sp|P09811|PYGL_RAT	VIPATDLSEQISTAGTEASGTGNMK			2477.2	0	99	24	4.78252	1	1	15.9681	15.9329
1341	16	sp|P09811|PYGL_RAT	VLYPNDNFFEGK			1441.69	0	99	17	5.36188	1	1	15.9729	15.9381
1342	16	sp|P09811|PYGL_RAT	VSQLYMNQK			1109.55	0	97.09	13	4.90404	1	1	7.7044	7.6922
1343	16	sp|P09811|PYGL_RAT	WLLLCNPGLADLIAEK	Carbamidomethyl(C)@5		1824.98	1	99	21	5.14087	0.926523	1	24.7674	24.7554
1344	16	sp|P09811|PYGL_RAT	WLLLCNPGLADLIAEK	Carbamidomethyl@N-term; Carbamidomethyl(C)@5		1882	2	99	19	3.96614	0.061962	1	25.5145	25.4887
1345	16	sp|P09811|PYGL_RAT	WLLLCNPGLADLIAEK	Carbamidomethyl@N-term; Carbamidomethyl(C)@5; Deamidated(N)@6		1882.99	3	99	12	3.23528	0.0115149	1	25.5475	25.5214
1346	16	sp|P09811|PYGL_RAT	WVDTQVVLALPYDTPVPGYMNNTVN			2805.37	0	99	17	3.72632	1	1	24.7965	24.8236
1347	16	sp|P09811|PYGL_RAT	WVDTQVVLALPYDTPVPGYMNNTVNTMR			3193.56	0	99	16	4.23855	1	1	23.8046	23.8318
1348	16	sp|P09811|PYGL_RAT	YEYGIFNQK			1160.55	0	99	13	3.51014	1	1	12.9235	12.8878
1349	17	sp|Q64428|ECHA_RAT	ADMVIEAVFEDLAVK	Dethiomethyl(M)@3		1600.83	1	99	10	4.03443	0.153878	1	20.3304	20.3475
1350	17	sp|Q64428|ECHA_RAT	ADMVIEAVFEDLAVK			1648.84	0	99	19	4.77468	0.846122	1	25.577	25.5725
1351	17	sp|Q64428|ECHA_RAT	ALMGLYNGQVL	Deamidated(N)@7		1178.6	1	99	13	3.7264	1	1	20.647	20.6185
1352	17	sp|Q64428|ECHA_RAT	ALMGLYNGQVLCK	Carbamidomethyl(C)@12		1465.74	1	99	22	4.85595	0.290764	1	16.0553	16.064
1353	17	sp|Q64428|ECHA_RAT	ALMGLYNGQVLCK	Deamidated(N)@7; Carbamidomethyl(C)@12		1466.73	2	99	20	5.18182	0.615757	1	16.3619	16.351
1354	17	sp|Q64428|ECHA_RAT	ALMGLYNGQVLCK	Deamidated(N)@7; Deamidated(Q)@9; Carbamidomethyl(C)@12		1467.71	3	99	16	4.36312	0.0934791	1	16.6143	16.6049
1355	17	sp|Q64428|ECHA_RAT	DSIFSNLIGQLDYK			1611.81	0	99	21	5.52101	0.822015	1	23.741	23.7161
1356	17	sp|Q64428|ECHA_RAT	DSIFSNLIGQLDYK	Deamidated(N)@6		1612.8	1	99	24	4.70796	0.126425	1	23.686	23.7161
1357	17	sp|Q64428|ECHA_RAT	DSIFSNLIGQLDYK	Carbamidomethyl@N-term		1668.84	1	99	15	4.31844	0.0515597	2	24.4798	24.4741
1358	17	sp|Q64428|ECHA_RAT	DTTVTGLGR			918.477	0	99	12	4.04941	1	1	7.6927	7.7023
1359	17	sp|Q64428|ECHA_RAT	DTTASAVAVGLK			1131.61	0	99	20	5.52701	0.953825	1	11.0765	11.1087
1360	17	sp|Q64428|ECHA_RAT	DTTASAVAVGLK	Carbamidomethyl@N-term		1188.64	1	99	19	4.21195	0.0461754	1	11.6108	11.5803
1361	17	sp|Q64428|ECHA_RAT	EVESVTPEHCIFASNTSALPINQIAAVSQRPEK	Carbamidomethyl(C)@10		3621.81	1	99	24	5.49966	1	1	18.5092	18.5367
1362	17	sp|Q64428|ECHA_RAT	EVQSEFVEVMNEIWANDQIR			2435.14	0	99	24	4.90352	0.98852	1	25.748	25.7164
1363	17	sp|Q64428|ECHA_RAT	EVQSEFVEVMNEIWANDQIR	Deamidated(N)@11; Deamidated(N)@16		2437.11	2	99	15	2.96848	0.0114801	1	25.7476	25.7614
1364	17	sp|Q64428|ECHA_RAT	FGELALTK			877.491	0	99	11	4.79929	1	1	12.5168	12.5741
1365	17	sp|Q64428|ECHA_RAT	FGGGSVELLK			1005.55	0	99	17	5.70769	1	1	13.2873	13.2606
1366	17	sp|Q64428|ECHA_RAT	FVDLYGAQK			1039.53	0	98.97	14	5.65029	1	1	11.5659	11.5577
1367	17	sp|Q64428|ECHA_RAT	GFYIYQSGSK			1148.55	0	99	15	5.05678	1	1	11.6748	11.6628
1368	17	sp|Q64428|ECHA_RAT	ILQEGVDPK			997.544	0	98.36	10	3.49624	1	1	7.7965	7.7883
1369	17	sp|Q64428|ECHA_RAT	KLDALTTGFGFPVGAATLADEVGIDVAQHVAEDLGK			3624.87	0	99	24	5.23698	0.967571	1	26.2554	26.2447
1370	17	sp|Q64428|ECHA_RAT	KLDALTTGFGFPVGAATLADEVGIDVAQHVAEDLGK	Carbamidomethyl(E)@32		3681.89	1	99	18	3.76223	0.032429	1	26.1114	26.0771
1371	17	sp|Q64428|ECHA_RAT	KTVLGVPEVLLGILPGAGGTQR			2174.28	0	99	16	4.32416	1	1	23.6975	23.7521
1372	17	sp|Q64428|ECHA_RAT	KYESAYGTQFTPC	Carbamidomethyl(C)@13		1550.67	1	99	19	4.59234	1	1	11.6585	11.6453
1373	17	sp|Q64428|ECHA_RAT	LDALTTGFGFPVGAATLADEVGIDVAQHVAEDLGK			3496.77	0	99	16	4.46216	1	1	26.4965	26.4836
1374	17	sp|Q64428|ECHA_RAT	LPAKPEVSSDEDIQYR			1845.91	0	99	26	5.46743	0.948606	1	10.6461	10.6752
1375	17	sp|Q64428|ECHA_RAT	LPAKPEVSSDEDIQYR	Carbamidomethyl@N-term		1902.93	1	99	19	4.20126	0.0513944	1	10.6258	10.6118
1376	17	sp|Q64428|ECHA_RAT	MGLVDQLVDPLGPGIK	Dethiomethyl(M)@1		1602.9	1	99	14	4.96659	0.213124	1	17.9721	17.9634
1377	17	sp|Q64428|ECHA_RAT	MGLVDQLVDPLGPGIK			1650.9	0	99	19	5.52328	0.767927	1	21.3814	21.4504
1378	17	sp|Q64428|ECHA_RAT	MGLVDQLVDPLGPGIK	Carbamidomethyl@N-term		1707.92	1	99	14	3.91556	0.0189495	1	21.6385	21.6334
1379	17	sp|Q64428|ECHA_RAT	MLASCTTPQEAAR	Carbamidomethyl(C)@5		1434.66	1	99	14	4.09363	1	1	8.1857	8.1709
1380	17	sp|Q64428|ECHA_RAT	MQLLEIITTDK			1303.71	0	99	16	5.33352	0.96701	1	19.2982	19.35
1381	17	sp|Q64428|ECHA_RAT	MQLLEIITTDK	Deamidated(Q)@2		1304.69	1	96.93	16	3.86646	0.0329895	1	19.3291	19.3184
1382	17	sp|Q64428|ECHA_RAT	MVGVPAAFDMM			1167.51	0	99	15	4.06371	1	1	22.3903	22.4057
1383	17	sp|Q64428|ECHA_RAT	MVGVPAAFDMML			1280.6	0	99	13	3.46657	1	1	25.7569	25.725
1384	17	sp|Q64428|ECHA_RAT	MVGVPAAFDMMLTGR			1594.77	0	99	19	5.20445	0.93965	1	22.9452	22.9969
1385	17	sp|Q64428|ECHA_RAT	MVGVPAAFDMMLTGR	Deamidated(R)@15		1595.75	1	99	13	4.01216	0.0603496	1	23.0391	23.0293
1386	17	sp|Q64428|ECHA_RAT	NLNSEIDNILVN			1356.69	0	99	14	4.168	1	1	19.4056	19.3733
1387	17	sp|Q64428|ECHA_RAT	NLNSEIDNILVNLR			1625.87	0	99	17	5.56117	0.896745	1	23.4128	23.5117
1388	17	sp|Q64428|ECHA_RAT	NLNSEIDNILVNLR	Deamidated(N)@3		1626.86	1	99	17	4.3687	0.05757	1	22.0578	22.0301
1389	17	sp|Q64428|ECHA_RAT	NLNSEIDNILVNLR	Carbamidomethyl@N-term		1682.9	1	99	20	4.26827	0.0456851	1	24.2938	24.261
1390	17	sp|Q64428|ECHA_RAT	PGCFVAGADIN	Carbamidomethyl(C)@3		1119.5	1	99	16	4.07221	1	1	13.1835	13.1709
1391	17	sp|Q64428|ECHA_RAT	PGCFVAGADINMLASCTTPQEAAR	Carbamidomethyl(C)@3; Carbamidomethyl(C)@16		2536.15	2	99	27	4.73259	1	1	18.013	18
1392	17	sp|Q64428|ECHA_RAT	SAVLISSK			803.475	0	99	11	3.68278	1	1	6.8022	6.8126
1393	17	sp|Q64428|ECHA_RAT	SAVLISSKPGCFVAGADINMLASCTTPQEAAR	Carbamidomethyl(C)@11; Carbamidomethyl(C)@24		3321.62	2	99	18	4.13165	1	1	19.1294	19.0087
1394	17	sp|Q64428|ECHA_RAT	TGLEQGNDAGYLAESEK			1780.81	0	99	21	4.93731	0.845195	1	11.3633	11.3551
1395	17	sp|Q64428|ECHA_RAT	TGLEQGNDAGYLAESEK	Deamidated(N)@7		1781.8	1	99	15	4.06476	0.113345	1	11.8035	11.7922
1396	17	sp|Q64428|ECHA_RAT	TGLEQGNDAGYLAESEK	Carbamidomethyl@N-term		1837.83	1	99	18	3.62798	0.0414596	1	11.5757	11.5439
1397	17	sp|Q64428|ECHA_RAT	THINYGVK			930.492	0	99	13	4.18642	1	1	4.6975	4.6606
1398	17	sp|Q64428|ECHA_RAT	TIEYLEEVAVNFAK			1624.83	0	99	20	5.1253	1	1	22.1539	22.1911
1399	17	sp|Q64428|ECHA_RAT	TTGFGFPVGAATLADEVGIDVAQHVAEDLGK			3084.54	0	99	15	4.15269	1	1	26.2452	26.1999
1400	17	sp|Q64428|ECHA_RAT	TVLGVPEVLLGILPGAGGTQR			2046.18	0	99	23	5.7398	0.836026	1	25.7185	25.7306
1401	17	sp|Q64428|ECHA_RAT	TVLGVPEVLLGILPGAGGTQR	Cation:Na(E)@7		2068.17	1	99	17	4.48615	0.0466196	1	25.7581	25.7306
1402	17	sp|Q64428|ECHA_RAT	TVLGVPEVLLGILPGAGGTQR	Cation:K(E)@7		2084.14	1	99	21	4.64272	0.0668564	1	25.7679	25.7416
1403	17	sp|Q64428|ECHA_RAT	TVLGVPEVLLGILPGAGGTQR	Carbamidomethyl@N-term		2103.21	1	99	22	4.52085	0.0504977	1	25.8192	25.8338
1404	17	sp|Q64428|ECHA_RAT	TVQQLAILGAGLMGAGIAQVSVDK			2339.29	0	99	23	3.2531	0.0313869	1	25.6076	25.6196
1405	17	sp|Q64428|ECHA_RAT	TVQQLAILGAGLMGAGIAQVSVDK	Deamidated(Q)@19		2340.27	1	99	18	3.2531	0.0313869	1	25.63	25.6196
1406	17	sp|Q64428|ECHA_RAT	TVQQLAILGAGLMGAGIAQVSVDK	Deamidated(Q)@3; Deamidated(Q)@4; Deamidated(Q)@19		2342.24	3	99	18	4.61382	0.720234	1	25.6396	25.6322
1407	17	sp|Q64428|ECHA_RAT	TVQQLAILGAGLMGAGIAQVSVDK	Carbamidomethyl@N-term		2396.31	1	99	24	4.05096	0.197066	1	25.5604	25.5516
1408	17	sp|Q64428|ECHA_RAT	TVQQLAILGAGLMGAGIAQVSVDK	Carbamidomethyl@N-term; Deamidated(Q)@19		2397.29	2	99	17	3.05576	0.0199257	1	25.582	25.5933
1409	17	sp|Q64428|ECHA_RAT	VIGMHYFSPVDK			1391.69	0	99	15	5.56623	1	1	13.6191	13.5268
1410	17	sp|Q64428|ECHA_RAT	YESAYGTQFTPCQLLR	Carbamidomethyl(C)@12		1932.9	1	99	19	4.57173	1	1	17.823	17.8081
1411	18	sp|P01026|CO3_RAT	AAVFNHFISDGVK			1403.72	0	99	15	4.7676	1	1	13.6836	13.6564
1412	18	sp|P01026|CO3_RAT	ADIGCTPGSGK	Carbamidomethyl(C)@5		1061.48	1	99	12	4.06457	1	1	3.6772	3.7043
1413	18	sp|P01026|CO3_RAT	DILSSHNQYGILPLSWNIPELVN			2621.35	0	96.77	15	4.33007	1	1	25.9725	25.9432
1414	18	sp|P01026|CO3_RAT	DLNMDVSLHLPSR	Dethiomethyl(M)@4		1447.74	1	98.59	10	3.85003	1	1	12.3111	12.3198
1415	18	sp|P01026|CO3_RAT	DSCVGTLVVK	Carbamidomethyl(C)@3		1076.55	1	99	15	3.99471	1	1	11.1195	11.0899
1416	18	sp|P01026|CO3_RAT	EDVNAADLSDQVPDTDSETR	Glu->pyro-Glu@N-term; Deamidated(N)@4		2158.91	2	99	20	4.42188	1	1	13.0531	13.0652
1417	18	sp|P01026|CO3_RAT	EPGQDLVVLSLPITPEFIPSFR			2453.32	0	99	18	4.95266	1	1	25.9575	25.9485
1418	18	sp|P01026|CO3_RAT	EVVADSVWVDVK			1344.69	0	99	15	3.72575	1	1	15.8317	15.8471
1419	18	sp|P01026|CO3_RAT	EYVLPSFEVLVEPTEK			1877.97	0	99	20	4.82109	1	1	22.1068	22.0715
1420	18	sp|P01026|CO3_RAT	GQGTLSVVTVY			1122.59	0	98.31	14	3.78852	1	1	16.4605	16.4267
1421	18	sp|P01026|CO3_RAT	IFTVDNNLLPVGK			1428.8	0	99	20	4.90288	1	1	18.0665	18.0778
1422	18	sp|P01026|CO3_RAT	ILLQGTPVAQMAEDAVDGER			2112.05	0	99	19	4.75645	0.886533	1	21.2289	21.3037
1423	18	sp|P01026|CO3_RAT	ILLQGTPVAQMAEDAVDGER	Deamidated(Q)@10		2113.04	1	99	21	3.86362	0.113467	1	21.2719	21.3037
1424	18	sp|P01026|CO3_RAT	LITQGESCLK	Carbamidomethyl(C)@8		1147.59	1	99	14	4.83968	1	1	8.7098	8.7
1425	18	sp|P01026|CO3_RAT	LLWESGSLLR			1172.66	0	99	17	4.99196	1	1	18.2008	18.1894
1426	18	sp|P01026|CO3_RAT	LVAYYTLIGANGQR	Deamidated(N)@11		1538.81	1	99	17	4.41943	1	1	16.8696	16.8783
1427	18	sp|P01026|CO3_RAT	NVDGTAFVIFGVQDEDKK			1980.98	0	96.79	14	4.52785	1	1	17.5057	17.4945
1428	18	sp|P01026|CO3_RAT	NYAGVFMDAGLTFK			1532.73	0	99	16	4.32807	1	1	19.9864	19.9952
1429	18	sp|P01026|CO3_RAT	PAMPFDLMVFVTNPDGSPAR			2161.03	0	99	19	4.17993	0.744661	1	25.5335	25.5269
1430	18	sp|P01026|CO3_RAT	PAMPFDLMVFVTNPDGSPAR	Deamidated(N)@13		2162.02	1	99	18	3.71508	0.255339	1	25.4739	25.5116
1431	18	sp|P01026|CO3_RAT	QCEDLGAFTETMVVFGCPN	Gln->pyro-Glu@N-term; Carbamidomethyl(C)@2; Carbamidomethyl(C)@17		2156.89	3	99	19	3.63246	0.329417	1	25.9157	25.9042
1432	18	sp|P01026|CO3_RAT	QCEDLGAFTETMVVFGCPN	Carbamidomethyl(C)@2; Carbamidomethyl(C)@17		2173.91	2	99	17	3.94116	0.670583	1	23.3115	23.3244
1433	18	sp|P01026|CO3_RAT	QKPDGVFQEDGPVIHQEMIGGFR			2583.25	0	99	13	4.49055	1	1	16.2241	16.1709
1434	18	sp|P01026|CO3_RAT	QNEGFSLTAK	Gln->pyro-Glu@N-term		1076.51	1	99	14	3.91116	1	1	13.2041	13.1914
1435	18	sp|P01026|CO3_RAT	QPAPGHQTTLR	Gln->pyro-Glu@N-term		1187.6	1	99	13	3.90977	1	1	7.2423	7.205
1436	18	sp|P01026|CO3_RAT	QTFSAEFEVK	Gln->pyro-Glu@N-term		1167.54	1	99	12	3.82666	1	1	16.7516	16.7416
1437	18	sp|P01026|CO3_RAT	RQEALELIK			1098.64	0	98.35	12	4.44733	1	1	10.5943	10.5683
1438	18	sp|P01026|CO3_RAT	RVPVVTQGSDAQALTQDDGVAK			2254.16	0	99	28	4.56257	1	1	11.6927	11.6771
1439	18	sp|P01026|CO3_RAT	SDVDEDIIPEEDIISR			1843.87	0	99	21	4.42627	1	1	17.3698	17.3752
1440	18	sp|P01026|CO3_RAT	SGIPIVTSPYQIHFTK			1786.96	0	99	17	4.85974	1	1	17.5472	17.5386
1441	18	sp|P01026|CO3_RAT	SHFPESWLWTIEELKEPEK			2384.17	0	99	12	3.78625	1	1	21.0416	21.0983
1442	18	sp|P01026|CO3_RAT	SSMILDICTR	Carbamidomethyl(C)@8		1194.57	1	99	15	4.5116	1	1	14.7758	14.7643
1443	18	sp|P01026|CO3_RAT	SSVAVPYVIVPLK			1370.82	0	99	19	4.83935	1	1	18.9925	19.0029
1444	18	sp|P01026|CO3_RAT	TIYTPGSTVFYR			1403.71	0	96.98	13	4.65832	1	1	14.9048	14.8696
1445	18	sp|P01026|CO3_RAT	TVVIVIETPDGVPIK			1578.92	0	99	19	3.98009	1	1	18.6081	18.5964
1446	18	sp|P01026|CO3_RAT	VELLHNPAFCSMATAK	Carbamidomethyl(C)@10		1787.87	1	99	16	4.63955	0.614446	1	15.0034	14.931
1447	18	sp|P01026|CO3_RAT	VELLHNPAFCSMATAK	Deamidated(N)@6; Carbamidomethyl(C)@10		1788.85	2	99	19	4.43715	0.385554	1	14.9428	14.931
1448	18	sp|P01026|CO3_RAT	VELKPGDNLNVNFHLR			1864	0	99	19	4.96481	0.895824	1	14.9467	14.9588
1449	18	sp|P01026|CO3_RAT	VELKPGDNLNVNFHLR	Deamidated(N)@10		1864.98	1	99	16	4.03036	0.104176	1	15.0753	14.9984
1450	18	sp|P01026|CO3_RAT	VHQFFNVGLIQPGSVK			1768.96	0	99	20	4.59503	1	1	17.3088	17.362
1451	18	sp|P01026|CO3_RAT	VLIEDGSGEAVLSR			1443.76	0	99	18	5.03567	0.713005	1	13.2973	13.3254
1452	18	sp|P01026|CO3_RAT	VLIEDGSGEAVLSR	Deamidated(R)@14		1444.74	1	99	16	4.64045	0.286995	1	13.3165	13.2817
1453	18	sp|P01026|CO3_RAT	VPVVTQGSDAQALTQDDGVAK			2098.05	0	99	22	3.33041	1	1	12.8213	12.8098
1454	18	sp|P01026|CO3_RAT	YYGGGYGSTQATF			1370.58	0	99	12	3.89614	1	1	13.7914	13.7573
1455	19	sp|Q9ES38|S27A5_RAT	ADVWENFQQR			1291.59	0	99	16	5.39786	1	1	13.5651	13.5331
1456	19	sp|Q9ES38|S27A5_RAT	ARPDQVALVCTGSEGCSITNR	Carbamidomethyl(C)@10; Carbamidomethyl(C)@16		2290.08	2	99	22	4.81238	1	1	11.9024	11.9078
1457	19	sp|Q9ES38|S27A5_RAT	CFYLGHSSPTPGVEALGAALDAAPSDPVPAK	Carbamidomethyl(C)@1		3094.51	1	99	23	4.85085	1	1	19.9346	19.94
1458	19	sp|Q9ES38|S27A5_RAT	CIPVETGKPGLLLTK	Carbamidomethyl(C)@1		1624.92	1	99	13	4.64697	1	1	14.1396	14.1492
1459	19	sp|Q9ES38|S27A5_RAT	DVAFAFK			796.412	0	96.73	11	4.45539	1	1	13.6506	13.6371
1460	19	sp|Q9ES38|S27A5_RAT	EGFDVGVIADPLYILDNK	Glu->pyro-Glu@N-term		1959	1	99	18	3.07809	0.00283775	1	26.1894	26.1756
1461	19	sp|Q9ES38|S27A5_RAT	EGFDVGVIADPLYILDNK			1977.01	0	99	23	5.60884	0.963197	1	25.5832	25.5903
1462	19	sp|Q9ES38|S27A5_RAT	EGFDVGVIADPLYILDNK	Carbamidomethyl(D)@10		2034.03	1	99	14	4.15616	0.0339653	1	25.2469	25.3643
1463	19	sp|Q9ES38|S27A5_RAT	ELVQFDIETAEPVR			1644.84	0	99	19	4.40569	1	1	17.5073	17.4945
1464	19	sp|Q9ES38|S27A5_RAT	EVEGVLSILDFLEEVNVYGVTVPGCEGK	Carbamidomethyl(C)@25		3050.52	1	96.49	13	3.33062	1	1	26.5824	26.567
1465	19	sp|Q9ES38|S27A5_RAT	FGPIQIWELYGSTEGNVGLMNYVGH			2780.33	0	99	16	3.98146	1	1	25.7925	25.8029
1466	19	sp|Q9ES38|S27A5_RAT	FGPIQIWELYGSTEGNVGLMNYVGHCGAVGK	Carbamidomethyl(C)@26		3352.6	1	99	20	4.3726	0.642992	1	24.7848	24.7986
1467	19	sp|Q9ES38|S27A5_RAT	FGPIQIWELYGSTEGNVGLMNYVGHCGAVGK	Deamidated(N)@21; Carbamidomethyl(C)@26		3353.58	2	99	13	4.11707	0.357008	1	24.7728	24.7986
1468	19	sp|Q9ES38|S27A5_RAT	GATAILVLPSK			1068.65	0	99	16	5.63773	0.948663	1	14.6636	14.6354
1469	19	sp|Q9ES38|S27A5_RAT	GATAILVLPSK	Carbamidomethyl@N-term		1125.68	1	99	15	4.30307	0.0438979	1	14.6818	14.656
1470	19	sp|Q9ES38|S27A5_RAT	GATAILVLPSK	GlyGly(T)@3		1182.7	1	96.23	15	3.53212	0.00743866	1	17.695	17.708
1471	19	sp|Q9ES38|S27A5_RAT	GMPLLHSVQSSGASVLIVDPDLQENLEEVLPK			3413.78	0	99	18	4.87229	0.789121	1	24.5924	24.7098
1472	19	sp|Q9ES38|S27A5_RAT	GMPLLHSVQSSGASVLIVDPDLQENLEEVLPK	Deamidated(Q)@9		3414.76	1	99	14	3.98146	0.101463	1	24.8008	24.7224
1473	19	sp|Q9ES38|S27A5_RAT	GMPLLHSVQSSGASVLIVDPDLQENLEEVLPK	Carbamidomethyl@N-term		3470.8	1	99	16	4.01423	0.109416	1	24.7195	24.7098
1474	19	sp|Q9ES38|S27A5_RAT	HPPELFVDALEQQAQ			1720.84	0	99	20	4.87275	1	1	18.3831	18.3564
1475	19	sp|Q9ES38|S27A5_RAT	HPPELFVDALEQQAQAR			1947.98	0	99	23	4.75423	0.611808	1	17.449	17.4603
1476	19	sp|Q9ES38|S27A5_RAT	HPPELFVDALEQQAQAR	Deamidated(Q)@12		1948.96	1	99	23	4.4716	0.31914	1	17.4707	17.4603
1477	19	sp|Q9ES38|S27A5_RAT	HPPELFVDALEQQAQAR	Carbamidomethyl@N-term		2005	1	99	18	3.57852	0.0408231	1	17.9066	17.8976
1478	19	sp|Q9ES38|S27A5_RAT	HPPELFVDALEQQAQAR	Carbamidomethyl@N-term; Deamidated(Q)@12		2005.99	2	99	16	3.4183	0.0282282	1	17.8716	17.8769
1479	19	sp|Q9ES38|S27A5_RAT	HPPELFVDALEQQAQARPDQVAL			2571.31	0	99	20	3.3941	1	1	20.5938	20.5585
1480	19	sp|Q9ES38|S27A5_RAT	HPPELFVDALEQQAQARPDQVALVCTGSEGC	Carbamidomethyl(C)@25; Carbamidomethyl(C)@31		3421.6	2	99	17	3.76388	1	1	20.2966	20.2833
1481	19	sp|Q9ES38|S27A5_RAT	HPPELFVDALEQQAQARPDQVALVCTGSEGCSITNR	Carbamidomethyl(C)@25; Carbamidomethyl(C)@31		3992.91	2	99	21	4.84538	0.634299	1	19.584	19.5717
1482	19	sp|Q9ES38|S27A5_RAT	HPPELFVDALEQQAQARPDQVALVCTGSEGCSITNR	Deamidated(Q)@20; Carbamidomethyl(C)@25; Carbamidomethyl(C)@31		3993.9	3	99	16	4.47417	0.269829	1	19.4669	19.4731
1483	19	sp|Q9ES38|S27A5_RAT	HPPELFVDALEQQAQARPDQVALVCTGSEGCSITNR	Carbamidomethyl@N-term; Carbamidomethyl(C)@25; Carbamidomethyl(C)@31		4049.93	3	99	18	3.56926	0.0335872	1	20.6999	20.6645
1484	19	sp|Q9ES38|S27A5_RAT	HPPELFVDALEQQAQARPDQVALVCTGSEGCSITNR	Acetyl@N-term; Oxidation(P)@3; Carbamidomethyl(C)@25; Carbamidomethyl(C)@31		4050.92	4	97.95	15	3.83746	0.0622844	1	20.6804	20.6645
1485	19	sp|Q9ES38|S27A5_RAT	IQDSLEITNTY			1295.62	0	99	17	4.0412	1	1	15.4526	15.4788
1486	19	sp|Q9ES38|S27A5_RAT	IQDSLEITNTYK			1423.72	0	99	21	4.54413	0.90247	1	12.7387	12.7483
1487	19	sp|Q9ES38|S27A5_RAT	IQDSLEITNTYK	Deamidated(N)@9		1424.7	1	99	19	3.57784	0.0975302	1	12.6816	12.6712
1488	19	sp|Q9ES38|S27A5_RAT	LGCPVAWINPH	Carbamidomethyl(C)@3		1262.62	1	99	19	5.40406	0.808166	1	15.9027	15.8918
1489	19	sp|Q9ES38|S27A5_RAT	LGCPVAWINPH	Carbamidomethyl(C)@3; Deamidated(N)@9		1263.61	2	98.96	15	4.77949	0.191834	1	15.9233	15.9123
1490	19	sp|Q9ES38|S27A5_RAT	LLFYGLNLR			1107.64	0	99	14	4.96987	1	1	20.0416	20.0571
1491	19	sp|Q9ES38|S27A5_RAT	MLTPLELVQFDIETAEPVR	Dethiomethyl(M)@1		2152.14	1	99	15	4.18594	0.0594542	1	22.7134	22.7666
1492	19	sp|Q9ES38|S27A5_RAT	MLTPLELVQFDIETAEPVR	Dethiomethyl(M)@1; Deamidated(Q)@9		2153.13	2	99	17	3.17406	0.00578501	1	22.7713	22.7459
1493	19	sp|Q9ES38|S27A5_RAT	MLTPLELVQFDIETAEPVR			2200.15	0	99	23	5.35142	0.870281	1	25.9691	25.9854
1494	19	sp|Q9ES38|S27A5_RAT	MLTPLELVQFDIETAEPVR	Oxidation(M)@1		2216.14	1	99	21	4.18766	0.0596906	1	25.5749	25.5903
1495	19	sp|Q9ES38|S27A5_RAT	MLTPLELVQFDIETAEPVR	Oxidation(M)@1; Deamidated(Q)@9; Deamidated(R)@19		2218.11	3	97.33	17	3.09202	0.00478919	1	25.5968	25.5903
1496	19	sp|Q9ES38|S27A5_RAT	MLTPLELVQFDIETAEPVRDK			2443.27	0	99	16	4.40678	1	1	25.3311	25.3424
1497	19	sp|Q9ES38|S27A5_RAT	PAILSHER			921.503	0	99	13	4.12241	1	1	4.3743	4.3385
1498	19	sp|Q9ES38|S27A5_RAT	QGFCIPVETGK	Gln->pyro-Glu@N-term; Carbamidomethyl(C)@4		1217.58	2	99	13	4.06871	1	1	16.817	16.8053
1499	19	sp|Q9ES38|S27A5_RAT	QGFCIPVETGKPGLLLTK	Gln->pyro-Glu@N-term; Carbamidomethyl(C)@4		1940.04	2	99	13	4.3711	0.0766109	1	20.5196	20.4846
1500	19	sp|Q9ES38|S27A5_RAT	QGFCIPVETGKPGLLLTK	Carbamidomethyl(C)@4		1957.07	1	99	18	5.4522	0.923389	1	18.1535	18.1839
1501	19	sp|Q9ES38|S27A5_RAT	QVGDLYYNTGDVLALDQEGFFYFR	Gln->pyro-Glu@N-term		2812.3	1	99	23	4.2724	0.49988	1	26.1878	26.155
1502	19	sp|Q9ES38|S27A5_RAT	QVGDLYYNTGDVLALDQEGFFYFR			2829.33	0	99	23	4.27261	0.50012	1	25.522	25.4887
1503	19	sp|Q9ES38|S27A5_RAT	SISALSVFLGLAK			1304.77	0	99	22	4.87655	1	1	24.6766	24.6937
1504	19	sp|Q9ES38|S27A5_RAT	SLMPDVYQAVCEGTWK	Carbamidomethyl(C)@11		1882.86	1	99	23	5.19224	1	1	19.6868	19.6722
1505	19	sp|Q9ES38|S27A5_RAT	SPAIFIYTSGTTGLPK			1651.88	0	99	26	5.24958	1	1	17.7613	17.7931
1506	19	sp|Q9ES38|S27A5_RAT	SSPTPGVEALGAALDAAPSDPVPAK			2317.18	0	99	23	5.23202	1	1	18.653	18.7026
1507	19	sp|Q9ES38|S27A5_RAT	SVQSSGASVLIVDPDLQENLEEVLPK			2765.43	0	99	23	3.71425	1	1	23.9322	24.0003
1508	19	sp|Q9ES38|S27A5_RAT	SWLPAYATPH			1141.56	0	99	14	5.39047	1	1	15.3873	15.3553
1509	19	sp|Q9ES38|S27A5_RAT	TADDVVYNVLPL			1317.68	0	96.73	15	3.51215	1	1	22.1781	22.1668
1510	19	sp|Q9ES38|S27A5_RAT	VIQMSNVLSF			1136.59	0	99	16	4.71498	1	1	21.4982	21.4875
1511	19	sp|Q9ES38|S27A5_RAT	VIQMSNVLSFCGR	Carbamidomethyl(C)@11		1509.74	1	99	20	4.76867	1	1	17.7403	17.7305
1512	19	sp|Q9ES38|S27A5_RAT	VLIVDPDLQENLEEVLPK			2062.12	0	99	21	4.09096	1	1	23.3825	23.4183
1513	19	sp|Q9ES38|S27A5_RAT	YLCNVPGQPEDK	Carbamidomethyl(C)@3; Deamidated(N)@4		1419.63	2	96.81	14	3.98263	1	1	9.549	9.512
1514	19	sp|Q9ES38|S27A5_RAT	YLCNVPGQPEDKK	Carbamidomethyl(C)@3		1546.74	1	99	13	4.04242	1	1	8.1249	8.1106
1515	20	sp|P25235|RPN2_RAT	ASLDRPFTSLESAFYSIVGLNSLGAQVPDVK			3280.7	0	99	28	5.03045	0.619149	1	25.9583	25.9687
1516	20	sp|P25235|RPN2_RAT	ASLDRPFTSLESAFYSIVGLNSLGAQVPDVK	Deamidated(N)@21		3281.68	1	99	21	4.81941	0.380851	1	25.9163	25.9687
1517	20	sp|P25235|RPN2_RAT	DLLLAAVSEDSSVAQIY			1792.91	0	99	18	3.70252	1	1	23.9359	23.921
1518	20	sp|P25235|RPN2_RAT	EDQVIQLMN			1088.52	0	99	10	3.66106	1	1	15.4558	15.4271
1519	20	sp|P25235|RPN2_RAT	EDQVIQLMNTIF			1449.72	0	99	16	4.31551	1	1	25.9956	25.967
1520	20	sp|P25235|RPN2_RAT	EDQVIQLMNTIFSK			1664.84	0	99	12	3.67806	1	1	24.5603	24.5554
1521	20	sp|P25235|RPN2_RAT	EETVLATVQAL			1172.63	0	97.1	18	4.14088	1	1	19.6462	19.631
1522	20	sp|P25235|RPN2_RAT	EETVLATVQALHTASHLSQ			2034.04	0	99	13	3.96755	1	1	17.3631	17.3518
1523	20	sp|P25235|RPN2_RAT	EETVLATVQALHTASHLSQQADLR			2617.35	0	99	24	5.50072	0.915587	1	17.6542	17.7071
1524	20	sp|P25235|RPN2_RAT	EETVLATVQALHTASHLSQQADLR	Carbamidomethyl(T)@13		2674.37	1	98.33	16	4.46543	0.0844132	1	17.6116	17.622
1525	20	sp|P25235|RPN2_RAT	FPEEEAPSTVLSQNLFTPK			2133.06	0	99	18	4.83949	0.918836	1	19.7617	19.7461
1526	20	sp|P25235|RPN2_RAT	FPEEEAPSTVLSQNLFTPK	Deamidated(N)@14		2134.05	1	99	13	3.78561	0.0811637	1	19.7199	19.7461
1527	20	sp|P25235|RPN2_RAT	GLPLASHEALGALTAR			1575.87	0	99	14	4.47053	1	1	15.3545	15.3658
1528	20	sp|P25235|RPN2_RAT	HAVAALSGFGLPLASHEALGALTAR			2429.32	0	99	25	3.99699	1	1	20.2484	20.2833
1529	20	sp|P25235|RPN2_RAT	IEFDSASGTYTLY			1465.66	0	99	18	4.28511	1	1	18.649	18.6375
1530	20	sp|P25235|RPN2_RAT	ISTEVGITNVDLSTVDK			1789.93	0	99	16	3.81796	1	1	16.0402	16.0656
1531	20	sp|P25235|RPN2_RAT	ISTEVGITNVDLSTVDKDQSIAPK			2529.32	0	99	20	5.4593	0.991293	1	16.1571	16.1634
1532	20	sp|P25235|RPN2_RAT	ISTEVGITNVDLSTVDKDQSIAPK	Deamidated(N)@9		2530.3	1	99	16	3.40295	0.00870673	1	16.2082	16.1943
1533	20	sp|P25235|RPN2_RAT	KIEFDSASGTYTLY			1593.76	0	99	18	4.7887	1	1	16.4676	16.4331
1534	20	sp|P25235|RPN2_RAT	KNFESLSEAFSVASAAAALSQNR			2397.19	0	99	26	5.04283	0.969049	1	21.2782	21.2666
1535	20	sp|P25235|RPN2_RAT	KNFESLSEAFSVASAAAALSQNR	Deamidated(N)@2		2398.18	1	99	16	3.54716	0.0309509	1	21.2957	21.3094
1536	20	sp|P25235|RPN2_RAT	LDELGGVYLQFEEGLELTALFVAATYK			2988.54	0	99	25	3.64503	1	1	26.9781	26.9426
1537	20	sp|P25235|RPN2_RAT	LMDHVGTEPSIK	Dethiomethyl(M)@2		1277.66	1	97.78	11	3.84652	0.0944282	1	6.0335	6.0631
1538	20	sp|P25235|RPN2_RAT	LMDHVGTEPSIK			1325.66	0	99	17	4.82834	0.905572	1	9.8105	9.8005
1539	20	sp|P25235|RPN2_RAT	LPSGYYDFSVR			1302.62	0	99	18	5.29778	1	1	15.0515	15.0594
1540	20	sp|P25235|RPN2_RAT	LQVSSVLSQPLAQAAVK			1738	0	99	22	5.49926	0.964507	1	17.6742	17.7097
1541	20	sp|P25235|RPN2_RAT	LQVSSVLSQPLAQAAVK	Carbamidomethyl@N-term		1795.02	1	99	16	4.06509	0.0354928	1	17.9452	17.8956
1542	20	sp|P25235|RPN2_RAT	LSKEETVLATVQALHTASHLSQQADLR			2945.56	0	99	15	4.56532	1	1	18.3462	18.3566
1543	20	sp|P25235|RPN2_RAT	MPFSLVGDVFELN			1466.71	0	98.6	10	3.53314	1	1	25.9265	25.8946
1544	20	sp|P25235|RPN2_RAT	MPFSLVGDVFELNFK	Dethiomethyl(M)@1		1693.87	1	99	10	3.77539	0.193233	1	22.2185	22.2128
1545	20	sp|P25235|RPN2_RAT	MPFSLVGDVFELNFK			1741.87	0	99	15	4.39606	0.806767	1	25.8057	25.7748
1546	20	sp|P25235|RPN2_RAT	NFESLSEAFSVASAAAALSQ			1998.95	0	99	16	3.81358	1	1	25.6693	25.641
1547	20	sp|P25235|RPN2_RAT	NFESLSEAFSVASAAAALSQNR			2269.1	0	99	29	5.30985	0.920689	1	23.8645	23.8952
1548	20	sp|P25235|RPN2_RAT	NFESLSEAFSVASAAAALSQNR	Deamidated(N)@1		2270.08	1	99	15	3.9045	0.0362045	1	25.7984	25.7885
1549	20	sp|P25235|RPN2_RAT	NFESLSEAFSVASAAAALSQNR	Carbamidomethyl@N-term		2326.12	1	99	16	3.98028	0.0431062	1	24.558	24.5509
1550	20	sp|P25235|RPN2_RAT	NIVEEIEDLVAR			1398.74	0	99	20	5.56003	0.949142	1	25.327	25.4063
1551	20	sp|P25235|RPN2_RAT	NIVEEIEDLVAR	Carbamidomethyl@N-term		1455.76	1	99	14	4.28905	0.0508579	1	25.9301	25.9052
1552	20	sp|P25235|RPN2_RAT	NPILWNVADVVIK			1479.84	0	99	22	5.42347	1	1	22.1798	22.2325
1553	20	sp|P25235|RPN2_RAT	PFTSLESAFYSIVGLNSLGAQVPDVK	Deamidated(N)@16		2739.4	1	99	16	2.97451	1	1	26.0422	26.01
1554	20	sp|P25235|RPN2_RAT	QEIQHLFR	Gln->pyro-Glu@N-term		1052.54	1	97.98	9	3.86088	1	1	14.6913	14.6635
1555	20	sp|P25235|RPN2_RAT	SGFGLPLASHEALGALTAR			1867	0	99	18	4.26019	1	1	18.9357	18.9469
1556	20	sp|P25235|RPN2_RAT	SLVGDVFELN			1091.55	0	96.71	12	3.62315	1	1	20.9787	20.9478
1557	20	sp|P25235|RPN2_RAT	SLVGDVFELNFK			1366.71	0	99	18	5.13204	1	1	21.907	21.8996
1558	20	sp|P25235|RPN2_RAT	SNLDPSNVDSLFY			1469.67	0	98.92	14	3.76552	1	1	20.3151	20.3044
1559	20	sp|P25235|RPN2_RAT	SNLDPSNVDSLFYAAQ			1739.8	0	99	23	4.04852	1	1	20.2745	20.262
1560	20	sp|P25235|RPN2_RAT	TGQEVVFVAEPDNK			1531.75	0	99	19	5.06816	0.5609	1	12.3692	12.2828
1561	20	sp|P25235|RPN2_RAT	TGQEVVFVAEPDNK	Deamidated(Q)@3		1532.74	1	99	20	4.94156	0.41907	1	12.2949	12.3036
1562	20	sp|P25235|RPN2_RAT	TGQEVVFVAEPDNK	Carbamidomethyl@N-term		1588.77	1	99	19	3.62097	0.0200306	1	12.4679	12.4367
1563	20	sp|P25235|RPN2_RAT	VAALSGFGLPLASHEALGALTAR			2221.22	0	99	15	3.38507	1	1	21.525	21.5542
1564	20	sp|P25235|RPN2_RAT	YHVPVVVVPEGSASDTQEQAILR			2493.29	0	99	31	5.47712	0.897372	1	16.6136	16.6207
1565	20	sp|P25235|RPN2_RAT	YHVPVVVVPEGSASDTQEQAILR	Carbamidomethyl@N-term		2550.31	1	99	23	4.33098	0.064097	1	16.9474	16.9318
1566	20	sp|P25235|RPN2_RAT	YHVPVVVVPEGSASDTQEQAILR	Acetyl@N-term; Oxidation(H)@2		2551.29	2	99	20	4.10995	0.0385306	1	16.9677	16.9318
1567	20	sp|P25235|RPN2_RAT	YIANTVELR			1077.58	0	99	15	5.46001	1	1	10.9966	10.9892
1568	21	sp|P11598|PDIA3_RAT	DASVVGFFR			996.503	0	99	13	5.08012	0.776828	1	16.6193	16.6049
1569	21	sp|P11598|PDIA3_RAT	DASVVGFFR	Carbamidomethyl@N-term		1053.52	1	99	13	4.53844	0.223172	1	17.239	17.2336
1570	21	sp|P11598|PDIA3_RAT	DGEEAGAYDGPR			1235.51	0	99	16	4.48514	1	1	6.7254	6.7524
1571	21	sp|P11598|PDIA3_RAT	DLFSDGHSEFLK			1393.65	0	99	20	5.45851	1	1	15.4031	15.4527
1572	21	sp|P11598|PDIA3_RAT	DLLTAYYDVDYEK			1606.74	0	99	22	5.41911	0.933125	1	18.1831	18.1684
1573	21	sp|P11598|PDIA3_RAT	DLLTAYYDVDYEK	Carbamidomethyl@N-term		1663.76	1	99	20	4.27443	0.0668747	1	18.7892	18.7738
1574	21	sp|P11598|PDIA3_RAT	DPNIVIAK			868.502	0	99	13	4.77155	1	1	9.7782	9.7836
1575	21	sp|P11598|PDIA3_RAT	EATNPPIIQEEKPK			1592.84	0	99	16	5.63912	1	1	8.8079	8.7562
1576	21	sp|P11598|PDIA3_RAT	ELNDFISYLQR	Glu->pyro-Glu@N-term		1378.69	1	99	18	3.94802	0.0156816	1	24.0776	24.0663
1577	21	sp|P11598|PDIA3_RAT	ELNDFISYLQR			1396.7	0	99	17	5.71418	0.915273	1	19.3484	19.4653
1578	21	sp|P11598|PDIA3_RAT	ELNDFISYLQR	Deamidated(N)@3		1397.68	1	99	17	4.59177	0.0690455	1	20.3297	20.3024
1579	21	sp|P11598|PDIA3_RAT	EYDDNGEGITIFR			1527.68	0	99	19	5.17133	0.734854	1	15.3907	15.3553
1580	21	sp|P11598|PDIA3_RAT	EYDDNGEGITIFR	Deamidated(N)@5		1528.67	1	96.19	14	4.72861	0.265146	1	15.4065	15.3916
1581	21	sp|P11598|PDIA3_RAT	EYDDNGEGITIFRPL			1737.82	0	99	16	4.40066	0.596873	1	19.5801	19.5691
1582	21	sp|P11598|PDIA3_RAT	EYDDNGEGITIFRPL	Deamidated(N)@5		1738.81	1	99	18	4.23022	0.403127	1	20.0364	20.0237
1583	21	sp|P11598|PDIA3_RAT	EYDDNGEGITIFRPLHLANK			2301.14	0	99	19	5.46987	0.622321	1	16.9476	16.9393
1584	21	sp|P11598|PDIA3_RAT	EYDDNGEGITIFRPLHLANK	Deamidated(N)@5		2302.12	1	99	20	5.25297	0.377679	1	17.4697	17.4421
1585	21	sp|P11598|PDIA3_RAT	FAHTNVESLVK			1243.66	0	99	15	5.96512	0.932997	1	10.6808	10.7376
1586	21	sp|P11598|PDIA3_RAT	FAHTNVESLVK	Carbamidomethyl@N-term		1300.68	1	99	15	4.82134	0.067003	1	11.9798	11.951
1587	21	sp|P11598|PDIA3_RAT	FIQESIFGLCPH	Carbamidomethyl(C)@10		1446.7	1	99	20	5.60187	0.861454	1	18.8282	18.8174
1588	21	sp|P11598|PDIA3_RAT	FIQESIFGLCPH	Carbamidomethyl(C)@10; Carbamidomethyl(H)@12		1503.72	2	99	19	4.80823	0.138546	1	18.7277	18.6909
1589	21	sp|P11598|PDIA3_RAT	FIQESIFGLCPHMTEDNK	Carbamidomethyl(C)@10		2164.99	1	99	18	4.64019	1	1	17.885	17.8735
1590	21	sp|P11598|PDIA3_RAT	FIQESIFGLCPHMTEDNKDLIQGK	Carbamidomethyl(C)@10		2819.36	1	99	23	5.15672	1	1	18.3017	18.3088
1591	21	sp|P11598|PDIA3_RAT	FISDKDASVVGFFR			1586.81	0	99	18	4.88274	1	1	17.1975	17.1916
1592	21	sp|P11598|PDIA3_RAT	FLQEYFDGN			1131.49	0	97.61	11	3.83575	1	1	16.3909	16.3629
1593	21	sp|P11598|PDIA3_RAT	FLQEYFDGNLK			1372.67	0	99	13	4.30456	1	1	16.5944	16.6211
1594	21	sp|P11598|PDIA3_RAT	FSDGHSEFLK			1165.54	0	99	14	5.38366	1	1	15.4385	15.4676
1595	21	sp|P11598|PDIA3_RAT	FVMQEEFSR			1171.53	0	99	15	5.60234	1	1	12.9382	12.9289
1596	21	sp|P11598|PDIA3_RAT	GFPTIYFSPA			1098.54	0	98.19	13	4.35942	1	1	21.0456	21.061
1597	21	sp|P11598|PDIA3_RAT	GFPTIYFSPANK			1340.68	0	99	17	5.64379	1	1	17.2657	17.2752
1598	21	sp|P11598|PDIA3_RAT	IVAYTEK			822.449	0	99	11	4.64596	1	1	5.2295	5.1717
1599	21	sp|P11598|PDIA3_RAT	KFIQESIFGLCPH	Carbamidomethyl(C)@11		1574.79	1	99	15	4.60076	1	1	16.8989	16.89
1600	21	sp|P11598|PDIA3_RAT	KTFSHELSDFGLESTTGEIPVVAIR			2732.4	0	99	20	4.74615	1	1	19.339	19.37
1601	21	sp|P11598|PDIA3_RAT	LAPEYEAAATR			1190.59	0	99	18	5.78128	1	1	8.6453	8.6734
1602	21	sp|P11598|PDIA3_RAT	LNFAVASR			876.482	0	99	12	4.86188	1	1	10.9875	10.9511
1603	21	sp|P11598|PDIA3_RAT	LSKDPNIVIAK			1196.71	0	99	16	5.02774	0.911319	1	9.0337	9.0474
1604	21	sp|P11598|PDIA3_RAT	LSKDPNIVIAK	Deamidated(N)@6		1197.7	1	99	15	4.0159	0.0886809	1	9.0346	9.0474
1605	21	sp|P11598|PDIA3_RAT	MDATANDVPSPYEVK			1635.74	0	99	24	4.97608	0.676747	1	12.3636	12.3699
1606	21	sp|P11598|PDIA3_RAT	MDATANDVPSPYEVK	Deamidated(N)@6		1636.73	1	99	16	4.61533	0.294901	1	12.3617	12.4367
1607	21	sp|P11598|PDIA3_RAT	MDATANDVPSPYEVK	Carbamidomethyl@N-term		1692.77	1	99	19	3.59824	0.0283524	1	12.68	12.6644
1608	21	sp|P11598|PDIA3_RAT	MTEDNKDLIQGK			1390.68	0	99	15	5.11054	1	1	6.91	6.9221
1609	21	sp|P11598|PDIA3_RAT	PPIIQEEKPK			1177.67	0	99	10	3.79657	1	1	6.9091	6.8975
1610	21	sp|P11598|PDIA3_RAT	QAGPASVPLR	Gln->pyro-Glu@N-term		977.529	1	99	11	3.92184	0.0183707	1	12.1782	12.1649
1611	21	sp|P11598|PDIA3_RAT	QAGPASVPLR			994.556	0	98.66	14	5.64966	0.981629	1	8.9169	8.9083
1612	21	sp|P11598|PDIA3_RAT	SDVLELTDENFESR			1652.75	0	99	24	5.76858	0.990293	1	16.0519	16.0793
1613	21	sp|P11598|PDIA3_RAT	SDVLELTDENFESR	Deamidated(N)@10		1653.74	1	99	19	3.40552	0.0042924	1	16.3616	16.3288
1614	21	sp|P11598|PDIA3_RAT	SDVLELTDENFESR	Carbamidomethyl@N-term		1709.77	1	99	17	3.50637	0.00541443	1	16.4475	16.4739
1615	21	sp|P11598|PDIA3_RAT	SEPIPETNEGPVK			1395.69	0	99	19	5.57284	0.974329	1	9.6098	9.6388
1616	21	sp|P11598|PDIA3_RAT	SEPIPETNEGPVK	Deamidated(N)@8		1396.67	1	99	12	3.99357	0.0256706	1	10.1998	10.1696
1617	21	sp|P11598|PDIA3_RAT	SHELSDFGLESTTGEIPVVAIR			2356.19	0	99	17	4.20325	1	1	19.704	19.6714
1618	21	sp|P11598|PDIA3_RAT	TADGIVSHLK			1039.57	0	99	14	5.55161	1	1	8.7578	8.7502
1619	21	sp|P11598|PDIA3_RAT	TFSHELSDFGLESTTGEIPVVAIR			2604.31	0	99	25	5.87109	0.915348	1	20.9289	20.9182
1620	21	sp|P11598|PDIA3_RAT	TFSHELSDFGLESTTGEIPVVAIR	Cation:K(E)@12		2642.26	1	99	18	4.35763	0.0280628	1	20.943	20.9501
1621	21	sp|P11598|PDIA3_RAT	TFSHELSDFGLESTTGEIPVVAIR	Carbamidomethyl@N-term		2661.33	1	99	20	4.66223	0.0565887	1	21.2705	21.2359
1622	21	sp|P11598|PDIA3_RAT	VSDTGSAGLMLVEF			1424.69	0	97.04	14	3.4936	1	1	22.7208	22.7127
1623	21	sp|P11598|PDIA3_RAT	VSDTGSAGLMLVEFFAPWCGH	Carbamidomethyl(C)@19; Methyl(H)@21		2294.05	2	99	17	4.55213	1	1	26.1449	26.1351
1624	21	sp|P11598|PDIA3_RAT	VSDTGSAGLMLVEFFAPWCGHCK	Carbamidomethyl(C)@19; Methyl(H)@21; Carbamidomethyl(C)@22		2582.18	3	99	19	4.66387	1	1	25.6292	25.5968
1625	21	sp|P11598|PDIA3_RAT	VVVAESFDDIVNAEDK			1748.85	0	99	26	4.36001	0.921335	1	17.2986	17.3057
1626	21	sp|P11598|PDIA3_RAT	VVVAESFDDIVNAEDK	Deamidated(N)@12		1749.83	1	99	20	3.29137	0.0786648	1	17.3681	17.3332
1627	21	sp|P11598|PDIA3_RAT	YGVSGYPTLK			1083.56	0	99	17	5.80325	1	1	11.861	11.8498
1628	22	sp|P02770|ALBU_RAT	AADKDNCFATEGPNLVAR	Carbamidomethyl(C)@7		1947.91	1	99	23	5.15865	0.874145	1	11.7803	11.829
1629	22	sp|P02770|ALBU_RAT	AADKDNCFATEGPNLVAR	Deamidated(N)@6; Carbamidomethyl(C)@7		1948.89	2	99	18	4.08379	0.0735744	1	11.8206	11.8939
1630	22	sp|P02770|ALBU_RAT	AADKDNCFATEGPNLVAR	Deamidated(N)@6; Carbamidomethyl(C)@7; Deamidated(N)@14		1949.88	3	99	16	3.93541	0.052281	1	11.8429	11.8731
1631	22	sp|P02770|ALBU_RAT	AETFTFHSDICTLPDK	Carbamidomethyl(C)@11		1880.86	1	99	16	4.89813	1	1	14.8374	14.8275
1632	22	sp|P02770|ALBU_RAT	AETFTFHSDICTLPDKEK	Carbamidomethyl(C)@11		2138	1	99	15	4.61601	1	1	13.5418	13.5481
1633	22	sp|P02770|ALBU_RAT	ALTVDETYVPK			1234.64	0	99	15	3.50678	1	1	12.5292	12.5183
1634	22	sp|P02770|ALBU_RAT	ALVAAVR			698.444	0	97.95	8	3.39164	1	1	7.8272	7.7903
1635	22	sp|P02770|ALBU_RAT	APQVSTPTLVEAAR			1438.78	0	99	21	5.53504	1	1	12.7117	12.7621
1636	22	sp|P02770|ALBU_RAT	CCAEGDPPACYGTVLAEFQPLVEEPK	Carbamidomethyl(C)@1; Carbamidomethyl(C)@2; Carbamidomethyl(C)@10		2936.3	3	99	21	4.70853	0.591394	1	22.3057	22.3575
1637	22	sp|P02770|ALBU_RAT	CCAEGDPPACYGTVLAEFQPLVEEPK	Carbamidomethyl(C)@1; Carbamidomethyl(C)@2; Carbamidomethyl(C)@10; Deamidated(Q)@19		2937.29	4	99	21	4.54796	0.408606	1	22.3505	22.3575
1638	22	sp|P02770|ALBU_RAT	CLAEIEHDNIPADLPSIAADFVEDK	Carbamidomethyl(C)@1; HexNAc(N)@9		2984.4	2	99	20	5.04072	1	1	21.7291	21.7557
1639	22	sp|P02770|ALBU_RAT	CTSFQENPTSFLGHYLHEVAR	Carbamidomethyl(C)@1		2492.15	1	99	18	4.41991	1	1	19.7383	19.7537
1640	22	sp|P02770|ALBU_RAT	CVEDYLSAILNR	Carbamidomethyl(C)@1		1451.71	1	99	16	4.11391	1	1	21.0796	21.0674
1641	22	sp|P02770|ALBU_RAT	DDNPNLPPFQRPEAEAMCTSFQENPTSFLGH	Carbamidomethyl(C)@18		3545.56	1	99	17	4.1949	0.417173	1	20.4239	20.4107
1642	22	sp|P02770|ALBU_RAT	DDNPNLPPFQRPEAEAMCTSFQENPTSFLGH	Carbamidomethyl(E)@15; Carbamidomethyl(C)@18		3602.58	2	98.86	16	4.34013	0.582827	1	17.581	17.6076
1643	22	sp|P02770|ALBU_RAT	DNYGELADCCAK	Carbamidomethyl(C)@9; Carbamidomethyl(C)@10		1414.55	2	99	20	5.08007	0.960554	1	9.3053	9.3563
1644	22	sp|P02770|ALBU_RAT	DNYGELADCCAK	Carbamidomethyl@N-term; Carbamidomethyl(C)@9; Carbamidomethyl(C)@10		1471.57	3	99	15	3.69355	0.0394456	1	9.7939	9.7415
1645	22	sp|P02770|ALBU_RAT	DVFLGTFLYEY			1365.65	0	99	18	4.01246	1	1	25.8142	25.8069
1646	22	sp|P02770|ALBU_RAT	DVFLGTFLYEYSR			1608.78	0	99	18	4.62431	1	1	23.3538	23.4072
1647	22	sp|P02770|ALBU_RAT	ECCHGDLLECADDR	Carbamidomethyl(C)@2; Carbamidomethyl(C)@3; Carbamidomethyl(C)@10		1748.66	3	99	17	5.09474	1	1	9.3373	9.3444
1648	22	sp|P02770|ALBU_RAT	FPNAEFAEITK			1265.63	0	99	18	5.29116	0.683927	1	15.0499	15.0805
1649	22	sp|P02770|ALBU_RAT	FPNAEFAEITK	Deamidated(N)@3		1266.61	1	99	17	4.95594	0.316073	1	15.0256	15.0174
1650	22	sp|P02770|ALBU_RAT	FSALTVDETYVPK			1468.74	0	99	18	4.62341	1	1	15.7033	15.6681
1651	22	sp|P02770|ALBU_RAT	FYAPELLYYAEK			1505.74	0	99	19	5.40095	1	1	19.8299	19.8191
1652	22	sp|P02770|ALBU_RAT	HPDYSVSLLLR			1298.7	0	99	12	4.62432	1	1	15.5826	15.7015
1653	22	sp|P02770|ALBU_RAT	HPYFYAPELLYYAEK			1902.92	0	99	20	5.07873	0.921853	1	19.7789	19.8151
1654	22	sp|P02770|ALBU_RAT	HPYFYAPELLYYAEK	Carbamidomethyl@N-term		1959.94	1	99	15	4.00698	0.078147	1	21.2446	21.2153
1655	22	sp|P02770|ALBU_RAT	KYEATLEK			980.518	0	99	12	4.33889	1	1	3.2244	3.2945
1656	22	sp|P02770|ALBU_RAT	LGEYGFQNAVLVR			1464.77	0	99	23	5.53957	0.722171	1	16.3893	16.3774
1657	22	sp|P02770|ALBU_RAT	LGEYGFQNAVLVR	Deamidated(N)@8		1465.76	1	99	23	5.10772	0.26717	1	16.4319	16.3567
1658	22	sp|P02770|ALBU_RAT	LGEYGFQNAVLVR	Deamidated(Q)@7; Deamidated(N)@8		1466.74	2	99	13	3.70868	0.0106597	1	16.4453	16.4119
1659	22	sp|P02770|ALBU_RAT	LPCVEDYLSAILNR	Carbamidomethyl(C)@3		1661.84	1	99	17	5.46451	0.972486	1	24.7803	24.7554
1660	22	sp|P02770|ALBU_RAT	LPCVEDYLSAILNR	Carbamidomethyl@N-term; Carbamidomethyl(C)@3		1718.87	2	99	14	3.91619	0.0275144	1	24.9888	25.0263
1661	22	sp|P02770|ALBU_RAT	LQACCDKPVLQK	Carbamidomethyl(C)@4; Carbamidomethyl(C)@5		1458.73	2	99	16	5.49869	0.978267	1	7.2846	7.2533
1662	22	sp|P02770|ALBU_RAT	LQACCDKPVLQK	Carbamidomethyl(C)@4; Carbamidomethyl(C)@5; Deamidated(Q)@11		1459.72	3	97.86	14	3.84535	0.0217326	1	7.3486	7.3333
1663	22	sp|P02770|ALBU_RAT	LRDNYGELADCCAK	Carbamidomethyl(C)@11; Carbamidomethyl(C)@12		1683.73	2	99	17	4.57575	1	1	9.2505	9.2379
1664	22	sp|P02770|ALBU_RAT	LVQEVTDFAK			1148.61	0	99	17	5.80403	0.928564	1	12.4623	12.4298
1665	22	sp|P02770|ALBU_RAT	LVQEVTDFAK	Deamidated(Q)@3		1149.59	1	97.95	14	4.69013	0.0714363	1	12.3947	12.4298
1666	22	sp|P02770|ALBU_RAT	QTALAELVK			971.565	0	98.23	12	4.65444	1	1	13.1533	13.0971
1667	22	sp|P02770|ALBU_RAT	RHPDYSVSLLLR			1454.8	0	99	15	4.7655	0.96013	1	14.0082	13.9561
1668	22	sp|P02770|ALBU_RAT	RHPDYSVSLLLR	Carbamidomethyl@N-term		1511.82	1	99	13	3.38382	0.0398702	1	13.9424	13.9356
1669	22	sp|P02770|ALBU_RAT	RHPYFYAPELLYYAEK			2059.02	0	99	14	4.10958	1	1	18.1201	18.1096
1670	22	sp|P02770|ALBU_RAT	RPCFSALTVDETYVPK	Carbamidomethyl(C)@3		1881.93	1	99	22	5.22215	0.830134	1	15.2969	15.2844
1671	22	sp|P02770|ALBU_RAT	RPCFSALTVDETYVPK	Deamidated(R)@1; Carbamidomethyl(C)@3		1882.91	2	99	18	4.53311	0.169866	1	15.2731	15.2844
1672	22	sp|P02770|ALBU_RAT	SALTVDETYVPK			1321.68	0	99	15	4.13175	1	1	12.9199	12.9092
1673	22	sp|P02770|ALBU_RAT	TVDETYVPK			1050.52	0	99	13	4.44702	1	1	8.4151	8.4683
1674	22	sp|P02770|ALBU_RAT	TVMGDFAQFVDK			1356.64	0	99	20	5.40589	1	1	18.7236	18.6909
1675	22	sp|P02770|ALBU_RAT	YMCENQATISSK	Carbamidomethyl(C)@3		1430.62	1	99	20	4.61884	1	1	7.5177	7.5248
1676	22	sp|P02770|ALBU_RAT	YNEVLTQCCTESDK	Carbamidomethyl(C)@8; Carbamidomethyl(C)@9		1745.72	2	99	20	4.94255	0.94776	1	9.061	9.0915
1677	22	sp|P02770|ALBU_RAT	YNEVLTQCCTESDK	Carbamidomethyl@N-term; Carbamidomethyl(C)@8; Carbamidomethyl(C)@9		1802.75	3	97.51	14	3.68386	0.0522399	1	9.3667	9.3356
1678	23	sp|P08542|UDB17_RAT	DELENYFIK			1169.56	0	99	14	5.03701	0.916139	1	16.4821	16.5141
1679	23	sp|P08542|UDB17_RAT	DELENYFIK	Carbamidomethyl@N-term		1226.58	1	99	13	3.99861	0.0838605	1	17.1877	17.1796
1680	23	sp|P08542|UDB17_RAT	DMEDFVQSSGEHGVVVF			1880.83	0	99	19	4.93393	1	1	20.3837	20.3925
1681	23	sp|P08542|UDB17_RAT	DMEDFVQSSGEHGVVVFSLGSMVSSMTEEK			3247.44	0	99	14	3.59715	1	1	24.8601	24.8261
1682	23	sp|P08542|UDB17_RAT	DTCLSYSPLLQNMIDGFSDYYLSLCK	Carbamidomethyl(C)@3; Carbamidomethyl(C)@25		3102.4	2	99	24	4.75053	1	1	26.3708	26.3386
1683	23	sp|P08542|UDB17_RAT	EIINNPFYK			1136.59	0	98.68	14	5.8268	1	1	14.9218	14.9118
1684	23	sp|P08542|UDB17_RAT	FDVLLSDPVAA			1145.6	0	99	15	4.28292	1	1	20.2224	20.3198
1685	23	sp|P08542|UDB17_RAT	FDVLLSDPVAACGEL	Carbamidomethyl(C)@12		1604.78	1	99	24	4.04964	1	1	22.6085	22.5955
1686	23	sp|P08542|UDB17_RAT	FDVLLSDPVAACGELIAEVL	Carbamidomethyl(C)@12		2130.09	1	99	20	3.80821	1	1	26.3715	26.3651
1687	23	sp|P08542|UDB17_RAT	FDVLLSDPVAACGELIAEVLHIPFLY	Carbamidomethyl(C)@12		2900.5	1	99	27	4.19772	1	1	27.0392	27.0038
1688	23	sp|P08542|UDB17_RAT	FETFPTSVSK			1141.57	0	99	17	5.89404	1	1	12.0501	12.0789
1689	23	sp|P08542|UDB17_RAT	FETFPTSVSKDELENYFIK			2293.12	0	99	19	5.13991	1	1	19.9296	19.9805
1690	23	sp|P08542|UDB17_RAT	FGEQHDNIAHMVAK			1595.75	0	99	19	3.95114	1	1	9.5144	9.499
1691	23	sp|P08542|UDB17_RAT	FILPPSYVPVILSGM			1631.9	0	99	15	3.73695	1	1	26.3099	26.2989
1692	23	sp|P08542|UDB17_RAT	FILPPSYVPVILSGMGGPM			1974.04	0	99	17	4.47088	1	1	26.3477	26.3401
1693	23	sp|P08542|UDB17_RAT	FILPPSYVPVILSGMGGPMTFIDR			2606.36	0	99	22	4.71436	0.389202	1	26.215	26.2245
1694	23	sp|P08542|UDB17_RAT	FILPPSYVPVILSGMGGPMTFIDR	Oxidation(M)@19		2622.36	1	99	23	4.79808	0.471943	1	25.9389	25.9289
1695	23	sp|P08542|UDB17_RAT	FILPPSYVPVILSGMGGPMTFIDR	Carbamidomethyl@N-term		2663.39	1	99	23	4.18469	0.114949	1	26.4187	26.4075
1696	23	sp|P08542|UDB17_RAT	FILPPSYVPVILSGMGGPMTFIDR	Carbamidomethyl@N-term; Deamidated(R)@24		2664.37	2	99	20	3.5027	0.0239063	1	26.4047	26.3894
1697	23	sp|P08542|UDB17_RAT	GHEVTVLKPSAYYVLDPK			2015.07	0	99	19	5.82704	0.844868	1	14.6896	14.6827
1698	23	sp|P08542|UDB17_RAT	GHEVTVLKPSAYYVLDPK	Carbamidomethyl@N-term		2072.09	1	99	18	5.09096	0.155132	1	14.6912	14.7239
1699	23	sp|P08542|UDB17_RAT	IAEVLHIPFLY			1313.74	0	99	15	4.00333	1	1	24.2942	24.2476
1700	23	sp|P08542|UDB17_RAT	KWDPFYSEILGR			1509.76	0	99	18	5.49919	1	1	18.2778	18.2941
1701	23	sp|P08542|UDB17_RAT	KWDPFYSEILGRPTTLAETMGK			2539.28	0	99	21	4.50158	1	1	19.9729	19.9672
1702	23	sp|P08542|UDB17_RAT	LVDVWTYELQR			1420.74	0	99	19	5.91997	0.965888	1	18.1518	18.0985
1703	23	sp|P08542|UDB17_RAT	LVDVWTYELQR	Carbamidomethyl@N-term		1477.76	1	99	15	4.46795	0.0341116	1	18.6302	18.5964
1704	23	sp|P08542|UDB17_RAT	MIDGFSDYYLSLCK	Carbamidomethyl(C)@13		1710.76	1	99	19	4.76538	1	1	19.5612	19.5485
1705	23	sp|P08542|UDB17_RAT	NAVWLSTIHHDQPMKPLDK			2229.14	0	99	17	4.85665	0.864016	1	13.2479	13.1964
1706	23	sp|P08542|UDB17_RAT	NAVWLSTIHHDQPMKPLDK	Deamidated(N)@1		2230.12	1	97.82	12	4.05362	0.135984	1	14.4839	14.473
1707	23	sp|P08542|UDB17_RAT	PTTLAETMGK			1047.53	0	99	17	5.66101	1	1	8.6226	8.6313
1708	23	sp|P08542|UDB17_RAT	SLGSMVSSMTEEK			1384.62	0	99	16	4.6156	1	1	14.7736	14.7596
1709	23	sp|P08542|UDB17_RAT	STIHHDQPMKPLDK			1645.82	0	98.86	12	3.58984	1	1	4.8339	4.8187
1710	23	sp|P08542|UDB17_RAT	SYWDLEFPHPTLPNVDYIGGLQ			2560.23	0	99	17	3.95202	1	1	25.314	25.279
1711	23	sp|P08542|UDB17_RAT	TILDELVQR			1085.61	0	98.96	14	4.5159	0.297351	1	17.1761	17.1668
1712	23	sp|P08542|UDB17_RAT	TILDELVQR	Carbamidomethyl@N-term		1142.63	1	97.74	15	4.88937	0.702649	1	16.2551	16.2689
1713	23	sp|P08542|UDB17_RAT	VGIPMFGEQHDNIAHMVAK			2093.02	0	99	15	4.50146	1	1	16.1868	16.1804
1714	23	sp|P08542|UDB17_RAT	VLVWPMEF			1019.52	0	99	10	3.55473	0.299416	1	25.3934	25.4273
1715	23	sp|P08542|UDB17_RAT	VLVWPMEF	Oxidation(M)@6		1035.51	1	99	12	3.92392	0.700584	1	21.5884	21.6211
1716	23	sp|P08542|UDB17_RAT	VLVWPMEFSH			1243.61	0	99	16	5.72041	1	1	20.3167	20.3305
1717	23	sp|P08542|UDB17_RAT	VLVWPMEFSHW			1429.69	0	99	14	4.43973	1	1	24.2508	24.245
1718	23	sp|P08542|UDB17_RAT	VLVWPMEFSHWM	Dethiomethyl(M)@12		1512.72	1	99	14	3.9489	0.0993241	1	24.3582	24.3686
1719	23	sp|P08542|UDB17_RAT	VLVWPMEFSHWM			1560.73	0	99	15	4.90642	0.900676	1	25.6267	25.6182
1720	23	sp|P08542|UDB17_RAT	VLVWPMEFSHWMN			1674.77	0	99	21	4.70102	1	1	24.5916	24.5836
1721	23	sp|P08542|UDB17_RAT	VLVWPMEFSHWMNIK			1915.95	0	99	17	4.99812	0.686014	1	23.9505	24.0067
1722	23	sp|P08542|UDB17_RAT	VLVWPMEFSHWMNIK	Oxidation(M)@12		1931.94	1	99	15	4.58613	0.265668	1	21.5309	21.525
1723	23	sp|P08542|UDB17_RAT	VLVWPMEFSHWMNIK	Carbamidomethyl@N-term		1972.97	1	99	15	3.8459	0.0483189	1	24.5493	24.6016
1724	23	sp|P08542|UDB17_RAT	WDPFYSEILGR			1381.67	0	99	17	5.40567	1	1	20.6702	20.6389
1725	23	sp|P08542|UDB17_RAT	WDPFYSEILGRPTTLAETMGK			2411.18	0	99	20	4.62084	1	1	21.7418	21.7522
1726	24	sp|P36365|FMO1_RAT	AFPFLDESIVK			1264.67	0	99	13	4.59154	1	1	20.2476	20.1792
1727	24	sp|P36365|FMO1_RAT	ALQSDYITYIDDLLTSIN			2057.02	0	99	12	3.51415	1	1	26.3913	26.3798
1728	24	sp|P36365|FMO1_RAT	ALQSDYITYIDDLLTSINAK			2256.15	0	99	19	4.66717	1	1	26.1056	26.0699
1729	24	sp|P36365|FMO1_RAT	ALQSDYITYIDDLLTSINAKPDLR			2737.42	0	99	17	4.98598	1	1	25.8735	25.9275
1730	24	sp|P36365|FMO1_RAT	ASLYNSVVSN			1052.51	0	98.87	14	3.79148	1	1	12.2521	12.2383
1731	24	sp|P36365|FMO1_RAT	ASLYNSVVSNSSK			1354.67	0	99	15	4.95489	0.860543	1	10.5837	10.5697
1732	24	sp|P36365|FMO1_RAT	ASLYNSVVSNSSK	Deamidated(N)@5		1355.66	1	99	17	4.16456	0.139457	1	9.4923	9.501
1733	24	sp|P36365|FMO1_RAT	CCLEEGLEPTCFER	Carbamidomethyl(C)@1; Carbamidomethyl(C)@2; Carbamidomethyl(C)@11		1798.73	3	99	19	4.58023	1	1	14.8205	14.8275
1734	24	sp|P36365|FMO1_RAT	EEPIDVIVFATGY			1451.72	0	99	20	4.52523	1	1	25.165	25.2181
1735	24	sp|P36365|FMO1_RAT	EEPIDVIVFATGYSF			1685.82	0	99	17	3.87754	1	1	26.1105	26.0999
1736	24	sp|P36365|FMO1_RAT	EMSCYSDFPFPEDYPNFVPN	Carbamidomethyl(C)@4		2453.98	1	99	17	3.86427	1	1	23.5403	23.5692
1737	24	sp|P36365|FMO1_RAT	ENSVVFNNTPK			1247.61	0	99	16	5.09117	1	1	9.252	9.2192
1738	24	sp|P36365|FMO1_RAT	EPVLNDELPGR			1237.63	0	99	16	5.24225	1	1	12.0938	12.1018
1739	24	sp|P36365|FMO1_RAT	FTEHVEEGR			1102.5	0	99	12	3.64048	1	1	4.5638	4.5971
1740	24	sp|P36365|FMO1_RAT	IKPLGSMIPTGETQAR	Oxidation(M)@7		1713.91	1	99	14	4.606	1	1	10.704	10.6932
1741	24	sp|P36365|FMO1_RAT	LALSIFFGPCTPY	Carbamidomethyl(C)@10		1484.74	1	99	15	4.52382	1	1	25.8163	25.8096
1742	24	sp|P36365|FMO1_RAT	LTNPHLPLDSFPGIQTFK			2024.07	0	99	16	4.07969	1	1	19.7291	19.7395
1743	24	sp|P36365|FMO1_RAT	MNSWFNHVNYGVAPEDR			2034.9	0	99	21	4.7898	1	1	15.2326	15.2212
1744	24	sp|P36365|FMO1_RAT	NLLPTPVVSW			1124.62	0	99	10	3.73672	1	1	22.8482	22.8436
1745	24	sp|P36365|FMO1_RAT	NLLPTPVVSWLISK			1565.92	0	99	20	5.41961	0.979558	1	24.8253	24.8777
1746	24	sp|P36365|FMO1_RAT	NLLPTPVVSWLISK	Carbamidomethyl@N-term		1622.94	1	99	11	3.7391	0.0204418	1	25.59	25.5637
1747	24	sp|P36365|FMO1_RAT	PTLAVIGLIK			1023.67	0	99	10	3.95506	1	1	19.0399	19.0344
1748	24	sp|P36365|FMO1_RAT	PTLAVIGLIKPLGSMIPTGETQAR	Oxidation(M)@15		2478.39	1	99	17	3.73846	1	1	21.3231	21.3488
1749	24	sp|P36365|FMO1_RAT	SCDLGGLWR	Carbamidomethyl(C)@2		1062.49	1	99	15	5.31041	1	1	14.501	14.4937
1750	24	sp|P36365|FMO1_RAT	SFAFPFLDESIVK			1498.77	0	99	18	4.94501	1	1	23.6126	23.606
1751	24	sp|P36365|FMO1_RAT	SIFFGPCTPY	Carbamidomethyl(C)@7		1187.53	1	99	12	3.72989	1	1	20.2419	20.2556
1752	24	sp|P36365|FMO1_RAT	TGFLTNPHLPLDSFPGIQTFK	Deamidated(N)@6		2330.19	1	99	13	3.92562	1	1	22.2618	22.2916
1753	24	sp|P36365|FMO1_RAT	VAIVGAGVSGL			941.555	0	98.52	15	4.70271	1	1	16.898	16.9939
1754	24	sp|P36365|FMO1_RAT	VAIVGAGVSGLAS			1099.62	0	99	9	3.36248	1	1	15.7435	15.7169
1755	24	sp|P36365|FMO1_RAT	VAIVGAGVSGLASIK			1340.8	0	99	24	5.19358	1	1	16.4729	16.5021
1756	24	sp|P36365|FMO1_RAT	VEDGQASLYK			1108.54	0	99	16	4.95806	1	1	7.0957	7.0821
1757	24	sp|P36365|FMO1_RAT	VFDSGYPWDMIF			1475.64	0	99	13	3.81037	1	1	26.2045	26.2385
1758	24	sp|P36365|FMO1_RAT	VFDSGYPWDMIFM			1606.68	0	99	13	3.74382	1	1	26.4472	26.4406
1759	24	sp|P36365|FMO1_RAT	VFDSGYPWDMIFMTR			1863.83	0	99	16	4.40875	1	1	25.5377	25.5481
1760	24	sp|P36365|FMO1_RAT	VLVVGMGN			787.426	0	99	10	3.70449	1	1	13.472	13.4865
1761	24	sp|P36365|FMO1_RAT	VLVVGMGNSGTDIAVEASHLAK			2167.13	0	99	24	5.12234	0.775299	1	17.7783	17.745
1762	24	sp|P36365|FMO1_RAT	VLVVGMGNSGTDIAVEASHLAK	Deamidated(N)@8		2168.11	1	99	20	4.49962	0.184818	1	17.8282	17.7965
1763	24	sp|P36365|FMO1_RAT	VLVVGMGNSGTDIAVEASHLAK	Carbamidomethyl(K)@22		2224.15	1	99	14	3.83366	0.0398825	1	17.6778	17.6434
1764	25	sp|Q6UPE0|CHDH_RAT	AEVQTLVSR			1001.55	0	99	15	5.52588	1	1	9.0249	8.9911
1765	25	sp|Q6UPE0|CHDH_RAT	ATSVGWLK			860.476	0	99	11			1	11.5311	11.5153
1766	25	sp|Q6UPE0|CHDH_RAT	DEYTFIVVGAGSAGCVLANR	Carbamidomethyl(C)@15		2098.02	1	99	21	4.33802	1	1	20.3305	20.3229
1767	25	sp|Q6UPE0|CHDH_RAT	DGPLHVSR			879.456	0	99	11	4.28697	1	1	5.7321	5.6974
1768	25	sp|Q6UPE0|CHDH_RAT	DLLMGSK			762.395	0	99	11	4.44282	1	1	9.5846	9.5908
1769	25	sp|Q6UPE0|CHDH_RAT	EIDAFVR			848.439	0	96.69	9	4.08178	1	1	11.0294	11.0349
1770	25	sp|Q6UPE0|CHDH_RAT	EIFAQEAFAPFR			1424.71	0	99	19	5.69829	0.800487	1	19.2447	19.2552
1771	25	sp|Q6UPE0|CHDH_RAT	EIFAQEAFAPFR	Deamidated(Q)@5; Deamidated(R)@12		1426.68	2	99	16	5.0949	0.199513	1	19.2554	19.2446
1772	25	sp|Q6UPE0|CHDH_RAT	ELQPGSHVQSDKEIDAFVR			2154.07	0	99	16	5.133	0.879842	1	12.4618	12.4286
1773	25	sp|Q6UPE0|CHDH_RAT	ELQPGSHVQSDKEIDAFVR	Deamidated(Q)@9		2155.05	1	99	17	4.26834	0.120158	1	12.4204	12.3867
1774	25	sp|Q6UPE0|CHDH_RAT	EVILSGGAINSPQLL			1509.84	0	99	21	4.88417	1	1	20.2673	20.2988
1775	25	sp|Q6UPE0|CHDH_RAT	EVILSGGAINSPQLLM	Dethiomethyl(M)@16		1592.88	1	99	20	3.67367	0.148035	1	20.3515	20.341
1776	25	sp|Q6UPE0|CHDH_RAT	EVILSGGAINSPQLLM			1640.88	0	99	18	4.43372	0.851965	1	21.6562	21.7037
1777	25	sp|Q6UPE0|CHDH_RAT	EVILSGGAINSPQLLML			1753.96	0	99	21	4.01431	1	1	24.8166	24.7836
1778	25	sp|Q6UPE0|CHDH_RAT	EVILSGGAINSPQLLMLSGVGNADDLK			2710.42	0	99	27	4.54773	1	1	22.8819	22.8716
1779	25	sp|Q6UPE0|CHDH_RAT	EVILSGGAINSPQLLMLSGVGNADDLKK			2838.52	0	99	22	4.6996	0.591278	1	21.1015	21.0925
1780	25	sp|Q6UPE0|CHDH_RAT	EVILSGGAINSPQLLMLSGVGNADDLKK	Deamidated(N)@10		2839.5	1	99	16	4.53924	0.408722	1	21.1124	21.0812
1781	25	sp|Q6UPE0|CHDH_RAT	FTGDGATAHLETGGFIR			1748.85	0	99	19	5.58044	0.927519	1	13.8106	13.8003
1782	25	sp|Q6UPE0|CHDH_RAT	FTGDGATAHLETGGFIR	Deamidated(R)@17		1749.83	1	99	13	3.64444	0.0107479	1	13.8364	13.7796
1783	25	sp|Q6UPE0|CHDH_RAT	FTGDGATAHLETGGFIR	Carbamidomethyl@N-term		1805.87	1	96.11	13	4.40364	0.0617335	1	14.4439	14.4364
1784	25	sp|Q6UPE0|CHDH_RAT	GCPALGDENVPVYKPQTLDTQR	Carbamidomethyl(C)@2		2457.2	1	99	18	5.39833	1	1	13.7946	13.8447
1785	25	sp|Q6UPE0|CHDH_RAT	GGDGPLHVSR	Carbamidomethyl(H)@7		1050.52	1	99	10	3.61405	1	1	5.6301	5.6792
1786	25	sp|Q6UPE0|CHDH_RAT	HELGANMYR			1089.5	0	99	13	4.37247	1	1	7.005	6.9915
1787	25	sp|Q6UPE0|CHDH_RAT	IHMPAALVANLCDDK	Carbamidomethyl(C)@12		1666.82	1	99	19	5.12377	1	1	16.0974	16.0895
1788	25	sp|Q6UPE0|CHDH_RAT	IMPSVVSGNLNAPTIM			1642.84	0	99	19	3.6465	1	1	20.3969	20.383
1789	25	sp|Q6UPE0|CHDH_RAT	IMPSVVSGNLNAPTIMIAEK			2084.1	0	99	15	4.0976	1	1	19.4599	19.4444
1790	25	sp|Q6UPE0|CHDH_RAT	IVVGAGSAGC	Carbamidomethyl(C)@10		889.433	1	98.68	16	3.43329	1	1	8.4275	8.4371
1791	25	sp|Q6UPE0|CHDH_RAT	KPTQQEAYQVHVGTMR			1871.93	0	99	16	4.74495	1	1	8.8344	8.7812
1792	25	sp|Q6UPE0|CHDH_RAT	LSGVGNADDLK			1087.55	0	99	11	4.36067	1	1	8.7665	8.7151
1793	25	sp|Q6UPE0|CHDH_RAT	MGQPSDPTAVVDQQTR	Dethiomethyl(M)@1		1680.81	1	99	15	4.42208	0.213728	1	8.2098	8.2177
1794	25	sp|Q6UPE0|CHDH_RAT	MGQPSDPTAVVDQQTR			1728.81	0	99	19	4.98779	0.786272	1	10.6696	10.654
1795	25	sp|Q6UPE0|CHDH_RAT	MLSGVGNADDLKK			1346.69	0	99	14	4.593	1	1	9.0553	9.0474
1796	25	sp|Q6UPE0|CHDH_RAT	QGAEGWDYAHCLPY	Gln->pyro-Glu@N-term; Carbamidomethyl(C)@11		1648.66	2	99	18	4.26654	0.303134	1	19.2469	19.2532
1797	25	sp|Q6UPE0|CHDH_RAT	QGAEGWDYAHCLPY	Carbamidomethyl(C)@11		1665.69	1	99	19	4.62805	0.696866	1	16.6584	16.6463
1798	25	sp|Q6UPE0|CHDH_RAT	QGAEGWDYAHCLPYFR	Gln->pyro-Glu@N-term; Carbamidomethyl(C)@11		1951.83	2	99	15	4.24773	0.208963	1	19.7716	19.777
1799	25	sp|Q6UPE0|CHDH_RAT	QGAEGWDYAHCLPYFR	Carbamidomethyl(C)@11		1968.86	1	98.07	14	4.82585	0.791037	1	17.7234	17.7552
1800	25	sp|Q6UPE0|CHDH_RAT	STNPQDHPMINPN			1463.65	0	99	15	4.80353	1	1	8.2282	8.2336
1801	25	sp|Q6UPE0|CHDH_RAT	STNPQDHPMINPNYLSTETDVEDFR	Deamidated(N)@13		2920.28	1	97.38	12			1	17.165	17.1507
1802	25	sp|Q6UPE0|CHDH_RAT	TNHPLHQAF			1063.52	0	96.41	10	4.18498	1	1	6.1022	6.1101
1803	25	sp|Q6UPE0|CHDH_RAT	TNHPLHQAFLQAAR			1602.84	0	99	16	5.08522	0.961198	1	8.9977	9.0301
1804	25	sp|Q6UPE0|CHDH_RAT	TNHPLHQAFLQAAR	Deamidated(Q)@7		1603.82	1	99	17	3.69126	0.0388015	1	9.0324	9.0802
1805	25	sp|Q6UPE0|CHDH_RAT	VCIGLEWLWR	Carbamidomethyl(C)@2		1330.69	1	99	14	4.0477	1	1	23.5438	23.5169
1806	25	sp|Q6UPE0|CHDH_RAT	VIDASIMPSVVSGNLNAPTIM			2128.09	0	99	23	4.43794	1	1	23.6074	23.6187
1807	25	sp|Q6UPE0|CHDH_RAT	VIDASIMPSVVSGNLNAPTIMIAEK			2569.35	0	99	29	5.03347	0.845011	1	22.3488	22.3575
1808	25	sp|Q6UPE0|CHDH_RAT	VIDASIMPSVVSGNLNAPTIMIAEK	Deamidated(N)@16		2570.33	1	99	20	4.17829	0.117945	1	22.3675	22.3575
1809	25	sp|Q6UPE0|CHDH_RAT	VIDASIMPSVVSGNLNAPTIMIAEK	Carbamidomethyl@N-term		2626.37	1	99	15	3.67532	0.0370437	1	22.668	22.6752
1810	25	sp|Q6UPE0|CHDH_RAT	VLLLEAGPK			938.58	0	98.02	14	5.81064	1	1	13.2915	13.2834
1811	25	sp|Q6UPE0|CHDH_RAT	YLSTETDVEDFR			1473.66	0	99	21	5.32538	1	1	13.2746	13.2606
1812	25	sp|Q6UPE0|CHDH_RAT	YNWYYHTEAQPGLDGR			1968.88	0	99	22	4.9686	1	1	13.1656	13.1735
1813	26	sp|Q9JLA3|UGGG1_RAT	AIWAALQTQTSN			1302.66	0	99	17	3.76485	1	1	16.5389	16.5296
1814	26	sp|Q9JLA3|UGGG1_RAT	AVYLGELSHDQDVVEYIMNQPNVVPR			2984.47	0	99	15	4.34447	1	1	22.4714	22.4412
1815	26	sp|Q9JLA3|UGGG1_RAT	DFNLDGAPYGYTPF			1575.69	0	99	18	4.46926	1	1	22.6494	22.679
1816	26	sp|Q9JLA3|UGGG1_RAT	EETAEALAAGVDIGEFSVGGMDVSLFK			2741.31	0	99	18	4.05477	1	1	25.5174	25.5269
1817	26	sp|Q9JLA3|UGGG1_RAT	EGETYYDVVAVVDPVTR			1910.93	0	99	18	4.23945	1	1	19.5005	19.5267
1818	26	sp|Q9JLA3|UGGG1_RAT	EISDSSTPVSR			1176.56	0	99	16	3.7801	1	1	6.3773	6.4031
1819	26	sp|Q9JLA3|UGGG1_RAT	EIYDDSFIRPVTF			1600.78	0	99	15	4.40245	1	1	20.3141	20.3024
1820	26	sp|Q9JLA3|UGGG1_RAT	ELYPSLEGQLK			1275.67	0	99	14	4.7639	1	1	14.5229	14.4911
1821	26	sp|Q9JLA3|UGGG1_RAT	FLDMPQSPLFTLN			1521.75	0	99	19	3.87547	1	1	24.9137	24.9216
1822	26	sp|Q9JLA3|UGGG1_RAT	FLDMPQSPLFTLNLNTPESWMVESVR	Deamidated(Q)@6; Deamidated(N)@13; Deamidated(N)@15		3053.44	3	99	16	4.09562	1	1	26.0433	26.0092
1823	26	sp|Q9JLA3|UGGG1_RAT	FLFVDADQIVR			1321.7	0	99	19	4.78111	1	1	19.3993	19.3922
1824	26	sp|Q9JLA3|UGGG1_RAT	FWSFVEASQNIGSSDQHDTDR			2425.06	0	99	22	4.32842	1	1	16.8612	16.8691
1825	26	sp|Q9JLA3|UGGG1_RAT	GQYQGLSQDPN			1205.53	0	99	15	3.28171	1	1	8.0173	8.004
1826	26	sp|Q9JLA3|UGGG1_RAT	GYYEQTGVGPLPVVLFN			1851.94	0	99	12	3.54133	1	1	24.725	24.7178
1827	26	sp|Q9JLA3|UGGG1_RAT	GYYEQTGVGPLPVVLFNGMPFEK	Deamidated(N)@17		2542.25	1	99	18	3.9598	1	1	25.1463	25.1143
1828	26	sp|Q9JLA3|UGGG1_RAT	HLVESTNEMAPLK			1467.74	0	99	12	4.06848	1	1	10.2894	10.2791
1829	26	sp|Q9JLA3|UGGG1_RAT	ILAAPVELALVVMK			1465.89	0	99	19	4.52234	1	1	25.3892	25.3827
1830	26	sp|Q9JLA3|UGGG1_RAT	ILETTTFFQR			1254.66	0	99	14	4.75334	1	1	15.596	15.5858
1831	26	sp|Q9JLA3|UGGG1_RAT	ILFLDVLFPLVVDK			1629.97	0	99	19	3.84671	1	1	26.5132	26.5044
1832	26	sp|Q9JLA3|UGGG1_RAT	KEPVHLSGYGVELAIK			1738.96	0	98.33	12	4.37941	1	1	14.1503	14.1233
1833	26	sp|Q9JLA3|UGGG1_RAT	LGIEGLSLHNILK			1405.83	0	99	16	4.87492	1	1	19.0123	19.0293
1834	26	sp|Q9JLA3|UGGG1_RAT	LNIQPSETDYAVDIR			1732.86	0	99	21	4.57588	1	1	15.3642	15.3704
1835	26	sp|Q9JLA3|UGGG1_RAT	QDKDDIINIFSVASGHLYER	Gln->pyro-Glu@N-term		2302.12	1	99	14	3.81921	1	1	22.4519	22.4623
1836	26	sp|Q9JLA3|UGGG1_RAT	QLQTLFQEEK	Gln->pyro-Glu@N-term		1245.62	1	99	14	4.1503	1	1	19.3021	19.2912
1837	26	sp|Q9JLA3|UGGG1_RAT	QTCDLGTLESLLLTAPDRPK	Gln->pyro-Glu@N-term; Carbamidomethyl(C)@3		2210.13	2	99	15	3.96166	1	1	24.3154	24.2884
1838	26	sp|Q9JLA3|UGGG1_RAT	QTCDLGTLESLLLTAPDRPKPLLFK	Gln->pyro-Glu@N-term; Carbamidomethyl(C)@3		2808.51	2	99	14	3.74842	0.303966	1	25.5899	25.5527
1839	26	sp|Q9JLA3|UGGG1_RAT	QTCDLGTLESLLLTAPDRPKPLLFK	Carbamidomethyl(C)@3		2825.54	1	99	17	4.10823	0.696034	1	23.7154	23.6674
1840	26	sp|Q9JLA3|UGGG1_RAT	SPAISWVNNLEVDSR			1685.84	0	99	19	4.536	1	1	17.7209	17.6888
1841	26	sp|Q9JLA3|UGGG1_RAT	VEEDVASDLVMK			1333.64	0	99	16	4.26126	1	1	13.7619	13.6839
1842	26	sp|Q9JLA3|UGGG1_RAT	VEHVVSVLEK			1137.64	0	96.74	11	4.30929	1	1	9.414	9.386
1843	26	sp|Q9JLA3|UGGG1_RAT	VWQLQDLSFQTAAR			1661.85	0	99	24	4.44215	0.703727	1	19.2253	19.1917
1844	26	sp|Q9JLA3|UGGG1_RAT	VWQLQDLSFQTAAR	Deamidated(Q)@5		1662.84	1	99	17	4.06644	0.296273	1	19.1984	19.1917
1845	26	sp|Q9JLA3|UGGG1_RAT	WFSAPLLLEASEFLAEDSQEK			2409.17	0	99	14	4.8606	0.839978	1	26.178	26.1311
1846	26	sp|Q9JLA3|UGGG1_RAT	WFSAPLLLEASEFLAEDSQEK	Deamidated(Q)@19		2410.16	1	99	18	4.14051	0.160022	1	26.1645	26.1329
1847	26	sp|Q9JLA3|UGGG1_RAT	WIVGDFDSPSGR			1334.63	0	99	15	4.55718	1	1	16.0536	16.0432
1848	26	sp|Q9JLA3|UGGG1_RAT	YNSWPSSLQELLR			1591.8	0	99	12	4.21455	1	1	21.5149	21.507
1849	26	sp|Q9JLA3|UGGG1_RAT	YVLEPEISFTADNSFAK			1929.94	0	99	16	4.51809	1	1	19.4422	19.4131
1850	27	sp|P46462|TERA_RAT	AATNRPNSIDPALR			1494.79	0	99	19	4.56442	1	1	8.5738	8.5601
1851	27	sp|P46462|TERA_RAT	AIANECQANFISIK	Carbamidomethyl(C)@6		1577.79	1	99	22	4.66981	1	1	14.2761	14.2635
1852	27	sp|P46462|TERA_RAT	AIGVKPPR			836.523	0	99	10	4.63263	1	1	5.8815	6.0596
1853	27	sp|P46462|TERA_RAT	AVANETGAFFFLINGPEIMSK	Deamidated(N)@14		2256.11	1	98.28	10	3.40756	1	1	24.832	24.8261
1854	27	sp|P46462|TERA_RAT	CIVAPDTVIHCEGEPIKR	Carbamidomethyl(C)@1; Carbamidomethyl(C)@11		2093.04	2	99	15	4.40954	1	1	12.4817	12.4905
1855	27	sp|P46462|TERA_RAT	DVDLEFLAK			1048.54	0	97.75	14	5.44948	1	1	17.3039	17.3167
1856	27	sp|P46462|TERA_RAT	EAVCIVLSDDTCSDEK	Carbamidomethyl(C)@4; Carbamidomethyl(C)@12		1839.79	2	99	16	4.49382	1	1	13.4532	13.3824
1857	27	sp|P46462|TERA_RAT	EDEEESLNEVGYDDIGGCR	Carbamidomethyl(C)@18		2184.88	1	99	25	4.60101	0.916594	1	13.9729	13.98
1858	27	sp|P46462|TERA_RAT	EDEEESLNEVGYDDIGGCR	Deamidated(N)@8; Carbamidomethyl(C)@18		2185.86	2	99	20	3.56003	0.0834061	1	13.9512	13.9599
1859	27	sp|P46462|TERA_RAT	ELQELVQYPVEHPDK			1822.91	0	99	18	5.23953	1	1	13.6888	13.6793
1860	27	sp|P46462|TERA_RAT	ETVVEVPQVTWEDIGGLEDVK			2341.17	0	99	26	4.80426	1	1	22.2127	22.26
1861	27	sp|P46462|TERA_RAT	ETVVEVPQVTWEDIGGLEDVKR			2497.27	0	97.02	14	5.06361	1	1	20.607	20.6132
1862	27	sp|P46462|TERA_RAT	EVDIGIPDATGR			1241.63	0	99	18	5.34523	1	1	13.5858	13.5746
1863	27	sp|P46462|TERA_RAT	FPSGNQGGAGPSQGSGGGTGGNVYTEDNDDDLYG			3246.32	0	97.25	13	3.60595	0.593879	1	14.3673	14.352
1864	27	sp|P46462|TERA_RAT	FPSGNQGGAGPSQGSGGGTGGNVYTEDNDDDLYG	Deamidated(N)@22		3247.31	1	99	17	3.44091	0.406121	1	14.1866	14.2332
1865	27	sp|P46462|TERA_RAT	GDDLSTAILK			1031.55	0	99	15	5.04374	1	1	13.1611	13.1954
1866	27	sp|P46462|TERA_RAT	GILLYGPPGTGK			1171.66	0	99	16	5.27391	1	1	14.4617	14.4705
1867	27	sp|P46462|TERA_RAT	GPELLTMWFGESEANVR	Oxidation(F)@9		1950.91	1	99	23	4.69976	0.954151	1	22.5556	22.5268
1868	27	sp|P46462|TERA_RAT	GPELLTMWFGESEANVR	Oxidation(F)@9; Deamidated(N)@15		1951.9	2	99	18	3.38148	0.0458494	1	22.5635	22.5772
1869	27	sp|P46462|TERA_RAT	GVLFYGPPGCGK	Carbamidomethyl(C)@10		1250.61	1	99	18	5.25964	1	1	13.9221	13.8864
1870	27	sp|P46462|TERA_RAT	IHVLPIDDTVEGITGNLFEVYLKPY			2844.49	0	99	21	4.25472	0.932175	1	25.8969	25.8856
1871	27	sp|P46462|TERA_RAT	IHVLPIDDTVEGITGNLFEVYLKPY	Deamidated(N)@16		2845.48	1	99	16	3.11661	0.0678247	1	25.9188	25.9065
1872	27	sp|P46462|TERA_RAT	IVSQLLTLMDGLK			1429.82	0	99	22	5.4718	1	1	23.3234	23.3971
1873	27	sp|P46462|TERA_RAT	LADDVDLEQVANETHGHVGADLAALCSEAALQAIR	Carbamidomethyl(C)@26		3671.78	1	99	18	4.41044	0.538521	1	21.8389	21.7928
1874	27	sp|P46462|TERA_RAT	LADDVDLEQVANETHGHVGADLAALCSEAALQAIR	Deamidated(N)@12; Carbamidomethyl(C)@26		3672.77	2	99	16	4.17952	0.316436	1	21.8077	21.8335
1875	27	sp|P46462|TERA_RAT	LADDVDLEQVANETHGHVGADLAALCSEAALQAIR	Cation:K(E)@13; Carbamidomethyl(C)@26		3709.74	2	99	13	3.84073	0.145043	1	21.8245	21.7928
1876	27	sp|P46462|TERA_RAT	LAGESESNLR			1074.53	0	99	16	5.07927	1	1	6.0747	6.0617
1877	27	sp|P46462|TERA_RAT	LDQLIYIPLPDEK			1555.85	0	99	22	5.3602	1	1	20.5892	20.5774
1878	27	sp|P46462|TERA_RAT	LGDVISIQPCPDVK	Carbamidomethyl(C)@10		1539.8	1	99	21	5.36918	1	1	14.9673	14.9964
1879	27	sp|P46462|TERA_RAT	LIVDEAINEDNSVVSLSQPK			2169.12	0	99	22	5.17015	0.893123	1	17.4101	17.4205
1880	27	sp|P46462|TERA_RAT	LIVDEAINEDNSVVSLSQPK	Deamidated(N)@11		2170.1	1	99	21	3.93029	0.0514104	1	17.3373	17.3267
1881	27	sp|P46462|TERA_RAT	LIVDEAINEDNSVVSLSQPK	Deamidated(N)@8; Deamidated(N)@11		2171.08	2	99	21	3.67376	0.0284788	1	17.4657	17.4736
1882	27	sp|P46462|TERA_RAT	LIVDEAINEDNSVVSLSQPK	Carbamidomethyl@N-term		2226.14	1	99	20	3.6504	0.0269879	1	17.6174	17.582
1883	27	sp|P46462|TERA_RAT	MDLIDLEDETIDAEVMNSLAVTMDDFR			3100.39	0	99	18	3.86546	1	1	26.5387	26.5646
1884	27	sp|P46462|TERA_RAT	NAPAIIFIDELDAIAPK			1809.99	0	99	24	5.34802	0.908402	1	25.8276	25.8583
1885	27	sp|P46462|TERA_RAT	NAPAIIFIDELDAIAPK	Deamidated(N)@1		1810.97	1	99	18	3.94978	0.0363113	1	25.8694	25.8856
1886	27	sp|P46462|TERA_RAT	NAPAIIFIDELDAIAPK	Carbamidomethyl@N-term		1867.01	1	99	18	4.13236	0.0552863	1	26.137	26.1329
1887	27	sp|P46462|TERA_RAT	NVFIIGATNRPDIIDPA			1824.97	0	99	20	4.05162	1	1	19.3226	19.2868
1888	27	sp|P46462|TERA_RAT	QAAPCVLFFDELDSIAK	Gln->pyro-Glu@N-term; Carbamidomethyl(C)@5		1905.92	2	99	23	4.73244	0.375595	1	26.3361	26.3229
1889	27	sp|P46462|TERA_RAT	QAAPCVLFFDELDSIAK	Carbamidomethyl(C)@5		1922.94	1	99	18	4.95319	0.624405	1	25.5402	25.5269
1890	27	sp|P46462|TERA_RAT	QTNPSAMEVEEDDPVPEIR			2154.97	0	99	19	4.24304	1	1	15.277	15.2645
1891	27	sp|P46462|TERA_RAT	VLFFDELDSIAK			1395.73	0	99	21	5.02522	1	1	22.6091	22.5984
1892	27	sp|P46462|TERA_RAT	VVETDPSPY			1005.47	0	97.89	13	3.29645	1	1	9.8129	9.7978
1893	27	sp|P46462|TERA_RAT	VVETDPSPYCIVAPDTVIHCEGEPIKR	Carbamidomethyl(C)@10; Carbamidomethyl(C)@20		3080.49	2	99	22	4.8574	1	1	16.0457	16.0738
1894	28	sp|P04785|PDIA1_RAT	DALEEEDNVLVLK			1485.76	0	99	22	5.95555	0.95157	1	16.4103	16.4835
1895	28	sp|P04785|PDIA1_RAT	DALEEEDNVLVLK	Cation:Na(E)@6		1507.74	1	99	18	4.11863	0.0138523	1	16.4764	16.5037
1896	28	sp|P04785|PDIA1_RAT	DALEEEDNVLVLK	Carbamidomethyl@N-term		1542.78	1	99	22	4.50646	0.0338344	1	17.0086	16.9753
1897	28	sp|P04785|PDIA1_RAT	DALEEEDNVLVLK	Carbamidomethyl(E)@5; Deamidated(N)@8		1543.76	2	99	15	2.84819	0.000743162	1	16.2603	16.2674
1898	28	sp|P04785|PDIA1_RAT	DHENIVIAK			1037.55	0	99	14	5.10755	0.941753	1	6.977	6.9221
1899	28	sp|P04785|PDIA1_RAT	DHENIVIAK	Carbamidomethyl@N-term		1094.57	1	97.37	11	3.89889	0.0582471	1	6.7842	6.7938
1900	28	sp|P04785|PDIA1_RAT	EADDIVNWLK			1201.6	0	99	17	6.13395	1	1	18.1378	18.1894
1901	28	sp|P04785|PDIA1_RAT	FLESGGQDGAGDNDDLDLEEALEPDMEEDDDQK			3610.45	0	99	30	4.65632	0.415038	1	19.599	19.6078
1902	28	sp|P04785|PDIA1_RAT	FLESGGQDGAGDNDDLDLEEALEPDMEEDDDQK	Deamidated(N)@13		3611.44	1	99	18	3.68966	0.044816	1	19.5188	19.5647
1903	28	sp|P04785|PDIA1_RAT	FLESGGQDGAGDNDDLDLEEALEPDMEEDDDQK	Carbamidomethyl(E)@28		3667.48	1	99	17	4.77074	0.540146	1	17.5307	17.4945
1904	28	sp|P04785|PDIA1_RAT	HNQLPLVIEFTEQTAPK			1964.04	0	99	25	5.80627	0.568045	1	18.6286	18.7014
1905	28	sp|P04785|PDIA1_RAT	HNQLPLVIEFTEQTAPK	Deamidated(Q)@13		1965.02	1	99	20	5.34169	0.194892	1	18.5246	18.5983
1906	28	sp|P04785|PDIA1_RAT	HNQLPLVIEFTEQTAPK	Deamidated(Q)@3; Deamidated(Q)@13		1966	2	99	19	3.15106	0.00125652	1	18.7375	18.7304
1907	28	sp|P04785|PDIA1_RAT	HNQLPLVIEFTEQTAPK	Deamidated(N)@2; Deamidated(Q)@3; Deamidated(Q)@13		1966.99	3	99	19	4.19204	0.0138085	1	18.6294	18.7014
1908	28	sp|P04785|PDIA1_RAT	HNQLPLVIEFTEQTAPK	Carbamidomethyl@N-term		2021.06	1	99	22	5.02358	0.0936892	1	19.149	19.2469
1909	28	sp|P04785|PDIA1_RAT	HNQLPLVIEFTEQTAPK	Carbamidomethyl@N-term; Deamidated(Q)@3		2022.04	2	99	19	5.11979	0.116922	1	19.1219	19.2195
1910	28	sp|P04785|PDIA1_RAT	HNQLPLVIEFTEQTAPK	Carbamidomethyl@N-term; Deamidated(Q)@3; Deamidated(Q)@13		2023.03	3	99	18	4.10829	0.0113868	1	20.3776	20.3687
1911	28	sp|P04785|PDIA1_RAT	IFIDSDHTDNQR			1459.67	0	96.83	12	4.42139	1	1	8.2628	8.2264
1912	28	sp|P04785|PDIA1_RAT	IKPHLMSQELPEDWDK			1964.97	0	99	20	4.46653	1	1	13.7796	13.7433
1913	28	sp|P04785|PDIA1_RAT	IKPHLMSQELPEDWDKQPVK			2417.24	0	99	18	4.994	0.82967	1	13.3999	13.4069
1914	28	sp|P04785|PDIA1_RAT	IKPHLMSQELPEDWDKQPVK	Deamidated(Q)@8		2418.23	1	99	16	4.1087	0.108046	1	13.4204	13.4069
1915	28	sp|P04785|PDIA1_RAT	IKPHLMSQELPEDWDKQPVK	Oxidation(M)@6		2433.24	1	99	17	3.86947	0.0622839	1	11.9911	11.9577
1916	28	sp|P04785|PDIA1_RAT	ILEFFGLK			965.559	0	99	12	4.95473	1	1	19.8434	19.8723
1917	28	sp|P04785|PDIA1_RAT	ILFIFIDSDHTDNQR			1832.91	0	99	16	4.79137	1	1	19.1049	19.0982
1918	28	sp|P04785|PDIA1_RAT	ITQFCHHFLEGK	Carbamidomethyl(C)@5		1515.73	1	99	16	5.11751	1	1	10.6488	10.639
1919	28	sp|P04785|PDIA1_RAT	KNVFVEFYAPWCGH	Oxidation(P)@10; Carbamidomethyl(C)@12		1768.8	2	99	15	4.20347	1	1	18.4042	18.3986
1920	28	sp|P04785|PDIA1_RAT	LEEEDNVLVLK			1299.69	0	99	19	5.06426	0.886743	1	14.238	14.2509
1921	28	sp|P04785|PDIA1_RAT	LEEEDNVLVLK	Deamidated(N)@6		1300.68	1	99	19	3.85205	0.054399	1	14.2252	14.2102
1922	28	sp|P04785|PDIA1_RAT	LEEEDNVLVLK	Carbamidomethyl@N-term		1356.71	1	99	17	3.88627	0.0588577	1	14.3659	14.354
1923	28	sp|P04785|PDIA1_RAT	LGETYKDHENIVIAK			1728.9	0	99	16	5.74109	1	1	10.0149	9.8637
1924	28	sp|P04785|PDIA1_RAT	LITLEEEMTK			1205.62	0	99	17	5.96755	0.975689	1	14.1281	14.1176
1925	28	sp|P04785|PDIA1_RAT	LITLEEEMTK	Oxidation(M)@8		1221.62	1	98.39	13	4.36404	0.0243111	1	10.8528	10.8423
1926	28	sp|P04785|PDIA1_RAT	LKAEGSEIR			1001.55	0	99	11	3.8485	1	1	3.2503	3.2345
1927	28	sp|P04785|PDIA1_RAT	LMSQELPEDWDK			1489.68	0	99	19	4.82831	1	1	14.6315	14.5972
1928	28	sp|P04785|PDIA1_RAT	LMSQELPEDWDKQPVK			1941.95	0	99	20	5.13868	1	1	13.9397	13.9284
1929	28	sp|P04785|PDIA1_RAT	MDSTANEVEAVK			1292.59	0	99	20	5.25601	0.935614	1	8.4278	8.4564
1930	28	sp|P04785|PDIA1_RAT	MDSTANEVEAVK	Oxidation(M)@1		1308.59	1	99	21	4.0937	0.0643862	1	7.2468	7.2522
1931	28	sp|P04785|PDIA1_RAT	NFEEVAFDEK			1226.55	0	99	15	5.80946	0.971438	1	13.193	13.1587
1932	28	sp|P04785|PDIA1_RAT	NFEEVAFDEK	Deamidated(N)@1		1227.53	1	99	17	4.27784	0.0285622	1	15.5559	15.5466
1933	28	sp|P04785|PDIA1_RAT	NNFEGEITK			1050.5	0	98.24	11	4.54607	1	1	8.4784	8.4627
1934	28	sp|P04785|PDIA1_RAT	NVFVEFYAPWCGH	Oxidation(P)@9; Carbamidomethyl(C)@11		1640.71	2	99	17	4.53916	1	1	20.6458	20.6957
1935	28	sp|P04785|PDIA1_RAT	NVFVEFYAPWCGHCK	Oxidation(P)@9; Carbamidomethyl(C)@11; Carbamidomethyl(C)@14		1928.83	3	99	16	4.44994	1	1	18.1574	18.1289
1936	28	sp|P04785|PDIA1_RAT	QFLLAAEAVDDIPFGITSN	Gln->pyro-Glu@N-term		2002.99	1	99	20	3.87029	0.37183	1	26.7985	26.7648
1937	28	sp|P04785|PDIA1_RAT	QFLLAAEAVDDIPFGITSN			2020.02	0	99	18	3.86994	0.371529	1	25.7399	25.7039
1938	28	sp|P04785|PDIA1_RAT	QFLLAAEAVDDIPFGITSN	Deamidated(N)@19		2021	1	99	15	3.70927	0.256642	1	25.7185	25.7255
1939	28	sp|P04785|PDIA1_RAT	QFLLAAEAVDDIPFGITSNSDVF	Gln->pyro-Glu@N-term		2451.18	1	99	15	3.53983	0.185655	1	27.0642	27.0511
1940	28	sp|P04785|PDIA1_RAT	QFLLAAEAVDDIPFGITSNSDVF			2468.21	0	99	16	4.18193	0.814345	1	26.1579	26.1684
1941	28	sp|P04785|PDIA1_RAT	QFLLAAEAVDDIPFGITSNSDVFSK	Gln->pyro-Glu@N-term		2666.31	1	99	27	5.30178	0.304102	1	26.4171	26.4073
1942	28	sp|P04785|PDIA1_RAT	QFLLAAEAVDDIPFGITSNSDVFSK	Gln->pyro-Glu@N-term; Deamidated(N)@19		2667.3	2	99	17	4.7289	0.0813088	1	26.4308	26.4019
1943	28	sp|P04785|PDIA1_RAT	QFLLAAEAVDDIPFGITSNSDVFSK			2683.34	0	99	22	5.51929	0.501802	1	25.4992	25.5307
1944	28	sp|P04785|PDIA1_RAT	QFLLAAEAVDDIPFGITSNSDVFSK	Gln->pyro-Glu@N-term; Carbamidomethyl(D)@11		2723.33	2	99	13	3.55133	0.00540217	1	26.4473	26.4171
1945	28	sp|P04785|PDIA1_RAT	QFLLAAEAVDDIPFGITSNSDVFSK	Carbamidomethyl@N-term		2740.36	1	99	18	4.60625	0.0613046	1	25.6226	25.6322
1946	28	sp|P04785|PDIA1_RAT	QFLLAAEAVDDIPFGITSNSDVFSK	Carbamidomethyl@N-term; Deamidated(N)@19		2741.34	2	99	18	4.48227	0.0460801	1	25.6463	25.6526
1947	28	sp|P04785|PDIA1_RAT	SQELPEDWDKQPVK			1697.83	0	99	15	4.81581	1	1	11.3802	11.3467
1948	28	sp|P04785|PDIA1_RAT	TGPAATTLSDTAAAESLVDSSEVTVIGF			2709.32	0	99	23	4.98327	0.875852	1	25.0088	25.0756
1949	28	sp|P04785|PDIA1_RAT	TGPAATTLSDTAAAESLVDSSEVTVIGF	Cation:Na(E)@22		2731.31	1	96.51	17	3.76849	0.0534129	1	25.0635	25.0756
1950	28	sp|P04785|PDIA1_RAT	TGPAATTLSDTAAAESLVDSSEVTVIGF	Cation:K(E)@22		2747.28	1	99	20	3.58827	0.0352718	1	25.088	25.0958
1951	28	sp|P04785|PDIA1_RAT	TGPAATTLSDTAAAESLVDSSEVTVIGF	Carbamidomethyl@N-term		2766.34	1	99	22	3.59062	0.035463	1	25.2959	25.2596
1952	28	sp|P04785|PDIA1_RAT	TGPAATTLSDTAAAESLVDSSEVTVIGFFK			2984.49	0	99	30	5.54281	0.954651	1	25.8973	25.9052
1953	28	sp|P04785|PDIA1_RAT	TGPAATTLSDTAAAESLVDSSEVTVIGFFK	Carbamidomethyl@N-term		3041.51	1	99	20	4.21953	0.0453492	1	25.9564	25.9432
1954	28	sp|P04785|PDIA1_RAT	THILLFLPK			1080.67	0	99	14	5.23847	1	1	16.6278	16.5793
1955	28	sp|P04785|PDIA1_RAT	TLDGFKK			807.449	0	98.38	9	3.9577	1	1	4.5825	4.5971
1956	28	sp|P04785|PDIA1_RAT	TVIDYNGER			1065.51	0	99	15	5.47972	0.728787	1	8.1942	8.161
1957	28	sp|P04785|PDIA1_RAT	TVIDYNGER	Deamidated(N)@6		1066.49	1	98.27	14	5.05043	0.271213	1	8.1967	8.1812
1958	28	sp|P04785|PDIA1_RAT	VDATEESDLAQQYGVR			1779.83	0	99	25	5.99194	0.957843	1	13.2204	13.2722
1959	28	sp|P04785|PDIA1_RAT	VDATEESDLAQQYGVR	Deamidated(Q)@11		1780.81	1	99	17	3.75197	0.00551217	1	13.6743	13.6638
1960	28	sp|P04785|PDIA1_RAT	VDATEESDLAQQYGVR	Deamidated(Q)@11; Deamidated(Q)@12		1781.8	2	99	20	3.66455	0.00450712	1	13.2751	13.2397
1961	28	sp|P04785|PDIA1_RAT	VDATEESDLAQQYGVR	Carbamidomethyl@N-term		1836.85	1	99	24	4.51766	0.0321372	1	13.3906	13.3824
1962	28	sp|P04785|PDIA1_RAT	VHSFPTLK			927.518	0	99	12	4.87104	1	1	9.0681	9.0527
1963	28	sp|P04785|PDIA1_RAT	YKPESDELTAEK			1408.67	0	99	19	5.66151	1	1	6.9688	6.9588
1964	28	sp|P04785|PDIA1_RAT	YQLDKDGVVLFK			1423.77	0	99	19	5.47731	1	1	15.0244	15.0589
1965	29	sp|P28037|AL1L1_RAT	AGLILFGNDDR			1189.61	0	98.25	14	4.8848	1	1	16.5106	16.5226
1966	29	sp|P28037|AL1L1_RAT	ANATEFGLASGVF			1282.62	0	97.41	11	3.5924	1	1	20.6239	20.6152
1967	29	sp|P28037|AL1L1_RAT	ANATEFGLASGVFTR			1539.77	0	99	24	4.50571	1	1	17.3845	17.3502
1968	29	sp|P28037|AL1L1_RAT	CSQFIPMEVINAPR	Carbamidomethyl(C)@1		1660.81	1	99	14	4.24944	1	1	18.205	18.1894
1969	29	sp|P28037|AL1L1_RAT	DLGEAALNEYLR			1362.68	0	99	20	4.83828	1	1	17.6106	17.599
1970	29	sp|P28037|AL1L1_RAT	ECEVLPDDTVSTLYNR	Carbamidomethyl(C)@2		1909.87	1	99	23	4.60848	1	1	15.6206	15.5924
1971	29	sp|P28037|AL1L1_RAT	EGATLVCGGNQVPR	Carbamidomethyl(C)@7		1456.71	1	99	19	4.54877	1	1	9.8967	9.84
1972	29	sp|P28037|AL1L1_RAT	EGHEVVGVFTIPDKDGK			1825.92	0	99	15	4.33403	1	1	13.2624	13.2352
1973	29	sp|P28037|AL1L1_RAT	ELCDGLELENEDVYMATTFR	Carbamidomethyl(C)@3		2404.06	1	99	17	3.83174	1	1	20.5076	20.496
1974	29	sp|P28037|AL1L1_RAT	FADGDVDAVLSR			1263.61	0	99	20	4.83478	1	1	14.1268	14.116
1975	29	sp|P28037|AL1L1_RAT	GEDDESECVINYVEK	Carbamidomethyl(C)@8		1784.74	1	99	19	3.70424	1	1	14.224	14.2089
1976	29	sp|P28037|AL1L1_RAT	GSASSDLELTEAELATAEAVR			2119.03	0	99	23	4.16859	1	1	19.2508	19.2771
1977	29	sp|P28037|AL1L1_RAT	GVVNILPGSGSLVGQR			1551.87	0	99	18	4.76053	0.924205	1	16.9339	16.9419
1978	29	sp|P28037|AL1L1_RAT	GVVNILPGSGSLVGQR	Deamidated(N)@4		1552.86	1	96.74	13	3.6744	0.0757952	1	16.9773	16.9419
1979	29	sp|P28037|AL1L1_RAT	HGSIIYHPSLLPR			1488.82	0	99	14	4.19571	1	1	12.3249	12.3198
1980	29	sp|P28037|AL1L1_RAT	IAVIGQSLFGQEVY			1522.8	0	99	19	3.92012	1	1	22.2728	22.2848
1981	29	sp|P28037|AL1L1_RAT	IAVIGQSLFGQEVYCQLR	Deamidated(Q)@11; Carbamidomethyl(C)@15		2081.06	2	99	18	4.33258	1	1	20.9986	21.0099
1982	29	sp|P28037|AL1L1_RAT	ILPNVPEVEDSTDFFK			1848.91	0	99	16	4.84898	0.784261	1	20.0567	20.1052
1983	29	sp|P28037|AL1L1_RAT	ILPNVPEVEDSTDFFK	Deamidated(N)@4		1849.9	1	99	16	4.28845	0.215739	1	20.1525	20.1052
1984	29	sp|P28037|AL1L1_RAT	INWDQPAEAIHNWIR			1861.92	0	99	17	4.75903	0.703188	1	20.1773	20.126
1985	29	sp|P28037|AL1L1_RAT	INWDQPAEAIHNWIR	Deamidated(Q)@5		1862.91	1	99	16	4.38444	0.296812	1	20.2089	20.1778
1986	29	sp|P28037|AL1L1_RAT	KEGHEVVGVFTIPDKDGK			1954.02	0	99	13	3.5841	1	1	11.8676	11.8568
1987	29	sp|P28037|AL1L1_RAT	KVSLELGGK			929.555	0	96.31	9	3.74507	1	1	8.2374	8.2264
1988	29	sp|P28037|AL1L1_RAT	LADVMEQHQEELATIEALDAGAVYTLALK			3141.59	0	99	18	4.157	0.691674	1	24.8496	24.8357
1989	29	sp|P28037|AL1L1_RAT	LADVMEQHQEELATIEALDAGAVYTLALK	Deamidated(Q)@9		3142.57	1	99	16	3.21352	0.07878	1	24.8707	24.8777
1990	29	sp|P28037|AL1L1_RAT	LADVMEQHQEELATIEALDAGAVYTLALK	Carbamidomethyl(E)@11		3198.61	1	99	15	3.67797	0.229546	1	22.2612	22.2966
1991	29	sp|P28037|AL1L1_RAT	LFVEESIHNQFVQK			1716.88	0	99	13	4.6343	1	1	14.351	14.3386
1992	29	sp|P28037|AL1L1_RAT	LQAGTVFINTY			1225.63	0	98.2	14	4.07405	1	1	17.7307	17.7185
1993	29	sp|P28037|AL1L1_RAT	LTFFNSTLNTSGLSTQGEALPIPGAHRPGVVTK			3409.8	0	99	17	3.85224	1	1	19.5919	19.559
1994	29	sp|P28037|AL1L1_RAT	LTLQMPYQLF			1252.65	0	98.9	15	3.94176	1	1	25.1177	25.1298
1995	29	sp|P28037|AL1L1_RAT	PAQVTPLTALK			1137.68	0	99	13	3.96988	1	1	13.3334	13.3236
1996	29	sp|P28037|AL1L1_RAT	PGFFFQPTVFTDVEDHMYIAK			2488.18	0	99	19	3.22917	1	1	24.5063	24.4572
1997	29	sp|P28037|AL1L1_RAT	QLFIGGEFVDAEGSK	Gln->pyro-Glu@N-term		1578.76	1	99	17	3.7864	1	1	21.7187	21.7037
1998	29	sp|P28037|AL1L1_RAT	SPLIIFADCDLNK	Carbamidomethyl(C)@9		1504.76	1	99	19	4.91069	1	1	18.6693	18.6601
1999	29	sp|P28037|AL1L1_RAT	TDVAAPFGGFK			1108.56	0	99	16	4.83312	1	1	14.4824	14.4727
[truncated: 8,104 more rows]

## Sheet: S2-2 RLS_Peptides
Distinct Peptide Index	Protein N	Representative Accession	Sequence	Modifications	Cleavages	Theoretical MW	# Features	Max Conf	Score at Max Conf	Log Precursor Signal (z w max sig)	Fraction of Total Signal for Sequence	Redundant Acquisitions	Acquisition Time (Min) Max Conf	Apex Retention Time (Min)
1	1	sp|P02770|ALBU_RAT	AACLTPK	Carbamidomethyl(C)@3		759.395	1	96.11	9	4.16155	1	1	3.0928	3.0831
2	1	sp|P02770|ALBU_RAT	AADKDNCFATEGPN	Carbamidomethyl(C)@7		1508.62	1	99	12	3.63134	1	1	7.4878	7.4973
3	1	sp|P02770|ALBU_RAT	AADKDNCFATEGPNLVAR	Carbamidomethyl(C)@7		1947.91	1	99	24	6.01153	0.774818	1	11.8751	11.8626
4	1	sp|P02770|ALBU_RAT	AADKDNCFATEGPNLVAR	Carbamidomethyl(C)@7; Deamidated(N)@14		1948.89	2	99	17	4.28457	0.0145292	1	12.0119	11.9628
5	1	sp|P02770|ALBU_RAT	AADKDNCFATEGPNLVAR	Deamidated(N)@6; Carbamidomethyl(C)@7; Deamidated(N)@14		1949.88	3	99	22	5.31409	0.155512	1	12.0387	11.8626
6	1	sp|P02770|ALBU_RAT	AADKDNCFATEGPNLVAR	Carbamidomethyl@N-term; Carbamidomethyl(C)@7		2004.93	2	99	21	4.85406	0.0539185	1	11.8768	11.883
7	1	sp|P02770|ALBU_RAT	AADKDNCFATEGPNLVAR	Carbamyl@N-term; Oxidation(D)@3; Carbamidomethyl(C)@7		2006.91	3	96.34	16	3.20925	0.00122158	1	11.7502	11.7403
8	1	sp|P02770|ALBU_RAT	AETFTFHSDICTLPDK	Carbamidomethyl(C)@11		1880.86	1	99	19	5.74835	1	1	14.9194	14.8658
9	1	sp|P02770|ALBU_RAT	AETFTFHSDICTLPDKEK	Carbamidomethyl(C)@11		2138	1	99	20	5.77559	0.960453	1	13.5359	13.569
10	1	sp|P02770|ALBU_RAT	AETFTFHSDICTLPDKEK	Carbamidomethyl(H)@7; Carbamidomethyl(C)@11		2195.02	2	99	15	4.39023	0.0395475	1	13.5417	13.5269
11	1	sp|P02770|ALBU_RAT	ALTVDETYVPK			1234.64	0	99	17	4.60779	1	1	12.4892	12.477
12	1	sp|P02770|ALBU_RAT	ALVAAVR			698.444	0	99	10	5.55326	1	1	7.6063	7.6759
13	1	sp|P02770|ALBU_RAT	APQVSTPTLVEAAR			1438.78	0	99	20	6.27354	0.95284	1	12.6769	12.7455
14	1	sp|P02770|ALBU_RAT	APQVSTPTLVEAAR	Carbamidomethyl@N-term		1495.8	1	99	16	4.96809	0.0471595	1	12.6778	12.7664
15	1	sp|P02770|ALBU_RAT	AWAVAR			672.371	0	96.65	8	3.45301	1	1	7.5025	7.4655
16	1	sp|P02770|ALBU_RAT	CCAEGDPPACYGTVLAEFQPLVEEPK	Carbamidomethyl(C)@1; Carbamidomethyl(C)@2; Carbamidomethyl(C)@10		2936.3	3	99	23	5.22807	0.705787	1	22.2437	22.353
17	1	sp|P02770|ALBU_RAT	CCAEGDPPACYGTVLAEFQPLVEEPK	Carbamidomethyl(C)@1; Carbamidomethyl(C)@2; Carbamidomethyl(C)@10; Deamidated(Q)@19		2937.29	4	99	17	4.4503	0.117733	1	22.3375	22.3312
18	1	sp|P02770|ALBU_RAT	CCAEGDPPACYGTVLAEFQPLVEEPK	Carbamidomethyl(C)@1; Carbamidomethyl(C)@2; Cation:Na(D)@6; Carbamidomethyl(C)@10		2958.28	4	99	14	3.66492	0.0192986	1	22.3468	22.3587
19	1	sp|P02770|ALBU_RAT	CCAEGDPPACYGTVLAEFQPLVEEPK	Carbamidomethyl(C)@1; Carbamidomethyl(C)@2; Carbamidomethyl(E)@4; Carbamidomethyl(C)@10		2993.32	4	99	21	4.54281	0.145685	1	22.7663	22.7926
20	1	sp|P02770|ALBU_RAT	CCAEGDPPACYGTVLAEFQPLVEEPK	Carbamidomethyl(C)@1; Carbamidomethyl(C)@2; Carbamidomethyl(E)@4; Carbamidomethyl(C)@10; Deamidated(Q)@19		2994.31	5	99	20	3.43996	0.0114965	1	22.7203	22.729
21	1	sp|P02770|ALBU_RAT	CCSGSLVER	Carbamidomethyl(C)@1; Carbamidomethyl(C)@2		1066.45	2	99	12	4.76127	1	1	5.2182	5.1566
22	1	sp|P02770|ALBU_RAT	CCTLPEAQR	Carbamidomethyl(C)@1; Carbamidomethyl(C)@2		1133.5	2	99	15	5.34843	1	1	6.6296	6.5961
23	1	sp|P02770|ALBU_RAT	CFSALTVDETYVPK	Carbamidomethyl(C)@1		1628.78	1	99	17	4.26562	0.562338	1	16.391	16.4175
24	1	sp|P02770|ALBU_RAT	CFSALTVDETYVPK	Carbamidomethyl(C)@1; Hex(S)@3		1790.83	2	99	18	4.15676	0.437662	1	16.3506	16.3387
25	1	sp|P02770|ALBU_RAT	CLAEIEHDNIPADLPSIAADFVEDK	Carbamidomethyl(C)@1; HexNAc(N)@9		2984.4	2	99	18	5.40422	1	1	21.6646	21.7746
26	1	sp|P02770|ALBU_RAT	CPYEEHIK	Carbamidomethyl(C)@1		1074.48	1	99	13	4.35332	1	1	4.5179	4.5889
27	1	sp|P02770|ALBU_RAT	CTSFQENPTSFLGH	Carbamidomethyl(C)@1		1623.7	1	99	15	4.38185	1	1	15.7606	15.7354
28	1	sp|P02770|ALBU_RAT	CTSFQENPTSFLGHYLHEVAR	Carbamidomethyl(C)@1		2492.15	1	99	20	5.14413	0.848089	1	19.6644	19.7016
29	1	sp|P02770|ALBU_RAT	CTSFQENPTSFLGHYLHEVAR	Carbamidomethyl(C)@1; Deamidated(Q)@5; Deamidated(N)@7; Deamidated(R)@21		2495.11	4	97.21	16	3.5895	0.023649	1	19.6868	19.7005
30	1	sp|P02770|ALBU_RAT	CTSFQENPTSFLGHYLHEVAR	Carbamidomethyl(C)@1; Carbamidomethyl(T)@2		2549.18	2	99	17	4.29785	0.120825	1	20.3691	20.3581
31	1	sp|P02770|ALBU_RAT	CTSFQENPTSFLGHYLHEVAR	Carbamidomethyl(C)@1; Deamidated(N)@7; Carbamidomethyl(H)@17		2550.16	3	99	16	3.08707	0.00743671	1	19.5619	19.5549
32	1	sp|P02770|ALBU_RAT	CVEDYLSAILNR	Carbamidomethyl(C)@1		1451.71	1	99	14	4.42917	1	1	21.1387	21.0645
33	1	sp|P02770|ALBU_RAT	DDNPNLPPFQRPEAEAM	Dethiomethyl(M)@17		1891.87	1	99	17	4.15948	1	1	14.2127	14.2444
34	1	sp|P02770|ALBU_RAT	DDNPNLPPFQRPEAEAMCTSFQENPTSFLGH	Carbamidomethyl(C)@18		3545.56	1	99	18	4.73516	0.769236	1	20.4377	20.4029
35	1	sp|P02770|ALBU_RAT	DDNPNLPPFQRPEAEAMCTSFQENPTSFLGH	Deamidated(Q)@10; Carbamidomethyl(C)@18		3546.55	2	98.19	13	4.21227	0.230764	1	20.3711	20.4383
36	1	sp|P02770|ALBU_RAT	DLGEQHFK			972.466	0	99	10	3.81617	1	1	6.1176	6.0827
37	1	sp|P02770|ALBU_RAT	DNCFATEGPNLVAR	Carbamidomethyl(C)@3		1562.71	1	99	22	4.74074	1	1	13.6152	13.6232
38	1	sp|P02770|ALBU_RAT	DNYGELADCCAK	Ammonia-loss(N)@2; Carbamidomethyl(C)@9; Carbamidomethyl(C)@10		1397.52	3	99	14	3.84905	0.0209527	1	11.918	11.9057
39	1	sp|P02770|ALBU_RAT	DNYGELADCCAK	Carbamidomethyl(C)@9; Carbamidomethyl(C)@10		1414.55	2	99	20	5.49973	0.937382	1	9.2879	9.3151
40	1	sp|P02770|ALBU_RAT	DNYGELADCCAK	Carbamidomethyl@N-term; Carbamidomethyl(C)@9; Carbamidomethyl(C)@10		1471.57	3	99	15	4.14758	0.0416651	1	9.7742	9.7415
41	1	sp|P02770|ALBU_RAT	DVFLGTFLY			1073.54	0	98.6	13	3.37912	1	1	25.3261	25.3147
42	1	sp|P02770|ALBU_RAT	DVFLGTFLYEY			1365.65	0	99	18	4.29347	1	1	25.8221	25.8367
43	1	sp|P02770|ALBU_RAT	DVFLGTFLYEYSR			1608.78	0	99	21	5.04328	1	1	23.336	23.3431
44	1	sp|P02770|ALBU_RAT	ECCHGDLLECADDR	Carbamidomethyl(C)@2; Carbamidomethyl(C)@3; Carbamidomethyl(C)@10		1748.66	3	99	17	5.70702	0.948497	1	9.2906	9.32
45	1	sp|P02770|ALBU_RAT	ECCHGDLLECADDR	Carbamidomethyl(C)@2; Carbamidomethyl(C)@3; Carbamidomethyl(H)@4; Carbamidomethyl(C)@10		1805.68	4	99	16	4.44182	0.0515029	1	9.188	9.1772
46	1	sp|P02770|ALBU_RAT	ECCHGDLLECADDRAELAK	Carbamidomethyl(C)@2; Carbamidomethyl(C)@3; Carbamidomethyl(C)@10		2260.95	3	99	17	5.09989	1	1	11.6065	11.616
47	1	sp|P02770|ALBU_RAT	FKDLGEQHFK			1247.63	0	99	16	4.99543	0.9275	1	7.7552	7.7681
48	1	sp|P02770|ALBU_RAT	FKDLGEQHFK	Deamidated(Q)@7		1248.61	1	97.07	14	3.88846	0.0725004	1	7.7493	7.7581
49	1	sp|P02770|ALBU_RAT	FPNAEFAEITK			1265.63	0	99	19	6.05769	0.65418	1	15.0622	15.0726
50	1	sp|P02770|ALBU_RAT	FPNAEFAEITK	Deamidated(N)@3		1266.61	1	99	19	5.76135	0.33064	1	14.9829	15.0726
51	1	sp|P02770|ALBU_RAT	FPNAEFAEITK	Carbamidomethyl(E)@8		1322.65	1	99	16	4.42326	0.0151799	1	14.9427	14.9539
52	1	sp|P02770|ALBU_RAT	FSALTVDETYVPK			1468.74	0	99	22	5.32845	0.955151	1	15.751	15.7805
53	1	sp|P02770|ALBU_RAT	FSALTVDETYVPK	Carbamidomethyl@N-term		1525.77	1	99	15	4.00013	0.0448491	1	16.4184	16.4035
54	1	sp|P02770|ALBU_RAT	FYAPELLYYAEK			1505.74	0	99	19	5.91482	0.941946	1	19.8	19.8104
55	1	sp|P02770|ALBU_RAT	FYAPELLYYAEK	Carbamidomethyl@N-term		1562.77	1	99	16	4.70463	0.058054	1	20.6972	20.6849
56	1	sp|P02770|ALBU_RAT	GLVLIAFSQYLQK			1478.85	0	96.76	10	3.46672	1	1	22.9693	22.923
57	1	sp|P02770|ALBU_RAT	GTVLAEFQPLVEEPK			1655.88	0	99	16	3.92283	1	1	19.1923	19.1156
58	1	sp|P02770|ALBU_RAT	HPDYSVSLLLR			1298.7	0	99	15	5.0255	0.821458	1	15.4644	15.4806
59	1	sp|P02770|ALBU_RAT	HPDYSVSLLLR	Carbamidomethyl@N-term		1355.72	1	99	14	4.36265	0.178542	1	16.5607	16.5321
60	1	sp|P02770|ALBU_RAT	HPYFYAPELLYYAEK			1902.92	0	99	21	5.58133	0.876025	1	19.8431	19.8357
61	1	sp|P02770|ALBU_RAT	HPYFYAPELLYYAEK	Carbamidomethyl@N-term		1959.94	1	99	19	4.70796	0.117259	1	21.2655	21.2369
62	1	sp|P02770|ALBU_RAT	HPYFYAPELLYYAEK	Acetyl@N-term; Oxidation(P)@2		1960.92	2	99	18	3.46598	0.00671677	1	20.3074	20.276
63	1	sp|P02770|ALBU_RAT	KQTALAELVK			1099.66	0	99	17	5.16226	1	1	10.3764	10.3618
64	1	sp|P02770|ALBU_RAT	KYEATLEK			980.518	0	99	13	4.61736	1	1	3.278	3.3758
65	1	sp|P02770|ALBU_RAT	LGEYGFQNAVLVR			1464.77	0	99	21	5.78865	0.386502	1	16.3404	16.4098
66	1	sp|P02770|ALBU_RAT	LGEYGFQNAVLVR	Deamidated(N)@8		1465.76	1	99	16	3.9285	0.00533339	1	16.4557	16.4441
67	1	sp|P02770|ALBU_RAT	LGEYGFQNAVLVR	Deamidated(Q)@7; Deamidated(N)@8		1466.74	2	99	16	5.32971	0.134343	1	16.3412	16.4098
68	1	sp|P02770|ALBU_RAT	LGEYGFQNAVLVR	Methyl(L)@11		1478.79	1	99	21	5.86913	0.465194	1	17.5353	17.5004
69	1	sp|P02770|ALBU_RAT	LGEYGFQNAVLVR	Carbamidomethyl@N-term		1521.79	1	99	15	4.13742	0.00862825	1	16.6204	16.5947
70	1	sp|P02770|ALBU_RAT	LGHYLHEVAR			1193.63	0	99	15	4.47643	1	1	6.8888	6.8779
71	1	sp|P02770|ALBU_RAT	LPCVEDYLSAILNR	Carbamidomethyl(C)@3		1661.84	1	99	24	6.17676	0.703862	1	24.7313	24.7208
72	1	sp|P02770|ALBU_RAT	LPCVEDYLSAILNR	Carbamidomethyl(C)@3; Deamidated(N)@13		1662.83	2	99	18	5.73263	0.253139	1	24.6325	24.7208
73	1	sp|P02770|ALBU_RAT	LPCVEDYLSAILNR	Carbamidomethyl(C)@3; Cation:Na(E)@5		1683.83	2	99	14	4.47246	0.0139057	1	24.7054	24.7208
74	1	sp|P02770|ALBU_RAT	LPCVEDYLSAILNR	Carbamidomethyl@N-term; Carbamidomethyl(C)@3		1718.87	2	99	17	4.79306	0.0290927	1	25.0509	25.0672
75	1	sp|P02770|ALBU_RAT	LQACCDKPVLQK	Carbamidomethyl(C)@4; Carbamidomethyl(C)@5		1458.73	2	99	18	6.06631	0.926453	1	7.2777	7.3053
76	1	sp|P02770|ALBU_RAT	LQACCDKPVLQK	Carbamidomethyl@N-term; Carbamidomethyl(C)@4; Carbamidomethyl(C)@5		1515.75	3	98.39	14	4.96605	0.0735473	1	7.5439	7.5302
77	1	sp|P02770|ALBU_RAT	LRDNYGELADCCAK	Carbamidomethyl(C)@11; Carbamidomethyl(C)@12		1683.73	2	99	16	4.92943	1	1	9.1705	9.2181
78	1	sp|P02770|ALBU_RAT	LVQEVTDFAK			1148.61	0	99	17	6.47059	0.937768	1	12.4858	12.5385
79	1	sp|P02770|ALBU_RAT	LVQEVTDFAK	Carbamidomethyl@N-term		1205.63	1	99	17	5.29251	0.0622319	1	13.3668	13.3355
80	1	sp|P02770|ALBU_RAT	NYGELADCCAK	Carbamidomethyl(C)@8; Carbamidomethyl(C)@9		1299.52	2	99	16	4.50533	1	1	8.306	8.2934
81	1	sp|P02770|ALBU_RAT	PPACYGTVLAEFQPLVEEPK	Carbamidomethyl(C)@4		2244.11	1	99	19	4.44063	0.577271	1	21.9093	21.9197
82	1	sp|P02770|ALBU_RAT	PPACYGTVLAEFQPLVEEPK	Carbamidomethyl(C)@4; Deamidated(Q)@13		2245.1	2	99	21	4.30531	0.422729	1	21.8907	21.9197
83	1	sp|P02770|ALBU_RAT	PTLVEAARNLGRVGTKCCTLPEAQRLPCVEDYLSAILNR	Carbamidomethyl(C)@17; Carbamidomethyl(C)@18; Carbamidomethyl(C)@28		4440.28	3	96.54	13	3.96218	1	1	24.7556	24.7208
84	1	sp|P02770|ALBU_RAT	QEPERNECFLQHK	Gln->pyro-Glu@N-term; Carbamidomethyl(C)@8		1696.76	2	99	17	4.39125	1	1	9.3491	9.3144
85	1	sp|P02770|ALBU_RAT	QTALAELVK	Gln->pyro-Glu@N-term		954.539	1	97.18	14	4.91344	0.306401	1	17.8866	17.9248
86	1	sp|P02770|ALBU_RAT	QTALAELVK			971.565	0	98.42	14	5.26825	0.693599	1	13.1264	13.1521
87	1	sp|P02770|ALBU_RAT	QVSTPTLVEAAR	Gln->pyro-Glu@N-term		1253.66	1	99	15	4.08422	0.30728	1	14.9411	14.9466
88	1	sp|P02770|ALBU_RAT	QVSTPTLVEAAR			1270.69	0	99	15	4.43724	0.69272	1	11.5631	11.5935
89	1	sp|P02770|ALBU_RAT	RHPDYSVSLLLR			1454.8	0	99	18	5.5377	0.93946	1	13.8228	13.8739
90	1	sp|P02770|ALBU_RAT	RHPDYSVSLLLR	Carbamidomethyl@N-term		1511.82	1	99	17	4.34686	0.0605395	1	14.2387	14.2287
91	1	sp|P02770|ALBU_RAT	RHPYFYAPELLYYAEK			2059.02	0	99	17	5.18901	0.711886	1	17.9912	18.0487
92	1	sp|P02770|ALBU_RAT	RHPYFYAPELLYYAEK	Deamidated(R)@1		2060	1	99	17	4.70347	0.232741	1	18.0811	18.0487
93	1	sp|P02770|ALBU_RAT	RHPYFYAPELLYYAEK	Carbamidomethyl@N-term		2116.04	1	99	11	4.0799	0.0553738	1	18.5827	18.5787
94	1	sp|P02770|ALBU_RAT	RPCFSALTVDETYVPK	Carbamidomethyl(C)@3		1881.93	1	99	22	5.89305	0.889448	1	15.3131	15.3024
95	1	sp|P02770|ALBU_RAT	RPCFSALTVDETYVPK	Carbamidomethyl@N-term; Carbamidomethyl(C)@3		1938.95	2	99	21	4.79583	0.0711047	1	15.4136	15.424
96	1	sp|P02770|ALBU_RAT	RPCFSALTVDETYVPK	Acetyl@N-term; Oxidation(P)@2; Carbamidomethyl(C)@3		1939.93	3	98.93	17	4.53995	0.0394476	1	15.3916	15.4037
97	1	sp|P02770|ALBU_RAT	SALTVDETYVPK			1321.68	0	99	20	4.93508	1	1	12.9568	12.9467
98	1	sp|P02770|ALBU_RAT	SFQENPTSFLGHYLHEVAR			2231.08	0	99	14	3.79913	1	1	19.3734	19.3871
99	1	sp|P02770|ALBU_RAT	SIHTLFGDK			1016.53	0	99	13	5.67685	0.955135	1	10.5738	10.5016
100	1	sp|P02770|ALBU_RAT	SIHTLFGDK	Carbamidomethyl@N-term		1073.55	1	99	14	4.34869	0.0448652	1	11.0762	11.0651
101	1	sp|P02770|ALBU_RAT	SIHTLFGDKLCAIPK	Carbamidomethyl(C)@11		1698.91	1	97.94	9	3.75823	1	1	15.1925	15.187
102	1	sp|P02770|ALBU_RAT	SQCLAEIEHDNIPADLPSIAADFVEDK	Carbamidomethyl(C)@3		2996.41	1	99	20	5.30789	0.924947	1	23.041	23.1757
103	1	sp|P02770|ALBU_RAT	SQCLAEIEHDNIPADLPSIAADFVEDK	Carbamidomethyl(C)@3; Deamidated(N)@11		2997.39	2	99	17	3.6505	0.0203577	1	23.3145	23.2843
104	1	sp|P02770|ALBU_RAT	SQCLAEIEHDNIPADLPSIAADFVEDK	Carbamidomethyl@N-term; Carbamidomethyl(C)@3		3053.43	2	99	18	4.07972	0.0546954	1	23.5326	23.5167
105	1	sp|P02770|ALBU_RAT	SQCLAEIEHDNIPADLPSIAADFVEDKEVCK	Carbamidomethyl(C)@3; Carbamidomethyl(C)@30		3512.64	2	99	21	4.84361	0.886911	1	22.1499	22.1997
106	1	sp|P02770|ALBU_RAT	SQCLAEIEHDNIPADLPSIAADFVEDKEVCK	Carbamidomethyl(C)@3; Deamidated(N)@11; Carbamidomethyl(C)@30		3513.63	3	99	16	3.94915	0.113089	1	22.1308	22.1997
107	1	sp|P02770|ALBU_RAT	TCVADENAENCDK	Carbamidomethyl(C)@2; Carbamidomethyl(C)@11		1524.58	2	99	17	3.42521	1	1	3.0906	3.096
108	1	sp|P02770|ALBU_RAT	TNCELYEK	Carbamidomethyl(C)@3		1055.46	1	99	11	3.90119	1	1	5.4667	5.5155
109	1	sp|P02770|ALBU_RAT	TVDETYVPK			1050.52	0	99	15	4.56517	1	1	8.4571	8.4486
110	1	sp|P02770|ALBU_RAT	TVMGDFAQFVDK	Dethiomethyl(M)@3		1308.64	1	99	17	4.67244	0.0563644	1	12.2322	12.1966
111	1	sp|P02770|ALBU_RAT	TVMGDFAQFVDK			1356.64	0	99	20	5.81904	0.78996	1	18.7694	18.719
112	1	sp|P02770|ALBU_RAT	TVMGDFAQFVDK	Deamidated(Q)@8		1357.62	1	99	16	3.95352	0.0107667	1	18.7158	18.7488
113	1	sp|P02770|ALBU_RAT	TVMGDFAQFVDK	Oxidation(M)@3		1372.63	1	99	20	4.71994	0.0628796	1	15.4287	15.4171
114	1	sp|P02770|ALBU_RAT	TVMGDFAQFVDK	Oxidation(M)@3; Deamidated(Q)@8		1373.62	2	96.37	13	4.47016	0.0353774	1	15.4497	15.4171
115	1	sp|P02770|ALBU_RAT	TVMGDFAQFVDK	Carbamyl(M)@3		1399.64	1	99	14	4.19805	0.0189068	1	16.1485	16.1589
116	1	sp|P02770|ALBU_RAT	TVMGDFAQFVDK	Carbamidomethyl@N-term		1413.66	1	99	17	4.33214	0.0257455	1	18.7695	18.7807
117	1	sp|P02770|ALBU_RAT	VFLGTFLYEY			1250.62	0	99	15	3.54642	1	1	24.6491	24.6544
118	1	sp|P02770|ALBU_RAT	VFLGTFLYEYSR			1493.76	0	99	19	4.27978	1	1	21.5173	21.5491
119	1	sp|P02770|ALBU_RAT	VLAEFQPLVEEPK			1497.81	0	99	21	4.49794	1	1	16.8609	16.8704
120	1	sp|P02770|ALBU_RAT	YGTVLAEFQPLVEEPK			1818.94	0	99	15	3.75051	1	1	20.1916	20.1568
121	1	sp|P02770|ALBU_RAT	YMCENQATISSK	Carbamidomethyl(C)@3		1430.62	1	99	19	4.92259	0.65064	1	7.5734	7.6
122	1	sp|P02770|ALBU_RAT	YMCENQATISSK	Oxidation(M)@2; Carbamidomethyl(C)@3		1446.61	2	99	16	4.57312	0.290985	1	5.7122	5.7998
123	1	sp|P02770|ALBU_RAT	YMCENQATISSK	Carbamidomethyl@N-term; Carbamidomethyl(C)@3		1487.64	2	99	13	3.87547	0.0583744	1	8.0477	8.0156
124	1	sp|P02770|ALBU_RAT	YNEVLTQCCTESDK	Ammonia-loss(N)@2; Carbamidomethyl(C)@8; Carbamidomethyl(C)@9		1728.7	3	99	20	3.7421	0.01642	1	12.5517	12.5359
125	1	sp|P02770|ALBU_RAT	YNEVLTQCCTESDK	Carbamidomethyl(C)@8; Carbamidomethyl(C)@9		1745.72	2	99	22	5.46784	0.873196	1	9.0224	9.0287
126	1	sp|P02770|ALBU_RAT	YNEVLTQCCTESDK	Deamidated(Q)@7; Carbamidomethyl(C)@8; Carbamidomethyl(C)@9		1746.71	3	99	18	3.64414	0.0131044	1	9.105	9.0926
127	1	sp|P02770|ALBU_RAT	YNEVLTQCCTESDK	Carbamidomethyl@N-term; Carbamidomethyl(C)@8; Carbamidomethyl(C)@9		1802.75	3	99	16	4.41259	0.0768901	1	9.3469	9.3151
128	1	sp|P02770|ALBU_RAT	YNEVLTQCCTESDK	Carbamidomethyl@N-term; Deamidated(Q)@7; Carbamidomethyl(C)@8; Carbamidomethyl(C)@9		1803.73	4	99	16	3.83613	0.0203897	1	9.3376	9.3034
129	2	sp|P12346|TRFE_RAT	ADPVAFPQLCQLCPGCGCSPTQPF	Carbamidomethyl(C)@10; Carbamidomethyl(C)@13; Carbamidomethyl(C)@16; Carbamidomethyl(C)@18		2706.17	4	99	18	3.88734	0.868513	1	22.5806	22.634
130	2	sp|P12346|TRFE_RAT	ADPVAFPQLCQLCPGCGCSPTQPF	Carbamidomethyl(C)@10; Deamidated(Q)@11; Carbamidomethyl(C)@13; Carbamidomethyl(C)@16; Carbamidomethyl(C)@18		2707.15	5	99	17	3.06744	0.131487	1	22.6286	22.634
131	2	sp|P12346|TRFE_RAT	ADPVAFPQLCQLCPGCGCSPTQPFFGYVGAFK	Carbamidomethyl(C)@10; Carbamidomethyl(C)@13; Carbamidomethyl(C)@16; Carbamidomethyl(C)@18		3575.61	4	99	16	4.04689	0.548606	1	24.9946	24.9626
132	2	sp|P12346|TRFE_RAT	ADPVAFPQLCQLCPGCGCSPTQPFFGYVGAFK	Carbamidomethyl(C)@10; Deamidated(Q)@11; Carbamidomethyl(C)@13; Carbamidomethyl(C)@16; Carbamidomethyl(C)@18		3576.6	5	99	16	3.96218	0.451394	1	24.9779	24.9626
133	2	sp|P12346|TRFE_RAT	ADRDQYELLCLDNTR	Carbamidomethyl(C)@10		1880.87	1	99	19	4.90965	0.75739	1	14.2579	14.2633
134	2	sp|P12346|TRFE_RAT	ADRDQYELLCLDNTR	Carbamidomethyl(C)@10; Deamidated(N)@13		1881.85	2	99	16	3.96052	0.0851502	1	14.5438	14.5754
135	2	sp|P12346|TRFE_RAT	ADRDQYELLCLDNTR	Carbamidomethyl@N-term; Carbamidomethyl(C)@10		1937.89	2	98.53	15	4.2275	0.157459	1	14.3413	14.3274
136	2	sp|P12346|TRFE_RAT	AISGGEADAITLDGG			1345.64	0	98.49	13	3.73472	1	1	13.999	13.9641
137	2	sp|P12346|TRFE_RAT	AISGGEADAITLDGGWVYDAGLTPN			2462.16	0	99	26	4.90932	0.893198	1	22.4404	22.4499
138	2	sp|P12346|TRFE_RAT	AISGGEADAITLDGGWVYDAGLTPN	Oxidation(W)@16		2478.16	1	96.59	16	3.51162	0.0357473	1	21.1458	21.1302
139	2	sp|P12346|TRFE_RAT	AISGGEADAITLDGGWVYDAGLTPN	Carbamidomethyl@N-term		2519.18	1	99	16	3.80996	0.0710544	1	22.4446	22.4076
140	2	sp|P12346|TRFE_RAT	ASDSSINWNNLK	Deamidated(N)@10		1348.63	1	99	16	4.54475	1	1	11.8532	11.8424
141	2	sp|P12346|TRFE_RAT	ATCHLAQAPNHVVVSR	Carbamidomethyl(C)@3		1758.89	1	99	13	4.22409	0.61644	1	8.0142	7.9852
142	2	sp|P12346|TRFE_RAT	ATCHLAQAPNHVVVSR	Carbamidomethyl(C)@3; Deamidated(N)@10		1759.88	2	99	14	4.01803	0.38356	1	7.9748	7.9852
143	2	sp|P12346|TRFE_RAT	AVASFFSGSCVPC	Carbamidomethyl(C)@10; Carbamidomethyl(C)@13		1387.59	2	99	17	4.46085	1	1	17.5884	17.6389
144	2	sp|P12346|TRFE_RAT	AVASFFSGSCVPCADPVAFPQLC	Carbamidomethyl(C)@10; Carbamidomethyl(C)@13; Carbamidomethyl(C)@23		2486.11	3	99	19	4.08404	1	1	24.115	24.1205
145	2	sp|P12346|TRFE_RAT	AVASFFSGSCVPCADPVAFPQLCQL	Carbamidomethyl(C)@10; Carbamidomethyl(C)@13; Carbamidomethyl(C)@23		2727.25	3	99	17	3.66792	1	1	25.6344	25.6268
146	2	sp|P12346|TRFE_RAT	AVASFFSGSCVPCADPVAFPQLCQLCPGCGCSPTQPF	Carbamidomethyl(C)@10; Carbamidomethyl(C)@13; Carbamidomethyl(C)@23; Carbamidomethyl(C)@26; Carbamidomethyl(C)@29; Carbamidomethyl(C)@31		4075.75	6	99	21	4.69352	0.398705	1	25.6187	25.6316
147	2	sp|P12346|TRFE_RAT	AVASFFSGSCVPCADPVAFPQLCQLCPGCGCSPTQPF	Carbamidomethyl(C)@10; Carbamidomethyl(C)@13; Carbamidomethyl(C)@23; Deamidated(Q)@24; Carbamidomethyl(C)@26; Carbamidomethyl(C)@29; Carbamidomethyl(C)@31		4076.73	7	99	22	4.87195	0.601295	1	25.6833	25.6268
148	2	sp|P12346|TRFE_RAT	AVASFFSGSCVPCADPVAFPQLCQLCPGCGCSPTQPFFGY	Carbamidomethyl(C)@10; Carbamidomethyl(C)@13; Carbamidomethyl(C)@23; Deamidated(Q)@24; Carbamidomethyl(C)@26; Carbamidomethyl(C)@29; Carbamidomethyl(C)@31		4443.89	7	98.65	16	3.79948	1	1	25.9559	25.9402
149	2	sp|P12346|TRFE_RAT	AVASFFSGSCVPCADPVAFPQLCQLCPGCGCSPTQPFFGYVGAFK	Carbamidomethyl(C)@10; Carbamidomethyl(C)@13; Carbamidomethyl(C)@23; Deamidated(Q)@24; Carbamidomethyl(C)@26; Carbamidomethyl(C)@29; Carbamidomethyl(C)@31		4946.18	7	97.66	14	4.24042	1	1	25.8318	25.7756
150	2	sp|P12346|TRFE_RAT	CDEWSVSSNGQIECESAESTEDCIDK	Carbamidomethyl(C)@1; Deamidated(N)@9; Carbamidomethyl(C)@14; Carbamidomethyl(C)@23		3035.16	4	99	19	3.06595	1	1	14.3861	14.3506
151	2	sp|P12346|TRFE_RAT	DCTGNFCLFR	Carbamidomethyl(C)@2; Carbamidomethyl(C)@7		1288.53	2	99	17	5.06146	1	1	16.1224	16.1099
152	2	sp|P12346|TRFE_RAT	DFQLFGSPLGK			1207.62	0	99	18	5.72421	0.734722	1	19.3517	19.3433
153	2	sp|P12346|TRFE_RAT	DFQLFGSPLGK	Deamidated(Q)@3		1208.61	1	99	16	5.21441	0.227153	1	19.2961	19.3488
154	2	sp|P12346|TRFE_RAT	DFQLFGSPLGK	Carbamidomethyl@N-term		1264.65	1	99	15	4.4393	0.038125	1	19.7316	19.7437
155	2	sp|P12346|TRFE_RAT	DGGGDVAFVK			963.466	0	99	17	5.63653	0.978146	1	9.5496	9.5455
156	2	sp|P12346|TRFE_RAT	DGGGDVAFVK	Carbamidomethyl(K)@10		1020.49	1	99	13	3.98565	0.0218538	1	9.5055	9.5167
157	2	sp|P12346|TRFE_RAT	DLKQEDFQLLCPDGTK	Carbamidomethyl(C)@11		1905.91	1	99	19	5.33632	0.910411	1	15.4755	15.5055
158	2	sp|P12346|TRFE_RAT	DLKQEDFQLLCPDGTK	Deamidated(Q)@8; Carbamidomethyl(C)@11		1906.9	2	99	18	4.32934	0.089589	1	15.4976	15.5257
159	2	sp|P12346|TRFE_RAT	DQYELLCLDNTR	Carbamidomethyl(C)@7		1538.7	1	99	20	5.2201	0.953978	1	16.1885	16.1947
160	2	sp|P12346|TRFE_RAT	DQYELLCLDNTR	Carbamidomethyl@N-term; Carbamidomethyl(C)@7		1595.72	2	99	17	3.90352	0.0460219	1	16.6196	16.63
161	2	sp|P12346|TRFE_RAT	DSAFGLLR			877.466	0	99	11	4.09061	1	1	15.276	15.2711
162	2	sp|P12346|TRFE_RAT	EGTTYEEYLGAEYLQAVGNIR			2375.13	0	99	15	3.14953	1	1	22.05	22.041
163	2	sp|P12346|TRFE_RAT	EGVCPEGSIDSAPVK	Glu->pyro-Glu@N-term; Carbamidomethyl(C)@4		1525.71	2	99	17	3.67311	0.00924824	1	12.8092	12.8212
164	2	sp|P12346|TRFE_RAT	EGVCPEGSIDSAPVK	Carbamidomethyl(C)@4		1543.72	1	99	23	5.69199	0.965918	1	10.7931	10.8215
165	2	sp|P12346|TRFE_RAT	EGVCPEGSIDSAPVK	Carbamidomethyl(C)@4; Carbamidomethyl(K)@15		1600.74	2	99	13	4.10209	0.0248334	1	10.8145	10.8207
166	2	sp|P12346|TRFE_RAT	EGYNGYTGAFQCLVEK	Carbamidomethyl(C)@12		1834.82	1	99	19	4.68855	0.273385	1	17.1705	17.1638
167	2	sp|P12346|TRFE_RAT	EGYNGYTGAFQCLVEK	Deamidated(N)@4; Carbamidomethyl(C)@12		1835.8	2	99	23	5.11308	0.726615	1	17.3786	17.367
168	2	sp|P12346|TRFE_RAT	FDEFFSQGCAPGYK	Carbamidomethyl(C)@9		1651.7	1	99	23	5.48148	0.934721	1	15.1075	15.1544
169	2	sp|P12346|TRFE_RAT	FDEFFSQGCAPGYK	Carbamidomethyl@N-term; Carbamidomethyl(C)@9		1708.72	2	99	16	4.32558	0.0652792	1	16.0141	16.0001
170	2	sp|P12346|TRFE_RAT	FSGSCVPCADPVAFPQLCQLCPGCGCSPTQPFFGYVGAFK	Carbamidomethyl(C)@5; Carbamidomethyl(C)@8; Carbamidomethyl(C)@18; Carbamidomethyl(C)@21; Carbamidomethyl(C)@24; Carbamidomethyl(C)@26		4469.95	6	99	17	3.80346	0.544241	1	25.4334	25.3752
171	2	sp|P12346|TRFE_RAT	FSGSCVPCADPVAFPQLCQLCPGCGCSPTQPFFGYVGAFK	Carbamidomethyl(C)@5; Carbamidomethyl(C)@8; Carbamidomethyl(C)@18; Carbamidomethyl(C)@21; Carbamidomethyl(C)@24; Carbamidomethyl(C)@26; Deamidated(Q)@30		4470.93	7	99	17	3.7264	0.455759	1	25.3892	25.3752
172	2	sp|P12346|TRFE_RAT	GAEYLQAVGNIR			1289.67	0	99	14	2.74036	1	1	23.1455	23.1389
173	2	sp|P12346|TRFE_RAT	GDGKEDLIWEILK			1514.8	0	97.46	11	3.30728	1	1	20.6525	20.6696
174	2	sp|P12346|TRFE_RAT	GDKDCTGNFCLFR	Carbamidomethyl(C)@5; Carbamidomethyl(C)@10		1588.68	2	99	19	5.463	0.803321	1	13.7642	13.7337
175	2	sp|P12346|TRFE_RAT	GDKDCTGNFCLFR	Carbamidomethyl(C)@5; Deamidated(N)@8; Carbamidomethyl(C)@10		1589.66	3	99	18	4.85187	0.196679	1	13.765	13.7337
176	2	sp|P12346|TRFE_RAT	GTDFQLNQLQGK			1347.68	0	98.5	20	5.682	0.980764	1	12.8746	12.9056
177	2	sp|P12346|TRFE_RAT	GTDFQLNQLQGK	Deamidated(N)@7		1348.66	1	99	16	3.97456	0.0192363	1	12.4267	12.4148
178	2	sp|P12346|TRFE_RAT	GYYAVAVVK			968.533	0	99	14	5.34414	0.835369	1	11.496	11.4282
179	2	sp|P12346|TRFE_RAT	GYYAVAVVK	Carbamidomethyl@N-term		1025.55	1	99	14	4.63878	0.164631	1	11.5573	11.5935
180	2	sp|P12346|TRFE_RAT	HLAQAPNHVVVSR			1426.78	0	99	13	3.94665	1	1	6.7009	6.6738
181	2	sp|P12346|TRFE_RAT	HQTVLENTNGK			1239.62	0	99	11	3.58478	0.12636	1	2.1864	2.1985
182	2	sp|P12346|TRFE_RAT	HQTVLENTNGK	Deamidated(N)@9		1240.6	1	99	18	4.42451	0.87364	1	2.5663	2.5726
183	2	sp|P12346|TRFE_RAT	HTTIFEVLPQK			1311.72	0	99	14	5.73191	0.910556	1	14.0505	14.0634
184	2	sp|P12346|TRFE_RAT	HTTIFEVLPQK	Carbamidomethyl@N-term		1368.74	1	99	14	4.72415	0.089444	1	14.5045	14.457
185	2	sp|P12346|TRFE_RAT	IAGQCGLVPVMAENYDISSCTNPQSDVFPK	Carbamidomethyl(C)@5; Carbamidomethyl(C)@20		3296.52	2	99	18	4.28389	1	1	20.1666	20.1526
186	2	sp|P12346|TRFE_RAT	IIPIGLLFCNLPEPR	Carbamidomethyl(C)@9		1750.98	1	99	17	4.43433	1	1	25.4931	25.5315
187	2	sp|P12346|TRFE_RAT	IPSHAVVAR			948.55	0	99	15	4.96193	0.952969	1	4.7546	4.7667
188	2	sp|P12346|TRFE_RAT	IPSHAVVAR	Carbamidomethyl(H)@4		1005.57	1	99	11	3.65523	0.047031	1	4.5695	4.5774
189	2	sp|P12346|TRFE_RAT	KGTDFQLNQLQGK			1475.77	0	99	16	5.2402	1	1	11.077	11.1076
190	2	sp|P12346|TRFE_RAT	KPVTEFATCH	Carbamidomethyl(C)@9		1188.56	1	98.73	10	3.53529	1	1	7.1424	7.1068
191	2	sp|P12346|TRFE_RAT	KPVDQYEDCYLAR	Carbamidomethyl(C)@9		1655.76	1	99	19	5.62846	0.872451	1	10.3531	10.4034
192	2	sp|P12346|TRFE_RAT	KPVDQYEDCYLAR	Deamidated(Q)@5; Carbamidomethyl(C)@9		1656.75	2	99	12	4.16355	0.0299112	1	10.4759	10.4407
193	2	sp|P12346|TRFE_RAT	KPVDQYEDCYLAR	Carbamidomethyl@N-term; Carbamidomethyl(C)@9		1712.78	2	99	17	4.63743	0.0890667	1	10.3133	10.341
194	2	sp|P12346|TRFE_RAT	KPVDQYEDCYLAR	Carbamidomethyl@N-term; Deamidated(Q)@5; Carbamidomethyl(C)@9		1713.77	3	99	16	3.62076	0.00857129	1	10.3348	10.341
195	2	sp|P12346|TRFE_RAT	KPVTEFATCHLAQAPNHVVVSR	Carbamidomethyl(C)@9		2460.27	1	99	22	5.17884	0.869493	1	11.8334	11.8822
196	2	sp|P12346|TRFE_RAT	KPVTEFATCHLAQAPNHVVVSR	Carbamidomethyl(C)@9; Deamidated(N)@16		2461.25	2	99	14	3.91603	0.0474748	1	12.3932	12.3784
197	2	sp|P12346|TRFE_RAT	KPVTEFATCHLAQAPNHVVVSR	Carbamidomethyl(C)@9; Carbamidomethyl(H)@10		2517.29	2	99	19	4.15881	0.0830319	1	11.813	11.8184
198	2	sp|P12346|TRFE_RAT	KTSYQDCIK	Carbamidomethyl(C)@7		1141.54	1	99	13	3.84173	1	1	3.962	3.974
199	2	sp|P12346|TRFE_RAT	LAQAPNHVVVSR			1289.72	0	99	15	4.01762	1	1	7.4733	7.4374
200	2	sp|P12346|TRFE_RAT	LFCNLPEPR	Carbamidomethyl(C)@3		1144.57	1	98.72	13	4.58321	1	1	13.3101	13.3417
201	2	sp|P12346|TRFE_RAT	LPEGTTYEEYLGAEYLQAVGN			2316.08	0	99	19	4.82424	0.879083	1	21.9771	21.985
202	2	sp|P12346|TRFE_RAT	LPEGTTYEEYLGAEYLQAVGN	Deamidated(Q)@17		2317.06	1	97.36	15	3.26647	0.0243363	1	21.9922	21.9976
203	2	sp|P12346|TRFE_RAT	LPEGTTYEEYLGAEYLQAVGN	Carbamidomethyl@N-term		2373.1	1	99	16	3.8651	0.0965808	1	21.9897	21.9765
204	2	sp|P12346|TRFE_RAT	LPEGTTYEEYLGAEYLQAVGNIR			2585.26	0	99	26	5.54781	0.828756	1	23.1025	23.135
205	2	sp|P12346|TRFE_RAT	LPEGTTYEEYLGAEYLQAVGNIR	Deamidated(Q)@17		2586.25	1	99	20	4.22699	0.039592	1	23.142	23.1321
206	2	sp|P12346|TRFE_RAT	LPEGTTYEEYLGAEYLQAVGNIR	Carbamidomethyl@N-term		2642.29	1	99	23	4.54104	0.0815949	1	23.1692	23.181
207	2	sp|P12346|TRFE_RAT	LPEGTTYEEYLGAEYLQAVGNIR	Carbamidomethyl@N-term; Deamidated(Q)@17		2643.27	2	99	23	4.32885	0.0500575	1	23.0771	23.1647
208	2	sp|P12346|TRFE_RAT	LYLGHSYVTAIR			1391.76	0	99	18	4.49723	0.783904	1	13.2725	13.2624
209	2	sp|P12346|TRFE_RAT	LYLGHSYVTAIR	Carbamidomethyl(H)@5		1448.78	1	99	14	3.93762	0.216096	1	13.1454	13.1574
210	2	sp|P12346|TRFE_RAT	NGDGKEDLIWEILK	Ammonia-loss(N)@1		1611.81	1	97.86	12	4.317	0.0252293	1	20.6893	20.6611
211	2	sp|P12346|TRFE_RAT	NGDGKEDLIWEILK			1628.84	0	99	22	4.70931	0.0622616	1	20.4648	20.4575
212	2	sp|P12346|TRFE_RAT	NGDGKEDLIWEILK	Deamidated(N)@1		1629.82	1	99	25	5.86574	0.89258	1	22.2	22.2146
213	2	sp|P12346|TRFE_RAT	NGDGKEDLIWEILK	Carbamidomethyl@N-term		1685.86	1	99	16	4.21458	0.0199291	1	20.9426	20.9572
214	2	sp|P12346|TRFE_RAT	NLKPVAAEFYGSLEHPQTH			2137.06	0	99	14	3.64038	1	1	14.9366	14.9284
215	2	sp|P12346|TRFE_RAT	NLKPVAAEFYGSLEHPQTHY			2300.12	0	99	18	4.91275	0.926041	1	15.7812	15.8125
216	2	sp|P12346|TRFE_RAT	NLKPVAAEFYGSLEHPQTHY	Deamidated(Q)@17		2301.11	1	99	16	3.81511	0.0739588	1	15.8158	15.8287
217	2	sp|P12346|TRFE_RAT	NLKPVAAEFYGSLEHPQTHYLAVAVVK			2980.58	0	99	16	4.89251	0.942274	1	18.1913	18.2238
218	2	sp|P12346|TRFE_RAT	NLKPVAAEFYGSLEHPQTHYLAVAVVK	Deamidated(Q)@17		2981.57	1	97.93	14	3.6797	0.057726	1	18.2569	18.2026
219	2	sp|P12346|TRFE_RAT	NTAAWAK			760.387	0	97	11	4.19835	1	1	3.743	3.7276
220	2	sp|P12346|TRFE_RAT	PSHAVVAR			835.466	0	99	13	4.89781	1	1	4.7373	4.7667
221	2	sp|P12346|TRFE_RAT	QEDFQLLCPDGTK	Gln->pyro-Glu@N-term; Carbamidomethyl(C)@8		1532.68	2	99	17	4.83398	0.253921	1	17.6945	17.744
222	2	sp|P12346|TRFE_RAT	QEDFQLLCPDGTK	Carbamidomethyl(C)@8		1549.71	1	99	20	5.30206	0.746079	1	14.6417	14.7134
223	2	sp|P12346|TRFE_RAT	SAGWIIPIGL			1025.59	0	96.2	10	4.08404	1	1	25.7377	25.749
224	2	sp|P12346|TRFE_RAT	SAGWIIPIGLL			1138.68	0	98.7	13	3.67669	1	1	26.3969	26.3708
225	2	sp|P12346|TRFE_RAT	SAGWIIPIGLLF			1285.74	0	99	16	4.08235	1	1	26.8342	26.847
226	2	sp|P12346|TRFE_RAT	SAGWIIPIGLLFC	Carbamidomethyl(C)@13		1445.77	1	99	21	4.4437	1	1	26.7356	26.7251
227	2	sp|P12346|TRFE_RAT	SAGWIIPIGLLFCNLPEPR	Carbamidomethyl(C)@13		2152.15	1	99	25	5.43077	0.733876	1	26.2629	26.2783
228	2	sp|P12346|TRFE_RAT	SAGWIIPIGLLFCNLPEPR	Carbamidomethyl(C)@13; Deamidated(N)@14; Deamidated(R)@19		2154.12	3	99	18	4.28515	0.0524817	1	26.2834	26.2888
229	2	sp|P12346|TRFE_RAT	SAGWIIPIGLLFCNLPEPR	Trp->Kynurenin(W)@4; Carbamidomethyl(C)@13		2156.15	2	99	19	4.06748	0.0317933	1	26.2112	26.2048
230	2	sp|P12346|TRFE_RAT	SAGWIIPIGLLFCNLPEPR	Oxidation(W)@4; Carbamidomethyl(C)@13		2168.15	2	99	18	4.37902	0.0651435	1	26.1596	26.1941
231	2	sp|P12346|TRFE_RAT	SAGWIIPIGLLFCNLPEPR	Oxidation(W)@4; Carbamidomethyl(C)@13; Deamidated(N)@14		2169.13	3	99	18	3.463	0.00790411	1	26.1787	26.1941
232	2	sp|P12346|TRFE_RAT	SAGWIIPIGLLFCNLPEPR	Dioxidation(W)@4; Carbamidomethyl(C)@13		2184.14	2	99	16	3.9735	0.0256067	1	26.0461	26.0607
233	2	sp|P12346|TRFE_RAT	SAGWIIPIGLLFCNLPEPR	Dioxidation(W)@4; Carbamidomethyl(C)@13; Deamidated(N)@14		2185.12	3	99	17	3.77452	0.0161947	1	26.0683	26.0811
234	2	sp|P12346|TRFE_RAT	SAGWIIPIGLLFCNLPEPR	Carbamidomethyl@N-term; Carbamidomethyl(C)@13		2209.17	2	99	24	4.39122	0.0669998	1	26.348	26.3404
235	2	sp|P12346|TRFE_RAT	SGSCVPCADPVAFPQLCQLCPGCGCSPTQPFFGYVGAFK	Carbamidomethyl(C)@4; Carbamidomethyl(C)@7; Carbamidomethyl(C)@17; Carbamidomethyl(C)@20; Carbamidomethyl(C)@23; Carbamidomethyl(C)@25		4322.88	6	99	19	3.96997	1	1	25.0391	25.0252
236	2	sp|P12346|TRFE_RAT	SKDFQLFGSPLGK			1422.75	0	99	17	5.52219	1	1	15.6943	15.7295
237	2	sp|P12346|TRFE_RAT	SLDGGHAYIAGQCGLVPVMAENYDISSCTNPQSDVFPK	Carbamidomethyl(C)@13; Carbamidomethyl(C)@28; Deamidated(N)@30		4097.84	3	99	14	3.64276	1	1	20.2027	20.1659
238	2	sp|P12346|TRFE_RAT	TAGWNIPMGLLFSR			1561.81	0	99	22	4.953	0.818971	1	24.3834	24.4383
239	2	sp|P12346|TRFE_RAT	TAGWNIPMGLLFSR	Oxidation(M)@8		1577.8	1	99	14	4.29748	0.181029	1	21.2674	21.2762
240	2	sp|P12346|TRFE_RAT	VAQEHFGK			914.461	0	99	11	3.77815	1	1	2.2047	2.1729
241	2	sp|P12346|TRFE_RAT	VSTVLTAQK			945.549	0	97.36	13	5.1029	1	1	7.1721	7.1982
242	2	sp|P12346|TRFE_RAT	WCALSHQER	Carbamidomethyl(C)@2		1185.53	1	99	14	4.63135	1	1	6.6016	6.6283
243	2	sp|P12346|TRFE_RAT	WCAVSEHENTK	Carbamidomethyl(C)@2		1359.59	1	99	15	4.51654	1	1	5.5982	5.6454
244	2	sp|P12346|TRFE_RAT	YLAVAVVK			861.532	0	99	11	4.01178	1	1	11.8981	11.8831
245	3	sp|P01026|CO3_RAT	AAVFNHFISDGVK			1403.72	0	99	13	4.28479	1	1	13.6867	13.6509
246	3	sp|P01026|CO3_RAT	ACEPGVDYVYK	Carbamidomethyl(C)@2		1299.58	1	99	16	4.61301	1	1	11.0974	11.0834
247	3	sp|P01026|CO3_RAT	ADIGCTPGSGK	Carbamidomethyl(C)@5		1061.48	1	99	15	4.34013	1	1	3.5828	3.6559
248	3	sp|P01026|CO3_RAT	AFMDCCNYITK	Carbamidomethyl(C)@5; Carbamidomethyl(C)@6		1421.58	2	99	16	3.74123	1	1	12.9341	12.9234
249	3	sp|P01026|CO3_RAT	AGEYLEASYLNLQR			1625.8	0	99	17	4.26776	0.856885	1	16.3102	16.2759
250	3	sp|P01026|CO3_RAT	AGEYLEASYLNLQR	Deamidated(N)@11		1626.79	1	98.21	11	3.49052	0.143115	1	16.2873	16.3164
251	3	sp|P01026|CO3_RAT	AGEYLEASYLNLQRPY			1885.92	0	99	20	3.99642	1	1	18.2311	18.2211
252	3	sp|P01026|CO3_RAT	DHVLGLAR			879.493	0	99	10	3.8857	1	1	8.238	8.245
253	3	sp|P01026|CO3_RAT	DICEGQVNSLPGSINK	Carbamidomethyl(C)@3		1729.83	1	99	20	4.4407	1	1	12.878	12.8644
254	3	sp|P01026|CO3_RAT	DILSSHNQYGILPL			1568.82	0	97.87	13	4.49718	1	1	21.4535	21.4428
255	3	sp|P01026|CO3_RAT	DILSSHNQYGILPLSWNIPELVN			2621.35	0	99	18	4.49625	1	1	25.9733	25.9418
256	3	sp|P01026|CO3_RAT	DSCVGTLVVK	Carbamidomethyl(C)@3		1076.55	1	99	15	4.04603	1	1	11.088	11.0727
257	3	sp|P01026|CO3_RAT	DSITTWEILAVSLSDK			1776.91	0	99	19	3.74733	1	1	24.8644	24.8361
258	3	sp|P01026|CO3_RAT	DSITTWEILAVSLSDKK			1905.01	0	99	12	3.53479	1	1	22.4363	22.4295
259	3	sp|P01026|CO3_RAT	EDVNAADLSDQVPDTDSETR	Glu->pyro-Glu@N-term; Deamidated(N)@4		2158.91	2	99	23	4.50963	1	1	13.0123	13.0416
260	3	sp|P01026|CO3_RAT	EPGQDLVVLSLPITPEFIPSFR			2453.32	0	99	20	5.1137	1	1	25.9777	25.9696
261	3	sp|P01026|CO3_RAT	EVVADSVWVDVK			1344.69	0	99	20	4.74971	1	1	15.787	15.7769
262	3	sp|P01026|CO3_RAT	EYVLPSFEVLVEPTEK			1877.97	0	99	20	4.96252	0.977724	1	22.1161	22.1019
263	3	sp|P01026|CO3_RAT	EYVLPSFEVLVEPTEK	Carbamidomethyl(K)@16		1934.99	1	99	13	3.32015	0.0222765	1	22.0317	22.0218
264	3	sp|P01026|CO3_RAT	IFTVDNNLLPVGK			1428.8	0	99	20	5.21885	1	1	18.0894	18.0794
265	3	sp|P01026|CO3_RAT	ILLQGTPVAQMAEDAVDGER			2112.05	0	99	24	4.67776	0.689732	1	21.3387	21.3113
266	3	sp|P01026|CO3_RAT	ILLQGTPVAQMAEDAVDGER	Deamidated(Q)@10		2113.04	1	99	22	3.84991	0.102525	1	21.3065	21.3169
267	3	sp|P01026|CO3_RAT	ILLQGTPVAQMAEDAVDGER	Carbamidomethyl@N-term; Deamidated(Q)@10		2170.06	2	99	15	4.15661	0.207744	1	21.6174	21.5853
268	3	sp|P01026|CO3_RAT	ISHSEEDCLSFK	Carbamidomethyl(C)@8		1450.64	1	99	16	4.38373	1	1	9.4845	9.4762
269	3	sp|P01026|CO3_RAT	LESEETFILEAHDAQGDVPVTVTVQDFLK			3229.6	0	99	14	4.0515	1	1	23.4454	23.4109
270	3	sp|P01026|CO3_RAT	LITQGESCLK	Carbamidomethyl(C)@8		1147.59	1	99	16	4.97074	1	1	8.7369	8.7239
271	3	sp|P01026|CO3_RAT	LLWESGSLLR			1172.66	0	98.27	15	5.05045	1	1	18.1899	18.1791
272	3	sp|P01026|CO3_RAT	LSVNTPNNR			1013.53	0	98.55	12	4.59367	1	1	6.3984	6.3848
273	3	sp|P01026|CO3_RAT	LTTIELSDDFDEYIMTIEQVIK			2615.29	0	99	26	3.75435	0.395957	1	26.4692	26.4326
274	3	sp|P01026|CO3_RAT	LTTIELSDDFDEYIMTIEQVIK	Oxidation(M)@15		2631.29	1	99	23	3.93777	0.604043	1	26.4222	26.4116
275	3	sp|P01026|CO3_RAT	LVAYYTLIGANGQR	Deamidated(N)@11		1538.81	1	99	16	4.85911	1	1	16.9919	16.9389
276	3	sp|P01026|CO3_RAT	MTGFIPDTNDLELLSSGVDR			2179.05	0	99	18	3.52879	0.614811	1	22.3199	22.312
277	3	sp|P01026|CO3_RAT	MTGFIPDTNDLELLSSGVDR	Deamidated(N)@9		2180.03	1	99	10	3.32572	0.385189	1	22.3409	22.312
278	3	sp|P01026|CO3_RAT	NYAGVFMDAGLTFK			1532.73	0	99	17	4.59235	0.692331	1	19.9814	19.9486
279	3	sp|P01026|CO3_RAT	NYAGVFMDAGLTFK	Deamidated(N)@1		1533.72	1	99	14	4.24012	0.307669	1	19.9402	19.9725
280	3	sp|P01026|CO3_RAT	PAMPFDLMVFVTNPDGSPAR			2161.03	0	99	21	4.40669	0.740486	1	25.5169	25.5095
281	3	sp|P01026|CO3_RAT	PAMPFDLMVFVTNPDGSPAR	Carbamidomethyl@N-term		2218.06	1	99	17	3.95134	0.259514	1	25.5792	25.5708
282	3	sp|P01026|CO3_RAT	QCEDLGAFTETMVVFGCPN	Gln->pyro-Glu@N-term; Carbamidomethyl(C)@2; Carbamidomethyl(C)@17; Deamidated(N)@19		2157.87	4	98.09	14	3.4936	0.250583	1	25.9283	25.9354
283	3	sp|P01026|CO3_RAT	QCEDLGAFTETMVVFGCPN	Carbamidomethyl(C)@2; Carbamidomethyl(C)@17		2173.91	2	99	18	3.96937	0.749417	1	23.3047	23.2955
284	3	sp|P01026|CO3_RAT	QKPDGVFQEDGPVIHQEMIGGFR	Gln->pyro-Glu@N-term		2566.23	1	99	13	3.89675	0.296102	1	17.7642	17.75
285	3	sp|P01026|CO3_RAT	QKPDGVFQEDGPVIHQEMIGGFR			2583.25	0	99	18	4.27282	0.703898	1	16.1998	16.2102
286	3	sp|P01026|CO3_RAT	QPAPGHQTTLR	Gln->pyro-Glu@N-term		1187.6	1	99	17	4.44534	1	1	7.1745	7.1823
287	3	sp|P01026|CO3_RAT	QTFSAEFEVK	Gln->pyro-Glu@N-term		1167.54	1	98.95	15	4.07203	1	1	16.7408	16.7263
288	3	sp|P01026|CO3_RAT	RVPVVTQGSDAQALTQDDGVAK			2254.16	0	99	27	4.92723	1	1	11.6938	11.6581
289	3	sp|P01026|CO3_RAT	SDVDEDIIPEEDIISR			1843.87	0	99	18	4.34741	1	1	17.3309	17.3404
290	3	sp|P01026|CO3_RAT	SGIPIVTSPYQIHF			1557.82	0	99	16	4.39417	1	1	21.0327	21.044
291	3	sp|P01026|CO3_RAT	SGIPIVTSPYQIHFTK			1786.96	0	99	21	4.88899	1	1	17.5426	17.533
292	3	sp|P01026|CO3_RAT	SHFPESWLWTIEELKEPEK			2384.17	0	99	15	4.02086	1	1	21.2499	21.2645
293	3	sp|P01026|CO3_RAT	SSMILDICTR	Carbamidomethyl(C)@8		1194.57	1	99	16	4.44923	1	1	14.8871	14.9
294	3	sp|P01026|CO3_RAT	SSVAVPYVIVPLK			1370.82	0	99	18	4.82428	1	1	19.0294	19.0406
295	3	sp|P01026|CO3_RAT	SWNIPELVNMGQWK			1700.83	0	99	12	4.57068	0.280989	1	22.6042	22.7419
296	3	sp|P01026|CO3_RAT	SWNIPELVNMGQWK	Deamidated(N)@9		1701.82	1	99	13	4.97873	0.719011	1	22.6429	22.7394
297	3	sp|P01026|CO3_RAT	TGFIPDTNDLELLSSGVDR			2048.01	0	99	17	3.75686	1	1	21.6521	21.6474
298	3	sp|P01026|CO3_RAT	TIYTPGSTVFYR			1403.71	0	98.83	13	4.68094	1	1	14.988	14.9539
299	3	sp|P01026|CO3_RAT	TVLTGATGHLNR			1238.67	0	99	12	4.28389	1	1	8.2828	8.2764
300	3	sp|P01026|CO3_RAT	TVVIVIETPDGVPIK			1578.92	0	99	12	5.3967	1	1	18.638	18.8224
301	3	sp|P01026|CO3_RAT	VELLHNPAFCSMATAK	Carbamidomethyl(C)@10		1787.87	1	99	15	4.29634	1	1	14.9054	14.9158
302	3	sp|P01026|CO3_RAT	VELKPGDNLNVNFHLR			1864	0	99	18	5.11923	0.919889	1	14.9782	14.9707
303	3	sp|P01026|CO3_RAT	VELKPGDNLNVNFHLR	Carbamidomethyl@N-term		1921.02	1	99	12	4.05918	0.0801107	1	15.1128	15.1248
304	3	sp|P01026|CO3_RAT	VFVTNPDGSPAR			1258.63	0	99	16	4.11076	1	1	9.3045	9.3133
305	3	sp|P01026|CO3_RAT	VHQFFNVGLIQPGSVK			1768.96	0	99	20	4.78216	0.80123	1	17.3532	17.3201
306	3	sp|P01026|CO3_RAT	VHQFFNVGLIQPGSVK	Deamidated(N)@6		1769.95	1	99	17	4.17676	0.19877	1	17.2651	17.3201
307	3	sp|P01026|CO3_RAT	VLIEDGSGEAVLSR			1443.76	0	99	25	5.1489	0.82799	1	13.4063	13.3933
308	3	sp|P01026|CO3_RAT	VLIEDGSGEAVLSR	Deamidated(R)@14		1444.74	1	96.78	15	4.29579	0.116123	1	13.3234	13.3772
309	3	sp|P01026|CO3_RAT	VLIEDGSGEAVLSR	Carbamidomethyl@N-term		1500.78	1	99	20	3.97818	0.0558869	1	13.696	13.6635
310	3	sp|P01026|CO3_RAT	VLMDGVRPSSPEALVGK			1753.94	0	99	16	4.44584	1	1	14.3747	14.3443
311	3	sp|P01026|CO3_RAT	VPVVTQGSDAQALTQDDGVAK			2098.05	0	99	20	4.34815	1	1	12.7929	12.8025
312	3	sp|P01026|CO3_RAT	VTIKPAPETAK			1153.67	0	99	14	4.24393	1	1	5.7638	5.811
313	3	sp|P01026|CO3_RAT	VYSYYNLEESCTR	Carbamidomethyl(C)@11		1682.72	1	99	19	4.46262	1	1	12.8582	12.8437
314	3	sp|P01026|CO3_RAT	YVTVVANFGATVVEK			1595.86	0	97.4	12	3.63387	1	1	16.9066	16.8917
315	3	sp|P01026|CO3_RAT	YYGGGYGSTQATF			1370.58	0	99	18	3.7626	1	1	13.7631	13.7507
316	3	sp|P01026|CO3_RAT	YYQTIEIPPK			1250.65	0	99	13	3.65925	1	1	12.3415	12.3098
317	4	sp|P28037|AL1L1_RAT	ADPLGLEAEK			1041.53	0	99	16	5.44443	1	1	11.0915	11.1851
318	4	sp|P28037|AL1L1_RAT	ADPLGLEAEKDGVPVFK			1783.94	0	99	19	4.23702	1	1	16.5893	16.5743
319	4	sp|P28037|AL1L1_RAT	AGLILFGNDDR			1189.61	0	97.64	13	4.0887	1	1	16.6246	16.617
320	4	sp|P28037|AL1L1_RAT	ANATEFGLASGVFTR	Ammonia-loss(N)@2		1522.74	1	99	22	4.00359	0.0853587	1	20.7424	20.7306
321	4	sp|P28037|AL1L1_RAT	ANATEFGLASGVFTR			1539.77	0	99	26	5.03359	0.914641	1	17.3748	17.3827
322	4	sp|P28037|AL1L1_RAT	CPQSEEGATYEGIQK	Carbamidomethyl(C)@1		1695.74	1	99	12	4.11271	1	1	8.2871	8.2319
323	4	sp|P28037|AL1L1_RAT	DLGEAALNEYLR			1362.68	0	99	20	5.30028	1	1	17.5853	17.6362
324	4	sp|P28037|AL1L1_RAT	ECEVLPDDTVSTLY	Carbamidomethyl(C)@2		1639.73	1	97.67	16	3.83594	1	1	18.0999	18.0682
325	4	sp|P28037|AL1L1_RAT	ECEVLPDDTVSTLYNR	Carbamidomethyl(C)@2		1909.87	1	99	21	4.96815	1	1	15.603	15.6151
326	4	sp|P28037|AL1L1_RAT	EESFGPIMIISR			1377.7	0	99	18	5.20465	1	1	19.1245	19.134
327	4	sp|P28037|AL1L1_RAT	EGATLVCGGN	Carbamidomethyl(C)@7		976.428	1	99	12	3.55582	1	1	8.0579	8.0252
328	4	sp|P28037|AL1L1_RAT	EGATLVCGGNQVPR	Carbamidomethyl(C)@7		1456.71	1	99	17	4.67863	1	1	9.9517	9.9671
329	4	sp|P28037|AL1L1_RAT	EGHEVVGVFTIPDK			1525.78	0	99	14	4.11203	1	1	14.9316	14.9273
330	4	sp|P28037|AL1L1_RAT	EGHEVVGVFTIPDKDGK			1825.92	0	99	17	4.85322	1	1	13.1848	13.2397
331	4	sp|P28037|AL1L1_RAT	ELCDGLELENEDVYMATTFR	Carbamidomethyl(C)@3		2404.06	1	99	20	4.57684	1	1	20.5379	20.5483
332	4	sp|P28037|AL1L1_RAT	FADGDVDAVLSR			1263.61	0	99	21	5.21982	1	1	14.2123	14.1796
333	4	sp|P28037|AL1L1_RAT	GASAINWTLIHGDK			1481.76	0	99	12	4.18196	1	1	14.3165	14.2822
334	4	sp|P28037|AL1L1_RAT	GASAINWTLIHGDKK			1609.86	0	99	15	4.92845	1	1	12.3951	12.5253
335	4	sp|P28037|AL1L1_RAT	GEDDESECVINYVEK	Carbamidomethyl(C)@8		1784.74	1	99	20	4.0545	1	1	14.1463	14.1777
336	4	sp|P28037|AL1L1_RAT	GENCIAAGR	Carbamidomethyl(C)@4		946.429	1	97.01	14	4.29444	1	1	2.6483	2.6763
337	4	sp|P28037|AL1L1_RAT	GGFTIFWADDGLDTGDLLLQK			2281.13	0	99	22	4.5799	1	1	25.5743	25.5634
338	4	sp|P28037|AL1L1_RAT	GQALPEVVAK			1010.58	0	98.77	13	4.41186	1	1	10.4112	10.3758
339	4	sp|P28037|AL1L1_RAT	GSASSDLELTEAELATAEAVR			2119.03	0	99	23	4.77305	0.822309	1	19.1346	19.162
340	4	sp|P28037|AL1L1_RAT	GSASSDLELTEAELATAEAVR	Carbamidomethyl@N-term		2176.05	1	99	22	4.10768	0.177691	1	19.211	19.2002
341	4	sp|P28037|AL1L1_RAT	GVVNILPGSGSL			1111.62	0	99	18	3.60724	1	1	19.4887	19.4991
342	4	sp|P28037|AL1L1_RAT	GVVNILPGSGSLVGQR			1551.87	0	99	22	5.2189	0.927046	1	16.9585	16.9888
343	4	sp|P28037|AL1L1_RAT	GVVNILPGSGSLVGQR	Carbamidomethyl@N-term		1608.89	1	99	15	4.11484	0.0729538	1	17.0282	17.042
344	4	sp|P28037|AL1L1_RAT	HGSIIYHPSLLPR			1488.82	0	99	15	4.61364	0.8672	1	12.2583	12.3151
345	4	sp|P28037|AL1L1_RAT	HGSIIYHPSLLPR	Carbamidomethyl@N-term		1545.84	1	99	12	3.79872	0.1328	1	13.6102	13.5856
346	4	sp|P28037|AL1L1_RAT	IAVIGQSLFGQEVY			1522.8	0	99	19	4.42924	1	1	22.2514	22.2593
347	4	sp|P28037|AL1L1_RAT	IAVIGQSLFGQEVYCQLR	Carbamidomethyl(C)@15		2080.08	1	99	23	4.72665	1	1	21.0541	21.044
348	4	sp|P28037|AL1L1_RAT	IGGEFVDAEGSK			1207.57	0	99	15	4.86128	1	1	10.1033	10.0288
349	4	sp|P28037|AL1L1_RAT	ILPNVPEVEDSTDFFK			1848.91	0	99	19	5.2733	0.931684	1	20.1258	20.1116
350	4	sp|P28037|AL1L1_RAT	ILPNVPEVEDSTDFFK	Deamidated(N)@4		1849.9	1	99	16	3.98037	0.0474606	1	20.1603	20.1511
351	4	sp|P28037|AL1L1_RAT	ILPNVPEVEDSTDFFK	Carbamidomethyl@N-term		1905.94	1	99	13	3.62325	0.0208553	1	20.7958	20.7479
352	4	sp|P28037|AL1L1_RAT	INWDQPAEAIHNWIR			1861.92	0	99	15	5.2595	0.892495	1	20.1732	20.1659
353	4	sp|P28037|AL1L1_RAT	INWDQPAEAIHNWIR	Deamidated(N)@12		1862.91	1	98	12	3.7724	0.0290737	1	19.1473	19.1371
354	4	sp|P28037|AL1L1_RAT	INWDQPAEAIHNWIR	Carbamidomethyl@N-term		1918.94	1	99	16	4.20339	0.0784317	1	20.3261	20.3398
355	4	sp|P28037|AL1L1_RAT	IQGATIPINQAR			1280.72	0	99	16	5.18217	1	1	10.9965	10.9611
356	4	sp|P28037|AL1L1_RAT	KEGHEVVGVFTIPDKDGK			1954.02	0	99	16	4.164	1	1	11.8046	11.8184
357	4	sp|P28037|AL1L1_RAT	KIGFTGSTEVGK			1222.66	0	99	11	3.81111	1	1	8.3923	8.3775
358	4	sp|P28037|AL1L1_RAT	LADVMEQHQEELATIEALDAGAVYTLALK			3141.59	0	99	23	4.64488	0.956783	1	24.8475	24.8363
359	4	sp|P28037|AL1L1_RAT	LADVMEQHQEELATIEALDAGAVYTLALK	Carbamidomethyl@N-term		3198.61	1	97.31	15	3.29973	0.0432172	1	22.2909	22.2545
360	4	sp|P28037|AL1L1_RAT	LFVEESIHNQFVQK			1716.88	0	99	14	5.25116	0.937568	1	14.3407	14.3318
361	4	sp|P28037|AL1L1_RAT	LFVEESIHNQFVQK	Deamidated(N)@9		1717.87	1	99	16	4.07456	0.0624316	1	14.3323	14.3655
362	4	sp|P28037|AL1L1_RAT	LQAGTVFINTY			1225.63	0	98.98	16	4.41506	1	1	17.7246	17.6922
363	4	sp|P28037|AL1L1_RAT	LQAGTVFINTYNK			1467.77	0	99	13	4.41392	0.579067	1	14.1965	14.1629
364	4	sp|P28037|AL1L1_RAT	LQAGTVFINTYNK	Deamidated(N)@9		1468.76	1	98.95	15	4.19142	0.346922	1	14.1301	14.1397
365	4	sp|P28037|AL1L1_RAT	LQAGTVFINTYNK	Carbamidomethyl@N-term		1524.79	1	97.96	10	3.52048	0.0740104	1	14.5841	14.5502
366	4	sp|P28037|AL1L1_RAT	LRGEDDESECVINYVEK	Carbamidomethyl(C)@10		2053.93	1	99	20	4.56116	1	1	13.3117	13.2975
367	4	sp|P28037|AL1L1_RAT	LSDHPDVR			937.462	0	99	10	3.90455	1	1	2.983	2.9523
368	4	sp|P28037|AL1L1_RAT	LTFFNSTLNTSGL			1413.71	0	99	19	3.47784	1	1	21.8738	21.858
369	4	sp|P28037|AL1L1_RAT	LTFFNSTLNTSGLSTQGEALPIPGAHR			2828.45	0	98.99	14	3.94919	1	1	20.7318	20.7594
370	4	sp|P28037|AL1L1_RAT	LTFFNSTLNTSGLSTQGEALPIPGAHRPGVVTK			3409.8	0	99	19	4.62378	0.66548	1	19.5237	19.5549
371	4	sp|P28037|AL1L1_RAT	LTFFNSTLNTSGLSTQGEALPIPGAHRPGVVTK	Deamidated(N)@5		3410.78	1	99	22	4.21948	0.262324	1	19.8842	19.8474
372	4	sp|P28037|AL1L1_RAT	LTFFNSTLNTSGLSTQGEALPIPGAHRPGVVTK	Carbamidomethyl@N-term; Deamidated(N)@9		3467.8	2	99	16	3.65916	0.0721961	1	19.8433	19.8275
373	4	sp|P28037|AL1L1_RAT	LTLQMPYQLF			1252.65	0	96.28	15	3.98186	1	1	25.0827	25.0965
374	4	sp|P28037|AL1L1_RAT	LTLQMPYQLFIGGEFVDAEGSK			2442.21	0	99	19	3.8537	0.755956	1	25.5547	25.543
375	4	sp|P28037|AL1L1_RAT	LTLQMPYQLFIGGEFVDAEGSK	Deamidated(Q)@8		2443.2	1	99	19	3.36267	0.244044	1	25.5335	25.5227
376	4	sp|P28037|AL1L1_RAT	NSTLNTSGLSTQGEALPIPGAHRPGVVTK			2901.53	0	99	21	4.08863	1	1	14.6225	14.5863
377	4	sp|P28037|AL1L1_RAT	PAQVTPLTALK			1137.68	0	99	15	4.38922	1	1	13.4145	13.4028
378	4	sp|P28037|AL1L1_RAT	PGFFFQPTVF			1185.59	0	99	13	3.64758	1	1	25.4294	25.4238
379	4	sp|P28037|AL1L1_RAT	PGFFFQPTVFTDVEDHMYIAK			2488.18	0	99	17	4.88587	0.569408	1	24.426	24.4803
380	4	sp|P28037|AL1L1_RAT	PGFFFQPTVFTDVEDHMYIAK	Deamidated(Q)@6		2489.16	1	99	20	4.62608	0.313067	1	24.4269	24.4593
381	4	sp|P28037|AL1L1_RAT	PGFFFQPTVFTDVEDHMYIAK	Carbamidomethyl@N-term		2545.2	1	98.97	15	4.20058	0.117525	1	24.7631	24.7314
382	4	sp|P28037|AL1L1_RAT	QLFIGGEFVDAEGSK	Gln->pyro-Glu@N-term		1578.76	1	99	24	4.09012	0.219734	1	21.7102	21.7011
383	4	sp|P28037|AL1L1_RAT	QLFIGGEFVDAEGSK			1595.78	0	99	19	4.64046	0.780266	1	17.4171	17.4039
384	4	sp|P28037|AL1L1_RAT	SASSDLELTEAELATAEAVR	Acetyl@N-term; Oxidation(D)@5		2120.01	2	99	26	3.49318	1	1	19.2009	19.2063
385	4	sp|P28037|AL1L1_RAT	SCALSNVK	Carbamidomethyl(C)@2		877.433	1	98.48	11	3.60885	1	1	4.7579	4.7428
386	4	sp|P28037|AL1L1_RAT	SPLIIFADCDLNK	Carbamidomethyl(C)@9		1504.76	1	99	22	5.23301	0.948321	1	18.6479	18.6566
387	4	sp|P28037|AL1L1_RAT	SPLIIFADCDLNK	Carbamidomethyl@N-term; Carbamidomethyl(C)@9		1561.78	2	99	15	3.96937	0.0516795	1	19.2339	19.2215
388	4	sp|P28037|AL1L1_RAT	STLNTSGLSTQGEALPIPGAHRPGVVTK			2787.49	0	98.29	13	3.58591	1	1	14.5981	14.5653
389	4	sp|P28037|AL1L1_RAT	TAACLAAGNTVVIKPAQVTPL	Carbamidomethyl(C)@4		2094.15	1	99	15	3.92195	1	1	17.5336	17.5004
390	4	sp|P28037|AL1L1_RAT	TAACLAAGNTVVIKPAQVTPLTALK	Carbamidomethyl(C)@4		2507.41	1	99	19	4.47784	1	1	17.8281	17.8352
391	4	sp|P28037|AL1L1_RAT	TDVAAPFGGFK			1108.56	0	99	16	5.25688	1	1	14.4643	14.5345
392	4	sp|P28037|AL1L1_RAT	TIFWADDGLDTGDLLLQK			2020.02	0	99	19	4.13792	1	1	22.8324	22.8034
393	4	sp|P28037|AL1L1_RAT	TSGLSTQGEALPIPGAHRPGVVTK			2372.28	0	99	22	4.27152	1	1	12.9375	12.9454
394	4	sp|P28037|AL1L1_RAT	TVVIKPAQVTPLTALK			1678.04	0	99	14	4.11354	1	1	15.7318	15.7035
395	4	sp|P28037|AL1L1_RAT	TYNTINPTDGSVICQVSLAQVSDVDK	Carbamidomethyl(C)@14		2823.36	1	99	22	4.86809	0.79969	1	19.0267	19.0355
396	4	sp|P28037|AL1L1_RAT	TYNTINPTDGSVICQVSLAQVSDVDK	Carbamidomethyl(C)@14; Deamidated(Q)@20		2824.34	2	99	22	4.2418	0.189074	1	19.0406	19.046
397	4	sp|P28037|AL1L1_RAT	TYNTINPTDGSVICQVSLAQVSDVDK	Carbamidomethyl(C)@14; Deamidated(Q)@20; Carbamidomethyl(K)@26		2881.37	3	96.38	13	3.01578	0.0112361	1	19.0664	19.0525
398	4	sp|P28037|AL1L1_RAT	VPGAWTEACGQK	Carbamidomethyl(C)@9		1302.6	1	99	17	4.49896	1	1	9.3538	9.3405
399	4	sp|P28037|AL1L1_RAT	WADDGLDTGDLLLQK			1658.82	0	99	22	4.48623	1	1	18.5703	18.5355
400	4	sp|P28037|AL1L1_RAT	YQALGAELNVLPF			1433.76	0	99	21	5.14044	0.908845	1	24.7093	24.7172
401	4	sp|P28037|AL1L1_RAT	YQALGAELNVLPF	Carbamidomethyl@N-term		1490.78	1	97.48	14	4.14173	0.0911548	1	25.0161	24.9869
402	5	sp|Q03626|MUG1_RAT	AFIFIDESHITDAFTWLSK			2240.12	0	99	17	4.16098	1	1	25.6268	25.5955
403	5	sp|Q03626|MUG1_RAT	AHFSVMGDILSSAIK			1574.81	0	99	20	5.16555	0.875359	1	19.1357	19.1724
404	5	sp|Q03626|MUG1_RAT	AHFSVMGDILSSAIK	Carbamidomethyl@N-term		1631.83	1	99	17	4.31902	0.124641	1	19.2829	19.2991
405	5	sp|Q03626|MUG1_RAT	ALGCLEASWETIEQGR	Carbamidomethyl(C)@4		1818.86	1	99	23	4.39924	1	1	18.4552	18.4495
406	5	sp|Q03626|MUG1_RAT	ALLESSLPDTDPVVSK			1669.88	0	99	24	4.91276	1	1	15.7062	15.6944
407	5	sp|Q03626|MUG1_RAT	DGSYSAFGDHNGQGQGNTWLTAF	Deamidated(N)@11		2430.01	1	99	15	4.4338	1	1	21.7008	21.7103
408	5	sp|Q03626|MUG1_RAT	DLFHCLSFTIPR	Carbamidomethyl(C)@5		1504.75	1	99	12	3.81836	1	1	21.0296	21.0247
409	5	sp|Q03626|MUG1_RAT	DMGLTAFTNLK			1209.61	0	96.11	13	3.98078	1	1	17.9383	17.9099
410	5	sp|Q03626|MUG1_RAT	DTEELTYSVPY			1315.58	0	96.54	11	3.479	1	1	16.8162	16.7843
411	5	sp|Q03626|MUG1_RAT	DTEELTYSVPYGR			1528.7	0	99	18	4.34965	1	1	13.9012	13.8675
412	5	sp|Q03626|MUG1_RAT	EDNSIHWER			1184.52	0	99	10	3.6218	1	1	7.9841	7.9707
413	5	sp|Q03626|MUG1_RAT	EEHSFTVMEFVLPR			1719.83	0	99	18	4.89201	0.923599	1	20.3619	20.3561
414	5	sp|Q03626|MUG1_RAT	EEHSFTVMEFVLPR	Carbamidomethyl@N-term		1776.85	1	99	13	3.80963	0.0764011	1	20.2207	20.2123
415	5	sp|Q03626|MUG1_RAT	EHTFSSLLCASDAELSETLSLLLPPTVVK	Carbamidomethyl(C)@9		3156.63	1	99	20	4.73714	1	1	26.3276	26.2783
416	5	sp|Q03626|MUG1_RAT	ESVVFVQTDKPVYKPGQSVK			2234.19	0	99	14	4.57164	1	1	11.8992	11.9088
417	5	sp|Q03626|MUG1_RAT	FALEIPVEFSMVPVAK			1775.95	0	99	17	4.26088	1	1	24.8241	24.8411
418	5	sp|Q03626|MUG1_RAT	FSIDTSSISGY			1175.53	0	97.46	16	4.47813	1	1	17.1561	17.164
419	5	sp|Q03626|MUG1_RAT	FSIDTSSISGYSLN			1489.69	0	96.11	10	3.28307	1	1	18.7397	18.7252
420	5	sp|Q03626|MUG1_RAT	FSIDTSSISGYSLNIK			1730.87	0	99	19	3.92283	1	1	18.9829	18.9471
421	5	sp|Q03626|MUG1_RAT	FVELTMPYSVIR			1453.76	0	99	17	4.85016	1	1	19.9806	19.9689
422	5	sp|Q03626|MUG1_RAT	GGFSSTQDTVVALDALSK			1794.9	0	99	22	3.78618	1	1	17.954	17.9459
423	5	sp|Q03626|MUG1_RAT	GGVDDEITLSAY			1238.57	0	97.42	16	4.11807	1	1	16.5619	16.5561
424	5	sp|Q03626|MUG1_RAT	GGVDDEITLSAYITM	Dethiomethyl(M)@15		1535.74	1	98.82	17	3.52048	1	1	21.1031	21.0872
425	5	sp|Q03626|MUG1_RAT	HAEEHHTAYAVYSLSK			1841.87	0	99	16	4.04626	1	1	8.3112	8.2761
426	5	sp|Q03626|MUG1_RAT	IIQQDIPVK			1052.62	0	97.24	14	4.41246	1	1	10.407	10.3963
427	5	sp|Q03626|MUG1_RAT	ISLCHGNPSFSSETK	Carbamidomethyl(C)@4		1662.77	1	99	19	4.62869	1	1	10.1353	10.1432
428	5	sp|Q03626|MUG1_RAT	ITMALLESSLPDTDPVVSK			2015.05	0	99	18	4.21972	1	1	20.4716	20.4619
429	5	sp|Q03626|MUG1_RAT	KDPPPKDPVIETIR			1603.89	0	99	14	4.55163	1	1	9.163	9.2383
430	5	sp|Q03626|MUG1_RAT	KLFDELVVDKDLFH			1716.91	0	99	13	3.86427	1	1	18.9175	18.9134
431	5	sp|Q03626|MUG1_RAT	LFDELVVDKDLFH			1588.81	0	99	15	4.30389	1	1	20.1294	20.1659
432	5	sp|Q03626|MUG1_RAT	LFDELVVDKDLFHCLSF	Carbamidomethyl(C)@14		2096.03	1	99	16	4.01741	1	1	24.784	24.7945
433	5	sp|Q03626|MUG1_RAT	LPSSEEEESLDINIEGAK			1958.93	0	99	18	4.91122	0.714842	1	15.3026	15.2709
434	5	sp|Q03626|MUG1_RAT	LPSSEEEESLDINIEGAK	Deamidated(N)@13		1959.92	1	99	18	4.37162	0.206353	1	15.2044	15.2709
435	5	sp|Q03626|MUG1_RAT	LPSSEEEESLDINIEGAK	Carbamidomethyl@N-term		2015.95	1	99	16	3.95357	0.0788052	1	15.2872	15.2765
436	5	sp|Q03626|MUG1_RAT	LTAQPAPSPEDLAL			1421.74	0	99	19	4.36821	0.98113	1	17.5167	17.568
437	5	sp|Q03626|MUG1_RAT	LTAQPAPSPEDLAL	Deamidated(Q)@4		1422.72	1	96.39	13	2.65225	0.0188695	1	17.6064	17.598
438	5	sp|Q03626|MUG1_RAT	LTAQPAPSPEDLALSMGTIK			2039.06	0	99	21	4.75532	0.813789	1	19.2994	19.2677
439	5	sp|Q03626|MUG1_RAT	LTAQPAPSPEDLALSMGTIK	Deamidated(Q)@4		2040.04	1	99	19	3.44731	0.0400412	1	19.2726	19.3042
440	5	sp|Q03626|MUG1_RAT	LTAQPAPSPEDLALSMGTIK	Oxidation(M)@16		2055.06	1	99	16	4.00966	0.14617	1	15.8903	15.8798
441	5	sp|Q03626|MUG1_RAT	MLIYTILPDGEVIADSVTFQVEK			2580.34	0	99	19	3.66867	1	1	24.6919	24.7208
442	5	sp|Q03626|MUG1_RAT	MLSGFIPLKPTVK			1429.84	0	99	14	4.04961	1	1	16.4128	16.424
443	5	sp|Q03626|MUG1_RAT	MVVLSAPAVESELSPR			1683.89	0	99	15	4.10626	1	1	18.0999	18.1365
444	5	sp|Q03626|MUG1_RAT	NLHPLNELFPLAYIEDPK			2122.11	0	99	22	5.51848	0.904624	1	22.9143	22.9255
445	5	sp|Q03626|MUG1_RAT	NLHPLNELFPLAYIEDPK	Deamidated(N)@6		2123.09	1	99	15	3.8697	0.0203088	1	22.5906	22.5591
446	5	sp|Q03626|MUG1_RAT	NLHPLNELFPLAYIEDPK	Carbamidomethyl@N-term		2179.13	1	99	20	4.35824	0.0625493	1	23.7895	23.8041
447	5	sp|Q03626|MUG1_RAT	NLHPLNELFPLAYIEDPK	Carbamidomethyl@N-term; Deamidated(N)@6		2180.12	2	98.83	16	3.65954	0.0125175	1	23.8025	23.7945
448	5	sp|Q03626|MUG1_RAT	NLQPAIVK			881.533	0	96.49	11	4.31859	1	1	9.2257	9.1913
449	5	sp|Q03626|MUG1_RAT	PASNMVIADVK			1143.6	0	99	15	4.83093	0.63395	1	11.2971	11.3058
450	5	sp|Q03626|MUG1_RAT	PASNMVIADVK	Oxidation(M)@5		1159.59	1	99	19	4.59242	0.36605	1	8.923	8.8909
451	5	sp|Q03626|MUG1_RAT	QLSFSLSAEPIQGPYK	Gln->pyro-Glu@N-term		1746.88	1	99	20	4.57526	0.421672	1	21.3489	21.3335
452	5	sp|Q03626|MUG1_RAT	QLSFSLSAEPIQGPYK			1763.91	0	99	18	4.71246	0.578328	1	18.0805	18.073
453	5	sp|Q03626|MUG1_RAT	QNMVLFAPNIYVLK	Gln->pyro-Glu@N-term		1631.87	1	99	14	3.83645	1	1	25.3402	25.308
454	5	sp|Q03626|MUG1_RAT	QQNSHGGFSSTQDTVVALDALSK	Gln->pyro-Glu@N-term		2372.12	1	99	22	4.1211	0.261341	1	17.7256	17.714
455	5	sp|Q03626|MUG1_RAT	QQNSHGGFSSTQDTVVALDALSK	Gln->pyro-Glu@N-term; Deamidated(Q)@12		2373.11	2	99	18	3.8396	0.136682	1	17.7069	17.714
456	5	sp|Q03626|MUG1_RAT	QQNSHGGFSSTQDTVVALDALSK			2389.15	0	99	21	4.48347	0.601977	1	15.8686	15.854
457	5	sp|Q03626|MUG1_RAT	QQPAFALK	Gln->pyro-Glu@N-term		884.476	1	99	10	3.59373	1	1	13.8246	13.8399
458	5	sp|Q03626|MUG1_RAT	SEGYLYTPQASSAEVEMSAYVVLAR			2720.3	0	99	24	3.91682	1	1	22.1773	22.186
459	5	sp|Q03626|MUG1_RAT	SPLPKEPPR			1019.58	0	96.2	11	4.41506	1	1	8.295	8.3432
460	5	sp|Q03626|MUG1_RAT	SSTQDTVVALDALSK			1533.79	0	99	19	4.24731	1	1	15.4566	15.4425
461	5	sp|Q03626|MUG1_RAT	SYIYLDTEAGVLPC	Carbamidomethyl(C)@14		1599.75	1	99	16	3.77137	1	1	19.9268	19.9113
462	5	sp|Q03626|MUG1_RAT	SYIYLDTEAGVLPCNQIHTVQAH	Carbamidomethyl(C)@14		2628.26	1	99	23	4.25254	1	1	17.1999	17.1661
463	5	sp|Q03626|MUG1_RAT	TILPDGEVIADSVTFQVEK			2060.07	0	99	21	4.43371	1	1	20.1611	20.1715
464	5	sp|Q03626|MUG1_RAT	TPLVTIQSSGSF			1235.64	0	99	13	4.05053	1	1	17.0729	17.0197
465	5	sp|Q03626|MUG1_RAT	TPLVTIQSSGSFSQK			1578.83	0	99	14	4.38686	1	1	13.4848	13.2943
466	5	sp|Q03626|MUG1_RAT	VHLSFSPSQSLPASQTHMR			2109.04	0	99	20	4.55828	1	1	13.0981	13.1102
467	5	sp|Q03626|MUG1_RAT	VLIVEPEGIK			1095.65	0	99	14	5.17295	1	1	14.0192	14.0532
468	5	sp|Q03626|MUG1_RAT	VQTVPLTCNNPK	Carbamidomethyl(C)@8		1369.7	1	99	18	4.98814	1	1	9.099	9.0905
469	5	sp|Q03626|MUG1_RAT	VTASPQSLCGLR	Carbamidomethyl(C)@9		1287.66	1	99	17	4.93504	1	1	11.5026	11.4077
470	5	sp|Q03626|MUG1_RAT	VYDYYETDEVAFAEYSSPCSSDK	Carbamidomethyl(C)@19		2724.11	1	99	20	3.86058	1	1	17.2312	17.2366
471	5	sp|Q03626|MUG1_RAT	YGAATFSK			843.413	0	99	12	4.21875	1	1	6.8042	6.8319
472	5	sp|Q03626|MUG1_RAT	YMVLVPSQLYTETPEK			1896.95	0	99	16	4.4019	0.302231	1	18.6979	18.6822
473	5	sp|Q03626|MUG1_RAT	YMVLVPSQLYTETPEK	Deamidated(Q)@8		1897.94	1	97.41	14	4.3161	0.248047	1	18.6768	18.6822
474	5	sp|Q03626|MUG1_RAT	YMVLVPSQLYTETPEK	Oxidation(M)@2		1912.95	1	99	20	4.57451	0.449722	1	16.945	16.9342
475	6	sp|P04167|CP2B2_RAT	ADLAPIGLPHR			1158.65	0	97.01	11	4.02131	1	1	15.6744	15.6856
476	6	sp|P04167|CP2B2_RAT	ALHDPQYFDHPDTFNPEHFLDADGTLK			3139.43	0	99	16	4.43878	0.560934	1	18.9275	18.9134
477	6	sp|P04167|CP2B2_RAT	ALHDPQYFDHPDTFNPEHFLDADGTLK	Deamidated(N)@15		3140.42	1	99	15	4.3324	0.439066	1	18.8836	18.9134
478	6	sp|P04167|CP2B2_RAT	ALVGQAEDFSGR			1248.61	0	99	9	4.00771	1	1	11.1103	11.1405
479	6	sp|P04167|CP2B2_RAT	ATLDPSAPR			926.482	0	98.57	15	6.0598	1	1	6.9115	6.883
480	6	sp|P04167|CP2B2_RAT	DAVIHEIQR			1079.57	0	99	10	3.61066	1	1	10.5882	10.6028
481	6	sp|P04167|CP2B2_RAT	DFGMGK			653.284	0	99	9	4.5053	1	1	6.6239	6.713
482	6	sp|P04167|CP2B2_RAT	DFIDTYLLR			1154.6	0	99	15	6.42622	0.959248	1	20.104	20.1564
483	6	sp|P04167|CP2B2_RAT	DFIDTYLLR	Delta:H(2)C(2)@N-term		1180.61	1	99	15	3.90687	0.00290126	1	23.6158	23.6496
484	6	sp|P04167|CP2B2_RAT	DFIDTYLLR	Carbamidomethyl@N-term		1211.62	1	99	15	5.02237	0.0378511	1	20.572	20.5891
485	6	sp|P04167|CP2B2_RAT	DLAPIGLPHR			1087.61	0	99	9	4.1214	1	1	15.7321	15.7047
486	6	sp|P04167|CP2B2_RAT	DVFTVHLGPR			1139.61	0	99	12	3.99118	1	1	15.0637	15.0529
487	6	sp|P04167|CP2B2_RAT	EALVGQAEDFSGR	Glu->pyro-Glu@N-term		1359.64	1	99	20	4.31158	0.00981915	1	15.2105	15.2192
488	6	sp|P04167|CP2B2_RAT	EALVGQAEDFSGR			1377.65	0	99	21	6.3015	0.959378	1	12.1027	12.1514
489	6	sp|P04167|CP2B2_RAT	EALVGQAEDFSGR	Deamidated(Q)@6		1378.64	1	99	17	4.10551	0.00610942	1	12.1181	12.1285
490	6	sp|P04167|CP2B2_RAT	EALVGQAEDFSGR	Methyl(E)@1		1391.67	1	99	15	4.061	0.00551429	1	13.3232	13.3107
491	6	sp|P04167|CP2B2_RAT	EALVGQAEDFSGR	Carbamidomethyl(E)@8		1434.67	1	99	19	4.60233	0.0191788	1	12.0801	12.0475
492	6	sp|P04167|CP2B2_RAT	EIDQVIGSHR	Glu->pyro-Glu@N-term		1134.58	1	99	13	4.43616	0.122235	1	12.3494	12.3777
493	6	sp|P04167|CP2B2_RAT	EIDQVIGSHR			1152.59	0	99	15	5.27267	0.838891	1	7.9135	7.9035
494	6	sp|P04167|CP2B2_RAT	EIDQVIGSHR	Carbamidomethyl(H)@9		1209.61	1	97.27	13	3.93862	0.0388735	1	7.5981	7.6077
495	6	sp|P04167|CP2B2_RAT	EIDQVIGSHRPPSLDDR	Glu->pyro-Glu@N-term		1914.95	1	99	11	4.22534	0.0588924	1	14.8208	14.8748
496	6	sp|P04167|CP2B2_RAT	EIDQVIGSHRPPSLDDR			1932.97	0	99	21	5.42892	0.941108	1	11.8929	11.9227
497	6	sp|P04167|CP2B2_RAT	EKYGDVFTVHLGPR			1616.83	0	99	19	4.47917	1	1	14.2573	14.2465
498	6	sp|P04167|CP2B2_RAT	EYGVIFANGER			1253.6	0	99	16	5.37966	0.20816	1	13.2048	13.1735
499	6	sp|P04167|CP2B2_RAT	EYGVIFANGER	Deamidated(N)@8		1254.59	1	99	19	5.9599	0.79184	1	13.7925	13.8054
500	6	sp|P04167|CP2B2_RAT	FADLAPIGLPHR			1305.72	0	99	17	6.06406	0.92653	1	15.6085	15.6645
501	6	sp|P04167|CP2B2_RAT	FADLAPIGLPHR	Delta:H(2)C(2)@N-term		1331.73	1	99	15	3.9154	0.0065796	1	19.8953	19.8896
502	6	sp|P04167|CP2B2_RAT	FADLAPIGLPHR	Carbamidomethyl(H)@11		1362.74	1	99	18	4.92256	0.0668905	1	15.655	15.6445
503	6	sp|P04167|CP2B2_RAT	FIDTYLLR			1039.57	0	99	11	4.26623	1	1	16.5482	16.5619
504	6	sp|P04167|CP2B2_RAT	FLFQCITAN	Carbamidomethyl(C)@5		1112.53	1	99	12	3.74162	1	1	19.0715	19.0669
505	6	sp|P04167|CP2B2_RAT	GDVFTVHLGPR			1196.63	0	99	15	4.26527	1	1	15.0848	15.0529
506	6	sp|P04167|CP2B2_RAT	GGLLNSFMQLR			1234.65	0	99	15	5.71425	0.744407	1	20.0375	20.0911
507	6	sp|P04167|CP2B2_RAT	GGLLNSFMQLR	Deamidated(N)@5		1235.63	1	99	16	4.94195	0.12575	1	18.6216	18.6566
508	6	sp|P04167|CP2B2_RAT	GGLLNSFMQLR	Oxidation(M)@8		1250.64	1	99	16	4.86773	0.105996	1	16.9958	16.9888
509	6	sp|P04167|CP2B2_RAT	GGLLNSFMQLR	Carbamidomethyl@N-term		1291.67	1	97.86	11	4.21987	0.023847	1	20.1373	20.1526
510	6	sp|P04167|CP2B2_RAT	GTIAVIEPIFK			1186.7	0	99	18	6.32926	0.961849	1	18.1774	18.1853
511	6	sp|P04167|CP2B2_RAT	GTIAVIEPIFK	Carbamidomethyl@N-term		1243.72	1	99	16	4.5417	0.0156875	1	18.3926	18.3849
512	6	sp|P04167|CP2B2_RAT	GTIAVIEPIFK	GlyGly(T)@2		1300.74	1	98.97	17	4.69763	0.0224636	1	21.5474	21.5737
513	6	sp|P04167|CP2B2_RAT	ICLGEGIAR	Carbamidomethyl(C)@2		987.517	1	99	13	4.95267	0.408847	1	11.5489	11.5141
514	6	sp|P04167|CP2B2_RAT	ICLGEGIAR	Carbamidomethyl@N-term; Carbamidomethyl(C)@2		1044.54	2	96.76	15	5.11281	0.591153	1	11.8562	11.8478
515	6	sp|P04167|CP2B2_RAT	IDQVIGSHRPPSLDDR	Deamidated(R)@9		1804.91	1	99	18	3.58995	1	1	10.2894	10.2746
516	6	sp|P04167|CP2B2_RAT	IICSIVFGER	Carbamidomethyl(C)@3		1192.63	1	99	17	6.01355	1	1	15.4305	15.4032
517	6	sp|P04167|CP2B2_RAT	IPPTYQICF	Carbamidomethyl(C)@8		1137.55	1	97.69	13	3.83828	1	1	18.6342	18.701
518	6	sp|P04167|CP2B2_RAT	IPPTYQICFSAR	Carbamidomethyl(C)@8		1451.72	1	99	19	5.2484	1	1	15.0455	15.0517
519	6	sp|P04167|CP2B2_RAT	IQEEAQCLVEEL	Carbamidomethyl(C)@7		1459.69	1	99	14	3.83455	1	1	18.644	18.6331
520	6	sp|P04167|CP2B2_RAT	IQEEAQCLVEELR	Carbamidomethyl(C)@7		1615.79	1	99	23	6.2434	0.854318	1	16.3287	16.2961
521	6	sp|P04167|CP2B2_RAT	IQEEAQCLVEELR	Deamidated(Q)@6; Carbamidomethyl(C)@7		1616.77	2	99	22	5.19843	0.0770281	1	16.2485	16.2961
522	6	sp|P04167|CP2B2_RAT	IQEEAQCLVEELR	Delta:H(2)C(2)@N-term; Carbamidomethyl(C)@7		1641.8	2	97.88	10	3.4183	0.00127796	1	18.6896	18.6822
523	6	sp|P04167|CP2B2_RAT	IQEEAQCLVEELR	Carbamidomethyl@N-term; Carbamidomethyl(C)@7		1672.81	2	99	22	5.02926	0.0521766	1	17.0387	17.0474
524	6	sp|P04167|CP2B2_RAT	IQEEAQCLVEELR	Carbamidomethyl@N-term; Deamidated(Q)@6; Carbamidomethyl(C)@7		1673.79	3	99	18	4.4936	0.015199	1	16.9779	17.0474
525	6	sp|P04167|CP2B2_RAT	IQEEAQCLVEELRK	Carbamidomethyl(C)@7		1743.88	1	99	21	5.97128	0.881047	2	14.8341	14.8454
526	6	sp|P04167|CP2B2_RAT	IQEEAQCLVEELRK	Deamidated(Q)@6; Carbamidomethyl(C)@7		1744.87	2	99	18	4.56614	0.0346624	1	14.8818	14.8542
527	6	sp|P04167|CP2B2_RAT	IQEEAQCLVEELRK	Carbamidomethyl@N-term; Carbamidomethyl(C)@7		1800.9	2	99	18	4.74679	0.0525419	1	15.7165	15.7294
528	6	sp|P04167|CP2B2_RAT	IQEEAQCLVEELRK	Carbamidomethyl@N-term; Deamidated(Q)@6; Carbamidomethyl(C)@7		1801.89	3	99	18	4.52802	0.0317492	1	15.7491	15.7186
529	6	sp|P04167|CP2B2_RAT	KSQGAPLDPTFLFQCITAN	Carbamidomethyl(C)@15		2107.04	1	99	15	4.00056	1	1	23.1004	23.07
530	6	sp|P04167|CP2B2_RAT	LGPRPVVMLCGTDTIK	Carbamidomethyl(C)@10		1755.94	1	99	14	4.52938	0.87522	1	14.7369	14.7278
531	6	sp|P04167|CP2B2_RAT	LGPRPVVMLCGTDTIK	Deamidated(R)@4; Carbamidomethyl(C)@10		1756.92	2	99	15	3.68341	0.12478	1	14.7581	14.7066
532	6	sp|P04167|CP2B2_RAT	MPYTDAVIHEIQR	Dethiomethyl(M)@1		1523.77	1	99	19	5.34004	0.142271	1	10.6137	10.6054
533	6	sp|P04167|CP2B2_RAT	MPYTDAVIHEIQR			1571.78	0	99	20	6.03837	0.710311	1	14.9029	14.9564
534	6	sp|P04167|CP2B2_RAT	MPYTDAVIHEIQR	Deamidated(Q)@12		1572.76	1	99	16	4.85513	0.0465809	1	14.7995	14.8748
535	6	sp|P04167|CP2B2_RAT	MPYTDAVIHEIQR	Oxidation(M)@1		1587.77	1	99	16	4.91732	0.0537517	1	13.2868	13.3015
536	6	sp|P04167|CP2B2_RAT	MPYTDAVIHEIQR	Oxidation(M)@1; Deamidated(Q)@12		1588.76	2	99	15	4.62214	0.0272407	1	13.3285	13.322
537	6	sp|P04167|CP2B2_RAT	MPYTDAVIHEIQR	Carbamyl@N-term		1614.78	1	99	17	4.24257	0.0113669	1	13.7008	13.6921
538	6	sp|P04167|CP2B2_RAT	MPYTDAVIHEIQR	Carbamidomethyl(H)@9		1628.8	1	99	18	4.11524	0.00847853	1	14.9906	14.9969
539	6	sp|P04167|CP2B2_RAT	NELFLFFTTILQNFSVSSHLAPK			2652.4	0	99	19	3.78746	1	1	26.6712	26.6558
540	6	sp|P04167|CP2B2_RAT	NLQEILDYIGH			1313.66	0	99	18	4.93532	0.909467	1	21.5996	21.6125
541	6	sp|P04167|CP2B2_RAT	NLQEILDYIGH	Carbamidomethyl@N-term		1370.68	1	99	14	3.93334	0.0905329	1	22.52	22.5109
542	6	sp|P04167|CP2B2_RAT	NLQEILDYIGHIVEK			1782.95	0	99	21	6.39143	0.871003	1	25.8929	25.9092
543	6	sp|P04167|CP2B2_RAT	NLQEILDYIGHIVEK	Deamidated(N)@1		1783.94	1	99	19	4.69926	0.017695	1	26.4445	26.4167
544	6	sp|P04167|CP2B2_RAT	NLQEILDYIGHIVEK	Carbamidomethyl(D)@7		1839.97	1	99	17	5.49791	0.111302	1	25.7919	25.9092
545	6	sp|P04167|CP2B2_RAT	NTEVYPILS			1034.53	0	96.15	12	3.82737	1	1	15.8731	15.8574
546	6	sp|P04167|CP2B2_RAT	NTEVYPILSS			1121.56	0	99	14	3.8875	1	1	15.6685	15.6839
547	6	sp|P04167|CP2B2_RAT	NTEVYPILSSALHD			1557.77	0	96.65	10	3.43838	1	1	18.153	18.1601
548	6	sp|P04167|CP2B2_RAT	NTEVYPILSSALHDPQYFDHPDTFNPEHFLDADGTLK			4242.98	0	99	14	5.04956	0.696768	1	23.4871	23.4941
549	6	sp|P04167|CP2B2_RAT	NTEVYPILSSALHDPQYFDHPDTFNPEHFLDADGTLK	Deamidated(Q)@16		4243.96	1	99	20	4.68825	0.303232	1	23.4607	23.4761
550	6	sp|P04167|CP2B2_RAT	NTEVYPILSSALHDPQYFDHPDTFNPEHFLDADGTLKK			4371.08	0	99	14	3.69329	1	1	22.5245	22.5299
551	6	sp|P04167|CP2B2_RAT	PLPLLGN			722.433	0	96.98	10	4.11744	1	1	16.8687	16.8783
552	6	sp|P04167|CP2B2_RAT	PLPLLGNLL			948.601	0	99	10	3.46835	1	1	25.9057	25.9017
553	6	sp|P04167|CP2B2_RAT	PLPLLGNLLQL			1189.74	0	99	14	4.36331	0.89362	1	26.3733	26.4116
554	6	sp|P04167|CP2B2_RAT	PLPLLGNLLQL	Carbamidomethyl@N-term		1246.76	1	98.93	13	3.43902	0.10638	1	26.5986	26.5672
555	6	sp|P04167|CP2B2_RAT	PLPLLGNLLQLDR			1460.87	0	99	23	6.23392	0.652275	1	24.7614	24.9375
556	6	sp|P04167|CP2B2_RAT	PLPLLGNLLQLDR	Deamidated(N)@7		1461.86	1	99	23	5.33081	0.0815304	1	24.795	24.908
557	6	sp|P04167|CP2B2_RAT	PLPLLGNLLQLDR	Formyl@N-term		1488.87	1	99	22	4.03771	0.00415162	1	26.6994	26.7049
558	6	sp|P04167|CP2B2_RAT	PLPLLGNLLQLDR	Carbamidomethyl@N-term		1517.89	1	99	23	5.82627	0.25514	2	25.712	25.7232
559	6	sp|P04167|CP2B2_RAT	PLPLLGNLLQLDR	Carbamidomethyl@N-term; Deamidated(N)@7		1518.88	2	99	23	4.25857	0.00690363	1	25.6989	25.7551
560	6	sp|P04167|CP2B2_RAT	PLPLLGNLLQLDRG			1517.89	0	99	20	4.47758	0.813258	2	24.6984	24.8153
561	6	sp|P04167|CP2B2_RAT	PLPLLGNLLQLDRG	Carbamidomethyl@N-term		1574.91	1	99	12	3.8386	0.186742	1	25.6964	25.6922
562	6	sp|P04167|CP2B2_RAT	PQYFDHPDTFNPEHFLDADGTLK			2703.22	0	99	17	3.53744	1	1	19.3155	19.3035
563	6	sp|P04167|CP2B2_RAT	PVVMLCGTDTIK	Carbamidomethyl(C)@6		1332.68	1	99	21	6.08911	0.714873	1	13.906	13.955
564	6	sp|P04167|CP2B2_RAT	PVVMLCGTDTIK	Oxidation(M)@4; Carbamidomethyl(C)@6		1348.67	2	99	21	5.23749	0.100602	1	12.5708	12.6393
565	6	sp|P04167|CP2B2_RAT	PVVMLCGTDTIK	Carbamidomethyl@N-term; Carbamidomethyl(C)@6		1389.7	2	99	19	5.48581	0.178208	1	14.7558	14.83
566	6	sp|P04167|CP2B2_RAT	PVVMLCGTDTIK	Carbamidomethyl@N-term; Oxidation(M)@4; Carbamidomethyl(C)@6		1405.69	3	97.94	13	4.03539	0.00631698	1	13.0913	13.0563
567	6	sp|P04167|CP2B2_RAT	SALHDPQYFDHPDTFNPEHFLDADGTLK			3226.46	0	99	18	4.21426	1	1	18.987	18.9771
568	6	sp|P04167|CP2B2_RAT	SQGAPLDPTFLF			1291.64	0	99	15	3.935	1	1	23.5592	23.6093
569	6	sp|P04167|CP2B2_RAT	SQGAPLDPTFLFQ			1419.7	0	99	17	4.62671	0.929501	1	22.7033	22.6924
570	6	sp|P04167|CP2B2_RAT	SQGAPLDPTFLFQ	Carbamidomethyl@N-term		1476.72	1	97.66	15	3.50664	0.0704986	1	22.821	22.8083
571	6	sp|P04167|CP2B2_RAT	SQGAPLDPTFLFQC	Carbamidomethyl(C)@14		1579.73	1	99	18	4.36726	1	1	22.4396	22.4711
572	6	sp|P04167|CP2B2_RAT	SQGAPLDPTFLFQCITAN	Carbamidomethyl(C)@14		1978.95	1	99	20	5.5284	0.948781	1	25.1678	25.2178
573	6	sp|P04167|CP2B2_RAT	SQGAPLDPTFLFQCITAN	Carbamidomethyl@N-term; Carbamidomethyl(C)@14		2035.97	2	99	19	4.0545	0.0318613	1	25.3621	25.3785
574	6	sp|P04167|CP2B2_RAT	SQGAPLDPTFLFQCITAN	Carbamidomethyl@N-term; Deamidated(Q)@2; Carbamidomethyl(C)@14		2036.95	3	99	22	3.83809	0.0193579	1	25.9813	25.9656
575	6	sp|P04167|CP2B2_RAT	SQGAPLDPTFLFQCITANIICSIVFGER	Carbamidomethyl(C)@14; Carbamidomethyl(C)@21		3153.56	2	99	24	3.78923	1	1	27.2323	27.2168
576	6	sp|P04167|CP2B2_RAT	TDAVIHEIQR			1180.62	0	99	14	4.01064	1	1	8.4108	8.3559
577	6	sp|P04167|CP2B2_RAT	TIAVIEPIFK			1129.67	0	99	12	3.50433	1	1	18.1981	18.211
578	6	sp|P04167|CP2B2_RAT	YGDVFTVHLGPR			1359.69	0	99	16	6.16571	0.909284	1	15.1046	15.0779
579	6	sp|P04167|CP2B2_RAT	YGDVFTVHLGPR	Cation:Na(D)@3		1381.68	1	99	14	4.0385	0.00678403	1	20.2239	20.2334
580	6	sp|P04167|CP2B2_RAT	YGDVFTVHLGPR	Delta:H(2)C(2)@N-term		1385.71	1	98.22	11	3.85291	0.0044248	1	17.3718	17.3674
581	6	sp|P04167|CP2B2_RAT	YGDVFTVHLGPR	Carbamidomethyl@N-term		1416.71	1	99	16	5.10742	0.0795073	1	15.2653	15.2774
582	6	sp|P04167|CP2B2_RAT	YGFLLMLK			983.551	0	98.12	13	4.79188	1	1	20.6703	20.6849
583	6	sp|P04167|CP2B2_RAT	YTDAVIHEIQR			1343.68	0	99	13	4.01334	1	1	10.5834	10.569
584	7	sp|P12785|FAS_RAT	ACIDTALENLSTLK	Carbamidomethyl(C)@2		1547.79	1	99	17	4.55047	0.763723	1	18.296	18.2678
585	7	sp|P12785|FAS_RAT	ACIDTALENLSTLK	Carbamidomethyl(C)@2; Deamidated(N)@9		1548.77	2	99	14	4.04096	0.236277	1	18.296	18.3031
586	7	sp|P12785|FAS_RAT	AGSDTELAAPK			1058.52	0	99	17	4.13814	1	1	6.4208	6.427
587	7	sp|P12785|FAS_RAT	ALFPPVEFPVPR			1367.76	0	99	12	4.07697	1	1	21.4768	21.5097
588	7	sp|P12785|FAS_RAT	ALHLVGLK			849.544	0	99	9	4.25327	1	1	11.2487	11.2446
589	7	sp|P12785|FAS_RAT	CILLSNLSSTSHVPK	Carbamidomethyl(C)@1		1654.87	1	99	13	4.02333	1	1	14.0555	14.0634
590	7	sp|P12785|FAS_RAT	DHKDNLEFFLTNLGK			1789.9	0	99	11	3.94581	1	1	19.2056	19.2019
591	7	sp|P12785|FAS_RAT	DNLEFFLTNLGK			1409.72	0	99	19	4.39229	1	1	22.3925	22.3627
592	7	sp|P12785|FAS_RAT	EACPELDYFVAF	Carbamidomethyl(C)@3		1459.63	1	99	15	3.94389	1	1	23.9992	23.9624
593	7	sp|P12785|FAS_RAT	EACPELDYFVAFSSVSCGR	Carbamidomethyl(C)@3; Carbamidomethyl(C)@17		2192.95	2	99	19	3.68251	1	1	21.8042	21.7723
594	7	sp|P12785|FAS_RAT	EEEPEAMLPGAQPTLISAISK			2210.11	0	99	12	3.68583	1	1	19.7838	19.8374
595	7	sp|P12785|FAS_RAT	EHDLVLPIR			1090.61	0	99	9	4.30356	1	1	13.1815	13.1986
596	7	sp|P12785|FAS_RAT	EQGVTFPSGEAQEQLIR			1887.93	0	99	22	4.32455	0.780258	1	15.2786	15.2709
597	7	sp|P12785|FAS_RAT	EQGVTFPSGEAQEQLIR	Deamidated(Q)@2; Deamidated(Q)@12		1889.9	2	98.58	15	3.77422	0.219742	1	15.2451	15.2302
598	7	sp|P12785|FAS_RAT	FDASFFGVHPK			1250.61	0	98.3	13	4.11727	1	1	15.2831	15.3179
599	7	sp|P12785|FAS_RAT	FDHPEVPIPAESESVSR	Dicarbamidomethyl(D)@2		2008.95	1	99	17	3.8973	1	1	15.2103	15.2612
600	7	sp|P12785|FAS_RAT	FPQLDDTSFANSR			1496.69	0	98.02	13	3.93957	1	1	14.9424	14.9478
601	7	sp|P12785|FAS_RAT	FVFTPHVEPECLSESAILQK	Carbamidomethyl(C)@11		2330.16	1	99	21	4.72454	0.923613	1	18.5713	18.559
602	7	sp|P12785|FAS_RAT	FVFTPHVEPECLSESAILQK	Carbamidomethyl(E)@8; Carbamidomethyl(C)@11		2387.18	2	99	17	3.64207	0.0763872	1	18.4575	18.4258
603	7	sp|P12785|FAS_RAT	GHALGETLACLPSEVQPGPSFLSQEEWESLFSR	Carbamidomethyl(C)@10		3657.74	1	99	20	4.31913	0.892785	1	24.7423	24.7314
604	7	sp|P12785|FAS_RAT	GHALGETLACLPSEVQPGPSFLSQEEWESLFSR	Carbamidomethyl(C)@10; Deamidated(Q)@24		3658.73	2	99	17	3.33465	0.0925284	1	24.7321	24.7213
605	7	sp|P12785|FAS_RAT	GHALGETLACLPSEVQPGPSFLSQEEWESLFSR	Carbamidomethyl@N-term; Carbamidomethyl(C)@10; Deamidated(Q)@16; Deamidated(Q)@24		3716.73	4	98.78	16	2.53529	0.0146864	1	24.779	24.7844
606	7	sp|P12785|FAS_RAT	GLESIINIIHSSLAEPR			1848.01	0	99	23	4.64628	0.901553	1	24.0193	24.0356
607	7	sp|P12785|FAS_RAT	GLESIINIIHSSLAEPR	Carbamidomethyl@N-term		1905.03	1	99	13	3.68449	0.0984468	1	24.1672	24.1835
608	7	sp|P12785|FAS_RAT	GPSIALDTACSSSLLALQNAY	Carbamidomethyl(C)@10		2151.05	1	99	17	3.81902	1	1	21.9323	21.9428
609	7	sp|P12785|FAS_RAT	GPSIALDTACSSSLLALQNAYQAIR	Carbamidomethyl(C)@10		2619.33	1	99	21	3.88178	0.505575	1	23.2316	23.2016
610	7	sp|P12785|FAS_RAT	GPSIALDTACSSSLLALQNAYQAIR	Carbamidomethyl(C)@10; Deamidated(Q)@18		2620.32	2	99	15	3.8721	0.494425	1	23.2539	23.2016
611	7	sp|P12785|FAS_RAT	GTNTGVWVGVSGSEASEALSR			2062.99	0	99	20	4.01127	0.57284	1	15.8523	15.8428
612	7	sp|P12785|FAS_RAT	GTNTGVWVGVSGSEASEALSR	Deamidated(N)@3		2063.98	1	99	15	3.88383	0.42716	1	15.8946	15.8635
613	7	sp|P12785|FAS_RAT	GVDLVLNSLAEEK			1385.74	0	99	20	4.38957	1	1	17.33	17.3412
614	7	sp|P12785|FAS_RAT	GYDYGPHFQGVYEATLEGEQGK			2444.09	0	99	17	3.75028	1	1	15.9163	15.9446
615	7	sp|P12785|FAS_RAT	HFQLEQDKPEEQTAHAFVNVLTR			2736.36	0	99	15	3.3897	1	1	16.1447	16.1702
616	7	sp|P12785|FAS_RAT	LFDHPEVPIPAESESVSR			2007.99	0	99	16	4.4246	1	1	15.1872	15.2364
617	7	sp|P12785|FAS_RAT	LGPVGGVFNLAM	Dethiomethyl(M)@12		1125.62	1	96.32	15	3.76522	0.355881	1	21.6262	21.5944
618	7	sp|P12785|FAS_RAT	LGPVGGVFNLAM			1173.62	0	99	16	4.02288	0.644119	1	23.5129	23.5183
619	7	sp|P12785|FAS_RAT	LLEASHAFEVSDSGNLIVSGK			2172.11	0	99	21	4.0465	1	1	16.3192	16.3076
620	7	sp|P12785|FAS_RAT	LLLPEDPLISGLLN			1505.87	0	99	13	3.33726	1	1	26.0596	26.0245
621	7	sp|P12785|FAS_RAT	LLLPEDPLISGLLNSQALK			2033.18	0	99	24	4.84066	0.950062	1	25.6724	25.6673
622	7	sp|P12785|FAS_RAT	LLLPEDPLISGLLNSQALK	Deamidated(N)@14		2034.16	1	99	19	3.56134	0.0499376	1	25.447	25.4424
623	7	sp|P12785|FAS_RAT	LSPDAIPGK			896.497	0	97.88	10	4.26482	1	1	8.8344	8.8001
624	7	sp|P12785|FAS_RAT	LSPQDKPIFLPVEDTSFQWVDSLK			2788.43	0	99	16	4.08604	1	1	23.6669	23.6351
625	7	sp|P12785|FAS_RAT	LSVPTYGLQCTQAAPLDSIPNLAAYYIDCIK	Carbamidomethyl(C)@10; Deamidated(N)@21; Carbamidomethyl(C)@29		3455.7	3	99	15	3.61416	1	1	25.9733	25.9431
626	7	sp|P12785|FAS_RAT	LTPGCEAEAEAEAICFFIK	Carbamidomethyl(C)@5; Carbamidomethyl(C)@15		2155	2	99	18	3.84292	1	1	23.4804	23.4697
627	7	sp|P12785|FAS_RAT	MEEVVIAGMSGK	Protein Terminal Acetyl@N-term		1291.62	1	99	16	3.60735	1	1	20.7995	20.7925
628	7	sp|P12785|FAS_RAT	MTVPGLEDLPQHGLPR			1758.91	0	98.56	14	4.40768	1	1	17.0633	17.0779
629	7	sp|P12785|FAS_RAT	PLFLVHPIEGSITVF			1667.93	0	99	15	3.55991	1	1	24.1945	24.1835
630	7	sp|P12785|FAS_RAT	QAQLNLSILLVNPEGPTLTR	Gln->pyro-Glu@N-term		2159.2	1	99	16	3.49164	1	1	25.659	25.6525
631	7	sp|P12785|FAS_RAT	QHSQDLAFVSMLNDIAATPTAAMPFR			2831.37	0	99	14	3.8236	1	1	25.4565	25.4678
632	7	sp|P12785|FAS_RAT	QQEQLVPTLEK			1311.7	0	97.97	12	4.16023	1	1	12.5105	12.4979
633	7	sp|P12785|FAS_RAT	QSPLLIGSTK	Gln->pyro-Glu@N-term		1025.58	1	97.44	10	3.87743	1	1	15.3862	15.3577
634	7	sp|P12785|FAS_RAT	RQQEQLVPTLEK			1467.8	0	98.98	11	3.87367	1	1	10.6908	10.6629
635	7	sp|P12785|FAS_RAT	SDEALKPLGVK			1155.65	0	99	15	4.52381	1	1	9.4202	9.395
636	7	sp|P12785|FAS_RAT	SGECPAAIVGGINLL	Carbamidomethyl(C)@4		1469.75	1	99	16	3.4501	1	1	22.5973	22.5864
637	7	sp|P12785|FAS_RAT	SGECPAAIVGGINLLLKPN	Carbamidomethyl(C)@4		1922.03	1	99	16	4.06674	0.519097	1	22.4149	22.3873
638	7	sp|P12785|FAS_RAT	SGECPAAIVGGINLLLKPN	Carbamidomethyl(C)@4; Deamidated(N)@13		1923.01	2	99	15	4.03354	0.480903	1	22.3482	22.3835
639	7	sp|P12785|FAS_RAT	SLSLSLEETPVVFENVTFHQATILPR			2926.54	0	99	17	4.16705	0.551775	1	24.0285	24.0356
640	7	sp|P12785|FAS_RAT	SLSLSLEETPVVFENVTFHQATILPR	Deamidated(N)@15		2927.53	1	99	17	4.07679	0.448225	1	24.0514	24.0356
641	7	sp|P12785|FAS_RAT	SLYQPGGVAPESLEYIEAHGTGTK			2503.22	0	99	16	4.3878	1	1	16.8255	16.7927
642	7	sp|P12785|FAS_RAT	SYIITGGLGGFGLELAR			1722.93	0	99	21	4.40819	1	1	22.2075	22.2146
643	7	sp|P12785|FAS_RAT	TGGTYGEDLGADYNLSQVCDGK	Carbamidomethyl(C)@19		2319	1	99	24	3.57852	1	1	14.9829	14.9474
644	7	sp|P12785|FAS_RAT	TGGLAFHSYFMEGIAPTLLQALK			2464.28	0	99	14	3.66445	1	1	25.5376	25.5315
645	7	sp|P12785|FAS_RAT	TMEAVQGLLEQGR			1430.72	0	99	17	3.88953	1	1	15.5797	15.546
646	7	sp|P12785|FAS_RAT	VAAAVDLITR			1027.6	0	98.99	15	4.76351	1	1	13.2365	13.2536
647	7	sp|P12785|FAS_RAT	VGDPQELNGITR	Deamidated(N)@8		1298.65	1	99	18	4.18744	1	1	9.9822	9.9671
648	7	sp|P12785|FAS_RAT	VHLTGIDINPN			1191.62	0	97.5	13	4.34624	1	1	13.9914	13.9788
649	7	sp|P12785|FAS_RAT	VHLTGIDINPNALFPPVEFPVPR			2541.37	0	99	20	4.04505	0.89036	1	24.5457	24.5299
650	7	sp|P12785|FAS_RAT	VHLTGIDINPNALFPPVEFPVPR	Deamidated(N)@11		2542.36	1	99	14	3.13545	0.10964	1	24.5003	24.509
651	7	sp|P12785|FAS_RAT	VLEALLPLK			994.643	0	99	15	4.87442	1	1	18.0623	18.0582
652	7	sp|P12785|FAS_RAT	VLESDLVMNVYR			1436.73	0	99	20	4.30131	1	1	16.6816	16.6716
653	7	sp|P12785|FAS_RAT	VYATILNAGTNTDGCK	Carbamidomethyl(C)@15		1696.81	1	99	21	4.10554	1	1	12.5733	12.5586
654	7	sp|P12785|FAS_RAT	VYMLEGDTQVADVTTSR			1883.89	0	99	17	3.80271	1	1	14.9717	15.0236
655	7	sp|P12785|FAS_RAT	WLSTSIPEAQWQSSLAR			1958.98	0	98.72	15	4.41017	1	1	18.8273	18.9031
656	8	sp|P07756|CPSM_RAT	AERPDGLILGMGGQTALNCGVELFK	Carbamidomethyl(C)@19		2645.33	1	99	25	4.56521	0.748391	1	21.5859	21.593
657	8	sp|P07756|CPSM_RAT	AERPDGLILGMGGQTALNCGVELFK	Deamidated(Q)@14; Deamidated(N)@18; Carbamidomethyl(C)@19		2647.3	3	98.58	13	3.16167	0.0295519	1	20.9853	20.9698
658	8	sp|P07756|CPSM_RAT	AERPDGLILGMGGQTALNCGVELFK	Deamidated(R)@3; Deamidated(Q)@14; Deamidated(N)@18; Carbamidomethyl(C)@19		2648.28	4	99	18	4.03755	0.222057	1	21.6452	21.5727
659	8	sp|P07756|CPSM_RAT	AFAMTNQILVER			1391.72	0	99	16	4.31503	1	1	15.8129	15.8217
660	8	sp|P07756|CPSM_RAT	AFAISGPFNVQFLVK			1636.9	0	99	16	4.71899	0.944665	1	23.3974	23.4908
661	8	sp|P07756|CPSM_RAT	AFAISGPFNVQFLVK	Carbamidomethyl@N-term		1693.92	1	99	15	3.48671	0.055335	1	23.3764	23.3642
662	8	sp|P07756|CPSM_RAT	ALENNMSLDEIVK			1474.73	0	99	15	4.30728	0.746697	1	15.9755	15.9639
663	8	sp|P07756|CPSM_RAT	ALENNMSLDEIVK	Oxidation(M)@6		1490.73	1	99	16	3.83778	0.253303	1	13.4331	13.419
664	8	sp|P07756|CPSM_RAT	ANPIIGNGGAPDTTAR	Deamidated(N)@7		1524.75	1	99	18	4.18684	1	1	10.3909	10.3758
665	8	sp|P07756|CPSM_RAT	AQTAHIVLEDGTK			1381.72	0	96.34	13	4.49135	1	1	8.3884	8.3765
666	8	sp|P07756|CPSM_RAT	AVNTLNEALEFANSVGYPC	Carbamidomethyl(C)@19		2067.96	1	99	18	4.10884	1	1	23.1716	23.1837
667	8	sp|P07756|CPSM_RAT	AVNTLNEALEFANSVGYPCLLR	Carbamidomethyl(C)@19		2450.23	1	99	22	4.76488	0.89634	1	25.0358	25.0672
668	8	sp|P07756|CPSM_RAT	AVNTLNEALEFANSVGYPCLLR	Deamidated(N)@13; Carbamidomethyl(C)@19		2451.21	2	99	16	3.82802	0.10366	1	22.4808	22.4896
669	8	sp|P07756|CPSM_RAT	CLGLTEAQTR	Carbamidomethyl(C)@1		1147.57	1	99	12	4.48474	1	1	9.3309	9.2994
670	8	sp|P07756|CPSM_RAT	DGSIDLVINLPNNNTK			1725.89	0	99	20	4.54991	0.670814	1	17.8619	17.8471
671	8	sp|P07756|CPSM_RAT	DGSIDLVINLPNNNTK	Deamidated(N)@12		1726.87	1	99	18	4.24075	0.329186	1	17.84	17.8471
672	8	sp|P07756|CPSM_RAT	EPLFGISTGNIITGLAAGAK			1929.06	0	99	22	4.90247	1	1	22.9085	22.9023
673	8	sp|P07756|CPSM_RAT	FLGVAEQLHNEGFK			1587.8	0	99	17	5.16698	0.956383	1	14.9037	14.8542
674	8	sp|P07756|CPSM_RAT	FLGVAEQLHNEGFK	Deamidated(N)@10		1588.79	1	99	14	3.82601	0.0436173	1	14.9621	14.9158
675	8	sp|P07756|CPSM_RAT	GILIGIQQSFR			1230.71	0	98.73	14	4.13723	1	1	17.3266	17.2982
676	8	sp|P07756|CPSM_RAT	GLNSESVTEETLR			1433.7	0	99	18	4.43619	1	1	11.3767	11.3691
677	8	sp|P07756|CPSM_RAT	GNDVLVIECNLR	Ammonia-loss(N)@2; Carbamidomethyl(C)@9		1383.68	2	99	14	3.84714	0.111841	1	18.5569	18.5448
678	8	sp|P07756|CPSM_RAT	GNDVLVIECNLR	Carbamidomethyl(C)@9		1400.71	1	99	19	4.56232	0.580466	1	15.4709	15.4592
679	8	sp|P07756|CPSM_RAT	GNDVLVIECNLR	Deamidated(N)@2; Carbamidomethyl(C)@9		1401.69	2	99	15	4.28666	0.307694	1	15.5178	15.4847
680	8	sp|P07756|CPSM_RAT	GQILTMANPIIGNGGAPDTTAR	Deamidated(N)@13		2168.09	1	99	23	4.20282	1	1	17.7459	17.714
681	8	sp|P07756|CPSM_RAT	GQNQPVLNITNR			1352.72	0	99	16	4.70629	0.934811	1	10.9541	10.8996
682	8	sp|P07756|CPSM_RAT	GQNQPVLNITNR	Deamidated(N)@8		1353.7	1	99	15	3.54974	0.0651886	1	10.9109	10.8982
683	8	sp|P07756|CPSM_RAT	GTTITSVLPK			1015.59	0	98.07	13	4.88642	1	1	13.0759	12.9467
684	8	sp|P07756|CPSM_RAT	GYSFGHPSSVAGEVVFNTGLGGYSEALTDPAYK			3376.59	0	99	15	4.49618	0.923163	1	20.8239	20.7878
685	8	sp|P07756|CPSM_RAT	GYSFGHPSSVAGEVVFNTGLGGYSEALTDPAYK	Deamidated(N)@17		3377.57	1	98.78	15	3.41647	0.076837	1	20.8278	20.7906
686	8	sp|P07756|CPSM_RAT	HLGIVGECNIQFALHPT	Carbamidomethyl(C)@8		1904.96	1	99	19	4.4612	1	1	17.3554	17.3889
687	8	sp|P07756|CPSM_RAT	HLPTLEQPIIPSDYVAIK			2033.12	0	99	16	4.98378	0.898402	1	18.7469	18.7991
688	8	sp|P07756|CPSM_RAT	HLPTLEQPIIPSDYVAIK	Deamidated(Q)@7		2034.1	1	98.51	15	4.03719	0.101598	1	18.8087	18.7991
689	8	sp|P07756|CPSM_RAT	IALGIPLPEIK			1162.73	0	99	18	5.22039	0.934593	1	20.606	20.6404
690	8	sp|P07756|CPSM_RAT	IALGIPLPEIK	Carbamidomethyl@N-term		1219.75	1	99	13	4.06539	0.0654067	1	20.7944	20.8301
691	8	sp|P07756|CPSM_RAT	IAPSFAVESMEDALK			1606.79	0	99	20	4.82742	0.916077	1	19.8978	19.9284
692	8	sp|P07756|CPSM_RAT	IAPSFAVESMEDALK	Oxidation(M)@10		1622.79	1	99	11	3.78937	0.0839229	1	14.661	14.6505
693	8	sp|P07756|CPSM_RAT	IASVQTNEVGLK			1257.69	0	99	19	4.79613	1	1	10.4659	10.4368
694	8	sp|P07756|CPSM_RAT	IEFEGQSVDFVDPNK			1722.81	0	99	20	4.68782	0.939341	1	16.6593	16.6647
695	8	sp|P07756|CPSM_RAT	IEFEGQSVDFVDPNK	Deamidated(N)@14		1723.79	1	98.97	13	3.4979	0.0606592	1	16.7386	16.705
696	8	sp|P07756|CPSM_RAT	ILDIYHQEACNGCIISVGGQIPN	Carbamidomethyl(C)@10; Deamidated(N)@11; Carbamidomethyl(C)@13		2571.21	3	99	14	3.95361	1	1	18.896	18.8824
697	8	sp|P07756|CPSM_RAT	ILDIYHQEACNGCIISVGGQIPNNLAVPLYK	Deamidated(Q)@7; Carbamidomethyl(C)@10; Carbamidomethyl(C)@13		3469.74	3	99	16	4.02747	0.533317	1	21.7567	21.7671
698	8	sp|P07756|CPSM_RAT	ILDIYHQEACNGCIISVGGQIPNNLAVPLYK	Carbamidomethyl(C)@10; Deamidated(N)@11; Carbamidomethyl(C)@13; Deamidated(Q)@20		3470.72	4	96.21	15	3.96951	0.466683	1	21.7779	21.7671
699	8	sp|P07756|CPSM_RAT	KEPLFGISTGNIITGLAAGAK			2057.15	0	99	19	4.30237	0.910791	1	20.4679	20.4383
700	8	sp|P07756|CPSM_RAT	KEPLFGISTGNIITGLAAGAK	Deamidated(N)@11		2058.14	1	99	16	3.29336	0.0892087	1	20.451	20.382
701	8	sp|P07756|CPSM_RAT	LFATEATSDWLNAN			1551.72	0	99	13	3.37621	1	1	19.5641	19.55
702	8	sp|P07756|CPSM_RAT	LFATEATSDWLNANNVPATPVAWPSQEGQNPSLSSIR			3967.93	0	99	23	4.71617	0.669068	1	22.8765	22.8412
703	8	sp|P07756|CPSM_RAT	LFATEATSDWLNANNVPATPVAWPSQEGQNPSLSSIR	Deamidated(N)@15		3968.92	1	99	18	4.41044	0.330932	1	22.8587	22.8444
704	8	sp|P07756|CPSM_RAT	LYFEELSLER			1297.66	0	99	17	4.73645	1	1	17.9213	17.9099
705	8	sp|P07756|CPSM_RAT	MCHPSVDGFTPR	Dethiomethyl(M)@1; Carbamidomethyl(C)@2		1354.61	2	98.99	13	3.85169	0.19837	1	7.3985	7.365
706	8	sp|P07756|CPSM_RAT	MCHPSVDGFTPR	Carbamidomethyl(C)@2		1402.61	1	99	14	4.45818	0.80163	1	10.7339	10.6837
707	8	sp|P07756|CPSM_RAT	PALVASR			712.423	0	99	7	3.79851	1	1	4.9258	4.91
708	8	sp|P07756|CPSM_RAT	QADAVYFLPITPQ	Gln->pyro-Glu@N-term		1444.72	1	99	14	3.38739	0.246989	1	25.2457	25.2387
709	8	sp|P07756|CPSM_RAT	QADAVYFLPITPQ			1461.75	0	99	14	3.87151	0.753011	1	21.5233	21.514
710	8	sp|P07756|CPSM_RAT	QADAVYFLPITPQFVTEVIK	Gln->pyro-Glu@N-term		2261.2	1	99	21	4.33891	0.206587	1	26.4095	26.3815
711	8	sp|P07756|CPSM_RAT	QADAVYFLPITPQFVTEVIK			2278.22	0	99	21	4.87471	0.709417	1	25.8853	25.8778
712	8	sp|P07756|CPSM_RAT	QADAVYFLPITPQFVTEVIK	Deamidated(Q)@13		2279.21	1	99	17	3.94807	0.083996	1	25.9127	25.8845
713	8	sp|P07756|CPSM_RAT	QIDTLAAEYPSVTNYLYVTY	Gln->pyro-Glu@N-term		2306.1	1	96.34	13	3.05385	1	1	26.2335	26.1965
714	8	sp|P07756|CPSM_RAT	QNLIAEVSTK	Gln->pyro-Glu@N-term		1084.58	1	99	10	4.00372	1	1	15.9328	15.905
715	8	sp|P07756|CPSM_RAT	SAYALGGLGSGICPN	Carbamidomethyl(C)@13		1435.68	1	99	15	3.67578	1	1	16.7332	16.7205
716	8	sp|P07756|CPSM_RAT	SAYALGGLGSGICPNK	Carbamidomethyl(C)@13		1563.77	1	98.68	16	4.20431	1	1	14.5625	14.5754
717	8	sp|P07756|CPSM_RAT	SIFSAVLDELK			1220.67	0	99	18	3.95698	1	1	23.9154	23.9299
718	8	sp|P07756|CPSM_RAT	SLGQWLQEEK			1216.61	0	99	16	4.73568	1	1	14.6096	14.6175
719	8	sp|P07756|CPSM_RAT	SVGEVMAIGR			1017.53	0	99	14	4.7524	1	1	11.6683	11.6581
720	8	sp|P07756|CPSM_RAT	TAVDSGIALLTNF			1320.69	0	99	13	3.3753	1	1	23.9251	23.9179
721	8	sp|P07756|CPSM_RAT	TAVDSGIALLTNFQVTK			1776.96	0	99	21	4.74199	0.90256	1	21.4246	21.419
722	8	sp|P07756|CPSM_RAT	TAVDSGIALLTNFQVTK	Carbamidomethyl@N-term		1833.98	1	99	13	3.52802	0.055145	1	21.3205	21.2928
723	8	sp|P07756|CPSM_RAT	TAVDSGIALLTNFQVTK	Carbamidomethyl@N-term; Deamidated(N)@12		1834.97	2	98.93	12	3.4128	0.0422947	1	21.3189	21.2952
724	8	sp|P07756|CPSM_RAT	TLGVDFIDVATK			1277.69	0	99	20	5.13007	0.95242	1	18.2566	18.2678
725	8	sp|P07756|CPSM_RAT	TLGVDFIDVATK	Carbamidomethyl@N-term		1334.71	1	99	14	3.82866	0.0475797	1	18.5795	18.5707
726	8	sp|P07756|CPSM_RAT	TSACFEPSLDYMVTK	Carbamidomethyl(C)@4		1747.78	1	99	17	4.3242	0.650529	1	16.8511	16.8361
727	8	sp|P07756|CPSM_RAT	TSACFEPSLDYMVTK	Carbamidomethyl(C)@4; Oxidation(M)@12		1763.77	2	99	14	4.05434	0.349471	1	14.7272	14.7547
728	8	sp|P07756|CPSM_RAT	TVVVNCNPETVSTDFDECDK	Carbamidomethyl(C)@6; Carbamidomethyl(C)@18		2327.99	2	99	20	3.90113	1	1	14.1723	14.1986
729	8	sp|P07756|CPSM_RAT	TVVVNCNPETVSTDFDECDKLYFEELSLER	Carbamidomethyl(C)@6; Carbamidomethyl(C)@18		3607.63	2	99	21	3.93369	1	1	20.7986	20.7878
730	8	sp|P07756|CPSM_RAT	VAGLLVLNYSHDYNHWLATK			2313.19	0	99	16	4.3784	1	1	18.9626	18.956
731	8	sp|P07756|CPSM_RAT	VISHAISEHVEDAGVHSGDATLMLPTQTISQGAIEK			3740.87	0	99	18	3.40209	0.0780747	1	16.2216	16.2303
732	8	sp|P07756|CPSM_RAT	VISHAISEHVEDAGVHSGDATLMLPTQTISQGAIEK	Carbamidomethyl(E)@11		3797.89	1	98.05	16	4.20588	0.496938	1	14.8576	14.8437
733	8	sp|P07756|CPSM_RAT	VISHAISEHVEDAGVHSGDATLMLPTQTISQGAIEK	Carbamidomethyl(E)@11; Deamidated(Q)@27		3798.87	2	96.23	16	4.13796	0.424988	1	14.8377	14.8062
734	8	sp|P07756|CPSM_RAT	VLGTSVESIMATEDR			1606.79	0	99	23	4.48838	1	1	15.9826	15.9679
735	8	sp|P07756|CPSM_RAT	VLILGSGGLSIGQAGEFDYSGSQAVK			2552.31	0	99	29	4.50682	1	1	20.5506	20.5585
736	8	sp|P07756|CPSM_RAT	VMIGESVDEK	Oxidation(M)@2		1121.53	1	98.12	12	4.12215	1	1	7.9777	7.9881
737	8	sp|P07756|CPSM_RAT	VSQEHPVVLTK			1235.69	0	99	16	4.7958	0.898785	1	6.9014	6.8881
738	8	sp|P07756|CPSM_RAT	VSQEHPVVLTK	Deamidated(Q)@3		1236.67	1	98.08	14	3.84739	0.101215	1	6.8558	6.8881
739	9	sp|P04799|CP1A2_RAT	AVDFFPVLR			1062.59	0	99	11	4.38925	1	1	19.7569	19.7305
740	9	sp|P04799|CP1A2_RAT	CIFINQWQVNHDEK	Carbamidomethyl(C)@1; Ammonia-loss(N)@5		1812.83	2	98.64	16	5.38879	0.319155	1	19.5042	19.4894
741	9	sp|P04799|CP1A2_RAT	CIFINQWQVNHDEK	Carbamidomethyl(C)@1		1829.85	1	99	20	5.52578	0.43752	1	14.198	14.2067
742	9	sp|P04799|CP1A2_RAT	CIFINQWQVNHDEK	Carbamidomethyl(C)@1; Deamidated(N)@10		1830.84	2	99	21	5.14654	0.182706	1	14.2333	14.2201
743	9	sp|P04799|CP1A2_RAT	CIFINQWQVNHDEK	Carbamidomethyl(C)@1; Deamidated(N)@5; Deamidated(N)@10		1831.82	3	98.24	15	4.12454	0.017368	1	15.1058	15.0935
744	9	sp|P04799|CP1A2_RAT	CIFINQWQVNHDEK	Carbamidomethyl(C)@1; Carbamidomethyl(H)@11		1886.87	2	99	16	4.52078	0.0432512	1	14.0957	14.1044
745	9	sp|P04799|CP1A2_RAT	DFVENVTSGN			1080.47	0	99	16	3.67468	1	1	12.5121	12.4971
746	9	sp|P04799|CP1A2_RAT	DFVENVTSGNAVDFFPVLR			2125.05	0	99	30	6.13374	0.764396	1	24.4472	24.4997
747	9	sp|P04799|CP1A2_RAT	DFVENVTSGNAVDFFPVLR	Deamidated(N)@10		2126.03	1	99	26	4.7576	0.0321502	1	24.897	24.8684
748	9	sp|P04799|CP1A2_RAT	DFVENVTSGNAVDFFPVLR	Deamidated(N)@5; Deamidated(N)@10		2127.02	2	99	24	4.393	0.013886	1	24.8546	24.8684
749	9	sp|P04799|CP1A2_RAT	DFVENVTSGNAVDFFPVLR	Deamidated(N)@5; Deamidated(N)@10; Deamidated(R)@19		2128	3	99	19	5.24026	0.0976893	1	24.4681	24.5199
750	9	sp|P04799|CP1A2_RAT	DFVENVTSGNAVDFFPVLR	Cation:Na(D)@13		2147.03	1	99	18	4.53006	0.0190389	1	24.4346	24.4864
751	9	sp|P04799|CP1A2_RAT	DFVENVTSGNAVDFFPVLR	Cation:K(E)@4		2163	1	99	19	4.65068	0.0251338	1	24.4354	24.4864
752	9	sp|P04799|CP1A2_RAT	DFVENVTSGNAVDFFPVLR	Carbamidomethyl@N-term		2182.07	1	99	20	4.6887	0.0274333	1	24.876	24.8411
753	9	sp|P04799|CP1A2_RAT	DFVENVTSGNAVDFFPVLR	Carbamidomethyl@N-term; Deamidated(N)@10		2183.05	2	99	20	4.33037	0.0120214	1	24.7747	24.8279
754	9	sp|P04799|CP1A2_RAT	DFVENVTSGNAVDFFPVLR	Carbamidomethyl@N-term; Deamidated(N)@5; Deamidated(N)@10		2184.04	3	99	21	4.16693	0.00825117	1	24.855	24.8411
755	9	sp|P04799|CP1A2_RAT	DNGGLIPQEK	Ammonia-loss(N)@2		1052.51	1	99	14	4.26517	0.329817	1	11.3766	11.4084
756	9	sp|P04799|CP1A2_RAT	DNGGLIPQEK			1069.54	0	99	12	4.2793	0.340724	1	9.3225	9.3747
757	9	sp|P04799|CP1A2_RAT	DNGGLIPQEK	Deamidated(N)@2		1070.52	1	99	14	4.2647	0.329459	1	9.7684	9.8191
758	9	sp|P04799|CP1A2_RAT	DTSLNGFHIPK			1227.62	0	99	16	4.5826	0.114677	1	13.5643	13.5503
759	9	sp|P04799|CP1A2_RAT	DTSLNGFHIPK	Deamidated(N)@5		1228.61	1	99	16	5.47022	0.885323	1	13.7607	13.7896
760	9	sp|P04799|CP1A2_RAT	EANHLISK			910.487	0	96.15	11	3.57576	1	1	2.565	2.5332
761	9	sp|P04799|CP1A2_RAT	ECCIFINQWQVNHDEK	Carbamidomethyl(C)@2; Carbamidomethyl(C)@3		2118.93	2	99	20	5.08164	0.597812	1	14.9696	14.9564
762	9	sp|P04799|CP1A2_RAT	ECCIFINQWQVNHDEK	Carbamidomethyl(C)@2; Carbamidomethyl(C)@3; Deamidated(Q)@10		2119.91	3	99	17	4.9095	0.402188	1	14.9637	14.9512
763	9	sp|P04799|CP1A2_RAT	FLTNDNTAIDK			1250.61	0	99	19	5.89833	0.876294	1	10.2856	10.2952
764	9	sp|P04799|CP1A2_RAT	FLTNDNTAIDK	Deamidated(N)@6		1251.6	1	99	15	4.42236	0.0292875	1	10.6679	10.6387
765	9	sp|P04799|CP1A2_RAT	FLTNDNTAIDK	Carbamidomethyl@N-term		1307.64	1	99	17	4.93074	0.0944187	1	11.6108	11.5969
766	9	sp|P04799|CP1A2_RAT	FVENVTSGNAVDFFPVLR			2010.02	0	99	19	4.54644	0.739576	1	22.2084	22.2404
767	9	sp|P04799|CP1A2_RAT	FVENVTSGNAVDFFPVLR	Deamidated(N)@4; Deamidated(N)@9		2011.99	2	99	17	3.75343	0.119116	1	22.2366	22.2228
768	9	sp|P04799|CP1A2_RAT	FVENVTSGNAVDFFPVLR	Carbamidomethyl@N-term		2067.04	1	97.22	12	3.82763	0.141308	1	23.1845	23.1757
769	9	sp|P04799|CP1A2_RAT	GLPFIGHMLTLGK			1382.77	0	97.57	8	3.33284	1	1	20.6609	20.6771
770	9	sp|P04799|CP1A2_RAT	GRPDLYSFTL			1167.59	0	98.01	14	4.64352	1	1	18.1247	18.0942
771	9	sp|P04799|CP1A2_RAT	GRPDLYSFTLITNGK	Ammonia-loss(N)@13		1663.86	1	99	15	4.14401	0.0115986	1	17.7789	17.7713
772	9	sp|P04799|CP1A2_RAT	GRPDLYSFTLITNGK			1680.88	0	99	19	5.65726	0.378138	1	17.0025	17.1201
773	9	sp|P04799|CP1A2_RAT	GRPDLYSFTLITNGK	Deamidated(N)@13		1681.87	1	99	19	5.79313	0.517039	1	17.0213	17.1201
774	9	sp|P04799|CP1A2_RAT	GRPDLYSFTLITNGK	Deamidated(R)@2; Deamidated(N)@13		1682.85	2	99	17	3.53352	0.00284387	1	17.1029	17.1347
775	9	sp|P04799|CP1A2_RAT	GRPDLYSFTLITNGK	Carbamidomethyl@N-term		1737.91	1	99	16	4.71458	0.0431492	1	17.005	17.1607
776	9	sp|P04799|CP1A2_RAT	GRPDLYSFTLITNGK	Carbamidomethyl@N-term; Deamidated(N)@13		1738.89	2	98.61	16	4.75384	0.047231	1	17.0833	17.1554
777	9	sp|P04799|CP1A2_RAT	HSENYKDNGGLIPQEK	Deamidated(N)@8		1828.86	1	99	21	4.46758	0.77962	1	8.2499	8.2561
778	9	sp|P04799|CP1A2_RAT	HSENYKDNGGLIPQEK	Deamidated(N)@4; Deamidated(N)@8; Deamidated(Q)@14		1830.83	3	97.46	15	3.91887	0.22038	1	8.2548	8.2249
779	9	sp|P04799|CP1A2_RAT	IGHMLTLGK			968.548	0	99	11	4.72257	1	1	10.1047	10.1005
780	9	sp|P04799|CP1A2_RAT	IGSTPVVVLSGLN			1254.72	0	99	19	4.89965	1	1	19.0978	19.1262
781	9	sp|P04799|CP1A2_RAT	IGSTPVVVLSGLNTIK			1596.95	0	99	28	6.36714	0.911439	1	19.138	19.1868
782	9	sp|P04799|CP1A2_RAT	IGSTPVVVLSGLNTIK	Deamidated(N)@13		1597.93	1	99	19	4.78907	0.0240797	1	18.7103	18.6987
783	9	sp|P04799|CP1A2_RAT	IGSTPVVVLSGLNTIK	Carbamidomethyl@N-term		1653.97	1	99	25	5.1961	0.0614736	1	19.44	19.4262
784	9	sp|P04799|CP1A2_RAT	IGSTPVVVLSGLNTIK	Carbamidomethyl@N-term; Deamidated(N)@13		1654.95	2	99	18	3.8857	0.00300805	1	18.945	18.9096
785	9	sp|P04799|CP1A2_RAT	IHEELDTVIGR			1280.67	0	99	19	5.65698	0.990609	1	11.57	11.5755
786	9	sp|P04799|CP1A2_RAT	IHEELDTVIGR	Carbamidomethyl@N-term		1337.69	1	99	11	3.63377	0.00939067	1	11.6383	11.6095
787	9	sp|P04799|CP1A2_RAT	KIHEELDTVIGR			1408.77	0	99	16	5.07915	0.962577	1	10.1951	10.2499
788	9	sp|P04799|CP1A2_RAT	KIHEELDTVIGR	Carbamidomethyl@N-term		1465.79	1	99	13	3.66885	0.0374233	1	10.1841	10.1912
789	9	sp|P04799|CP1A2_RAT	KSEEMLNLVK			1189.64	0	99	17	5.33083	1	1	11.0568	11.1076
790	9	sp|P04799|CP1A2_RAT	LMAEVGHFEPVNQVVESVAN			2168.06	0	99	18	5.05567	1	1	19.4175	19.4054
791	9	sp|P04799|CP1A2_RAT	LMAEVGHFEPVNQVVESVANVIGAM	Dethiomethyl(M)@25		2591.31	1	99	22	4.65648	0.190013	1	26.0187	26.0274
792	9	sp|P04799|CP1A2_RAT	LMAEVGHFEPVNQVVESVANVIGAM			2639.31	0	99	25	5.08441	0.508991	1	26.2945	26.2829
793	9	sp|P04799|CP1A2_RAT	LMAEVGHFEPVNQVVESVANVIGAM	Deamidated(N)@20		2640.29	1	99	16	4.7916	0.259359	1	26.2795	26.2679
794	9	sp|P04799|CP1A2_RAT	LMAEVGHFEPVNQVVESVANVIGAM	Carbamidomethyl@N-term		2696.33	1	99	17	3.99717	0.0416361	1	26.3669	26.3316
795	9	sp|P04799|CP1A2_RAT	LMAEVGHFEPVNQVVESVANVIGAMCF	Carbamidomethyl(C)@26		2946.41	1	99	18	3.85285	1	1	26.5309	26.5167
796	9	sp|P04799|CP1A2_RAT	LMAEVGHFEPVNQVVESVANVIGAMCFGK	Dethiomethyl(M)@2; Carbamidomethyl(C)@26		3083.52	2	99	17	4.48077	0.0719612	1	25.916	25.906
797	9	sp|P04799|CP1A2_RAT	LMAEVGHFEPVNQVVESVANVIGAMCFGK	Carbamidomethyl(C)@26		3131.52	1	99	28	5.34767	0.529668	1	26.2235	26.2364
798	9	sp|P04799|CP1A2_RAT	LMAEVGHFEPVNQVVESVANVIGAMCFGK	Oxidation(M)@2; Carbamidomethyl(C)@26		3147.52	2	99	21	4.3768	0.0566404	1	26.1887	26.1734
799	9	sp|P04799|CP1A2_RAT	LMAEVGHFEPVNQVVESVANVIGAMCFGK	Carbamidomethyl(C)@26; Carbamidomethyl(K)@29		3188.55	2	99	15	5.06991	0.279408	1	25.1669	25.1725
800	9	sp|P04799|CP1A2_RAT	LMAEVGHFEPVNQVVESVANVIGAMCFGK	Carbamidomethyl@N-term; Deamidated(N)@20; Carbamidomethyl(C)@26		3189.53	3	99	18	4.37544	0.0564643	1	26.3284	26.2992
801	9	sp|P04799|CP1A2_RAT	LMAEVGHFEPVNQVVESVANVIGAMCFGK	Carbamidomethyl@N-term; Deamidated(N)@12; Deamidated(Q)@13; Carbamidomethyl(C)@26		3190.51	4	98.96	17	3.39146	0.00585861	1	26.252	26.2152
802	9	sp|P04799|CP1A2_RAT	LSDRPQLPYLEAF			1547.8	0	99	18	6.25376	0.927935	1	20.3272	20.4374
803	9	sp|P04799|CP1A2_RAT	LSDRPQLPYLEAF	Deamidated(Q)@6		1548.78	1	99	14	4.2793	0.00984136	1	20.9687	20.9572
804	9	sp|P04799|CP1A2_RAT	LSDRPQLPYLEAF	Carbamidomethyl@N-term		1604.82	1	99	20	4.9235	0.0433767	1	20.5501	20.5815
805	9	sp|P04799|CP1A2_RAT	LSDRPQLPYLEAF	Carbamidomethyl@N-term; Deamidated(Q)@6		1605.8	2	98.17	16	4.56148	0.0188467	1	20.5701	20.5993
806	9	sp|P04799|CP1A2_RAT	LSQQYGDVLQIR			1418.75	0	99	21	6.33544	0.693169	1	14.7261	14.7583
807	9	sp|P04799|CP1A2_RAT	LSQQYGDVLQIR	Deamidated(Q)@4		1419.74	1	99	19	5.93416	0.275142	1	14.7041	14.7583
808	9	sp|P04799|CP1A2_RAT	LSQQYGDVLQIR	Carbamidomethyl@N-term		1475.77	1	99	20	4.9955	0.0316886	1	14.975	14.9409
809	9	sp|P04799|CP1A2_RAT	NFNDNFVLFLQK			1497.76	0	99	20	6.05884	0.802611	1	21.1575	21.1953
810	9	sp|P04799|CP1A2_RAT	NFNDNFVLFLQK	Deamidated(N)@3		1498.75	1	99	20	5.1323	0.0950531	1	21.5181	21.4851
811	9	sp|P04799|CP1A2_RAT	NFNDNFVLFLQK	Deamidated(N)@3; Deamidated(N)@5; Deamidated(Q)@11		1500.71	3	99	16	4.81387	0.04566	1	21.1793	21.1953
812	9	sp|P04799|CP1A2_RAT	NFNDNFVLFLQK	Carbamidomethyl@N-term		1554.78	1	99	21	4.90773	0.0566763	1	21.5615	21.5491
813	9	sp|P04799|CP1A2_RAT	NPHLSLTKLSQQYGDVLQIR	Carbamidomethyl(K)@8		2366.27	1	96.79	15	3.73933	1	1	17.8464	17.8593
814	9	sp|P04799|CP1A2_RAT	NSIQDITGAL			1030.53	0	98.53	13	3.76886	1	1	17.3092	17.2806
815	9	sp|P04799|CP1A2_RAT	NSIQDITGALFK			1305.69	0	99	21	6.22495	0.792364	1	19.9797	19.9689
816	9	sp|P04799|CP1A2_RAT	NSIQDITGALFK	Deamidated(Q)@4		1306.68	1	99	21	5.48656	0.144723	1	19.9778	19.9891
817	9	sp|P04799|CP1A2_RAT	NSIQDITGALFK	Carbamidomethyl@N-term		1362.71	1	99	16	5.1098	0.0607823	1	20.364	20.4173
818	9	sp|P04799|CP1A2_RAT	NSIQDITGALFK	Deamidated(N)@1; Carbamidomethyl(S)@2		1363.7	2	99	19	3.65456	0.00213078	1	22.0712	22.0598
819	9	sp|P04799|CP1A2_RAT	PHLSLTK			794.465	0	99	10			1	6.0118	6.0009
820	9	sp|P04799|CP1A2_RAT	PNPALK			638.375	0	98.37	9	4.50669	1	1	10.5181	10.5483
821	9	sp|P04799|CP1A2_RAT	PPGPWGLPFIGH	Carbamidomethyl@N-term		1330.68	1	96.29	12	3.70655	1	1	21.6599	21.6744
822	9	sp|P04799|CP1A2_RAT	PQLPYLEAF	Carbamidomethyl@N-term		1133.58	1	96.36	8	3.38668	1	1	22.0963	22.0631
823	9	sp|P04799|CP1A2_RAT	PTSVSSCYLEEHVSK	Carbamidomethyl(C)@7		1721.79	1	99	16	4.3067	1	1	10.4561	10.4657
824	9	sp|P04799|CP1A2_RAT	SEEMLNLVK	Oxidation(M)@4		1077.54	1	96.09	14	4.50568	1	1	10.3475	10.3148
825	9	sp|P04799|CP1A2_RAT	SFSIASDPTSVS			1196.56	0	99	16	3.51917	1	1	14.0144	14.0001
826	9	sp|P04799|CP1A2_RAT	SFSIASDPTSVSSC	Carbamidomethyl(C)@14		1443.62	1	99	22	4.10113	1	1	14.0342	14.0001
827	9	sp|P04799|CP1A2_RAT	SFSIASDPTSVSSCYLEEH	Carbamidomethyl(C)@14		2114.91	1	99	21	3.96895	1	1	16.8829	16.8493
828	9	sp|P04799|CP1A2_RAT	SFSIASDPTSVSSCYLEEHVSK	Carbamidomethyl(C)@14		2429.11	1	99	22	6.13674	0.937517	1	16.2581	16.2463
829	9	sp|P04799|CP1A2_RAT	SFSIASDPTSVSSCYLEEHVSK	Carbamidomethyl@N-term; Carbamidomethyl(C)@14		2486.13	2	99	16	4.96052	0.0624829	1	16.3489	16.3543
830	9	sp|P04799|CP1A2_RAT	SIASDPTSVSSCYLEEHVSK	Carbamidomethyl(C)@12		2195.01	1	99	14	4.47062	1	1	13.8447	13.8305
831	9	sp|P04799|CP1A2_RAT	SIQDITGALFK			1191.65	0	99	17	4.78495	1	1	19.2547	19.2677
832	9	sp|P04799|CP1A2_RAT	SMTFNPDSGPVWAAR	Dethiomethyl(M)@2		1586.75	1	99	20	5.31069	0.286697	1	12.2866	12.2788
833	9	sp|P04799|CP1A2_RAT	SMTFNPDSGPVWAAR			1634.75	0	99	24	5.66248	0.644473	1	16.3796	16.3687
834	9	sp|P04799|CP1A2_RAT	SMTFNPDSGPVWAAR	Oxidation(M)@2		1650.75	1	99	20	4.05679	0.0159779	1	14.467	14.475
835	9	sp|P04799|CP1A2_RAT	SMTFNPDSGPVWAAR	Carbamyl@N-term		1677.76	1	99	13	3.52763	0.00472454	1	14.9022	14.892
836	9	sp|P04799|CP1A2_RAT	SMTFNPDSGPVWAAR	Oxidation(M)@2; Oxidation(P)@10; Oxidation(W)@12; Deamidated(R)@15		1683.72	4	97.1	16	4.07704	0.0167406	1	12.1254	12.1138
837	9	sp|P04799|CP1A2_RAT	SMTFNPDSGPVWAAR	Carbamidomethyl@N-term		1691.77	1	99	21	4.35002	0.0313866	1	16.586	16.5743
838	9	sp|P04799|CP1A2_RAT	SPPGPWGLPF			1053.53	0	98.98	14	5.56425	1	1	23.4161	23.4908
839	9	sp|P04799|CP1A2_RAT	SPPGPWGLPFIGH			1360.69	0	99	21	5.75752	0.907499	1	21.5397	21.5518
840	9	sp|P04799|CP1A2_RAT	SPPGPWGLPFIGH	Carbamidomethyl(H)@13		1417.71	1	99	18	4.76582	0.0925014	1	21.3979	21.3683
841	9	sp|P04799|CP1A2_RAT	SPPGPWGLPFIGHML			1604.82	0	99	20	3.81385	1	1	25.7029	25.6894
842	9	sp|P04799|CP1A2_RAT	SSKDFVENVTSGNAVDFFPVLR			2427.21	0	99	24	4.47068	0.784469	1	22.0888	22.074
843	9	sp|P04799|CP1A2_RAT	SSKDFVENVTSGNAVDFFPVLR	Deamidated(N)@13		2428.19	1	99	20	3.90961	0.215531	1	22.0759	22.0635
844	9	sp|P04799|CP1A2_RAT	STPVVVLSGLNTIK			1426.84	0	99	12	3.23401	1	1	17.8916	17.9036
845	9	sp|P04799|CP1A2_RAT	TCEHVQAWPR	Carbamidomethyl(C)@2		1282.59	1	99	16	5.61877	0.859155	1	7.8414	7.851
846	9	sp|P04799|CP1A2_RAT	TCEHVQAWPR	Carbamidomethyl(C)@2; Deamidated(Q)@6		1283.57	2	99	16	4.00805	0.0210546	1	7.7833	7.851
847	9	sp|P04799|CP1A2_RAT	TCEHVQAWPR	Carbamidomethyl(C)@2; Oxidation(W)@8		1298.58	2	99	13	3.9652	0.0190766	1	6.6787	6.6487
848	9	sp|P04799|CP1A2_RAT	TCEHVQAWPR	Carbamidomethyl@N-term; Carbamidomethyl(C)@2		1339.61	2	98.94	14	4.68779	0.100713	1	8.1647	8.1529
849	9	sp|P04799|CP1A2_RAT	TVQEHYQDFNK			1407.64	0	99	18	5.19774	1	1	6.9091	6.9153
850	9	sp|P04799|CP1A2_RAT	VDLTPSYGL			963.491	0	99	13	3.37603	1	1	16.7234	16.7148
851	9	sp|P04799|CP1A2_RAT	VDLTPSYGLT			1064.54	0	97.11	15	4.76459	1	1	15.718	15.775
852	9	sp|P04799|CP1A2_RAT	VDLTPSYGLTMK			1323.67	0	99	21	5.43569	0.897456	1	15.2864	15.2765
853	9	sp|P04799|CP1A2_RAT	VDLTPSYGLTMK	Oxidation(M)@11		1339.67	1	96.49	14	4.49358	0.102544	1	13.2186	13.213
854	9	sp|P04799|CP1A2_RAT	VDLTPSYGLTMKPR	Dethiomethyl(M)@11		1528.82	1	97.5	15	5.02465	0.270475	1	10.3398	10.3332
855	9	sp|P04799|CP1A2_RAT	VDLTPSYGLTMKPR			1576.83	0	99	15	5.35161	0.57422	1	14.0014	13.9701
856	9	sp|P04799|CP1A2_RAT	VDLTPSYGLTMKPR	Oxidation(M)@11		1592.82	1	99	16	4.63917	0.111337	1	12.0139	12.0054
857	9	sp|P04799|CP1A2_RAT	VDLTPSYGLTMKPR	Carbamidomethyl@N-term		1633.85	1	99	13	4.23565	0.0439671	1	14.1883	14.1357
858	9	sp|P04799|CP1A2_RAT	VTSGNAVDFFPVLR			1520.8	0	99	19	4.17287	1	1	20.1233	20.0911
859	10	sp|P01946|HBA_RAT	AADHVEDLPGALST			1394.67	0	99	18	5.39295	0.948493	1	13.2644	13.2536
860	10	sp|P01946|HBA_RAT	AADHVEDLPGALST	Carbamidomethyl@N-term		1451.69	1	98.59	13	4.12778	0.0515069	1	13.2253	13.1926
861	10	sp|P01946|HBA_RAT	AADHVEDLPGALSTL			1507.75	0	99	16	4.60862	1	1	17.9458	17.952
862	10	sp|P01946|HBA_RAT	AADHVEDLPGALSTLS			1594.78	0	99	13	3.35199	1	1	17.0017	16.9646
863	10	sp|P01946|HBA_RAT	AADHVEDLPGALSTLSD			1709.81	0	99	20	3.87622	1	1	16.9804	16.9857
864	10	sp|P01946|HBA_RAT	AADHVEDLPGALSTLSDL			1822.89	0	99	16	3.74484	1	1	21.6546	21.6642
865	10	sp|P01946|HBA_RAT	AADHVEDLPGALSTLSDLH			1959.95	0	99	24	4.895	0.930567	1	18.6875	18.6987
866	10	sp|P01946|HBA_RAT	AADHVEDLPGALSTLSDLH	Carbamidomethyl(H)@19		2016.98	1	99	18	3.76782	0.0694334	1	18.4781	18.4698
867	10	sp|P01946|HBA_RAT	AADHVEDLPGALSTLSDLHA			2030.99	0	99	20	4.34943	1	1	19.6027	19.5957
868	10	sp|P01946|HBA_RAT	AADHVEDLPGALSTLSDLHAH			2168.05	0	99	20	5.14225	0.868903	1	17.4601	17.4738
869	10	sp|P01946|HBA_RAT	AADHVEDLPGALSTLSDLHAH	Carbamidomethyl@N-term		2225.07	1	99	16	4.32087	0.131097	1	17.4988	17.4691
870	10	sp|P01946|HBA_RAT	AADHVEDLPGALSTLSDLHAHK	Dehydrated(D)@3		2278.13	1	99	23	4.85794	0.00920187	1	16.6338	16.6254
871	10	sp|P01946|HBA_RAT	AADHVEDLPGALSTLSDLHAHK			2296.14	0	99	23	6.80497	0.814532	1	15.8731	15.9276
872	10	sp|P01946|HBA_RAT	AADHVEDLPGALSTLSDLHAHK	Methyl(D)@17		2310.16	1	99	20	3.54654	0.000449239	1	16.3462	16.3129
873	10	sp|P01946|HBA_RAT	AADHVEDLPGALSTLSDLHAHK	Cation:Na(D)@3		2318.13	1	99	17	3.96123	0.00116726	1	18.7177	18.6858
874	10	sp|P01946|HBA_RAT	AADHVEDLPGALSTLSDLHAHK	Delta:H(2)C(2)(H)@4		2322.16	1	99	19	4.69475	0.00631946	1	16.8466	16.7951
875	10	sp|P01946|HBA_RAT	AADHVEDLPGALSTLSDLHAHK	Formyl@N-term		2324.14	1	99	18	4.26982	0.00237548	1	17.9597	17.9515
876	10	sp|P01946|HBA_RAT	AADHVEDLPGALSTLSDLHAHK	Dioxidation(P)@9		2328.13	1	99	18	4.20919	0.00206599	1	16.0199	15.9896
877	10	sp|P01946|HBA_RAT	AADHVEDLPGALSTLSDLHAHK	Cation:K(D)@17		2334.1	1	97.96	14	4.21463	0.00209202	1	16.002	16.0099
878	10	sp|P01946|HBA_RAT	AADHVEDLPGALSTLSDLHAHK	Acetyl@N-term		2338.16	1	99	15	4.16194	0.00185298	1	16.8848	16.8586
879	10	sp|P01946|HBA_RAT	AADHVEDLPGALSTLSDLHAHK	Carbamidomethyl(K)@22		2353.17	1	99	21	6.07643	0.152181	1	15.7577	15.8273
880	10	sp|P01946|HBA_RAT	AADHVEDLPGALSTLSDLHAHK	Acetyl@N-term; Oxidation(H)@4		2354.15	2	99	22	4.58543	0.00491317	1	17.045	17.0529
881	10	sp|P01946|HBA_RAT	AADHVEDLPGALSTLSDLHAHK	Dicarbamidomethyl(D)@3		2410.19	1	99	19	4.34885	0.0028496	1	17.5899	17.6011
882	10	sp|P01946|HBA_RAT	AADHVEDLPGALSTLSDLHAHKL	Carbamyl(K)@22		2452.23	1	99	15	3.69583	1	2	20.9577	20.9723
883	10	sp|P01946|HBA_RAT	ACHHPGDFTPAMHASLDK	Carbamidomethyl(C)@2		1990.88	1	99	17	3.8554	0.640171	1	9.5487	9.5818
884	10	sp|P01946|HBA_RAT	ACHHPGDFTPAMHASLDK	Carbamidomethyl(C)@2; Oxidation(M)@12		2006.87	2	99	14	3.6052	0.359829	1	7.4389	7.4443
885	10	sp|P01946|HBA_RAT	ADHVEDLPGALSTLSDLHAHK			2225.11	0	99	19	4.49199	1	1	15.8743	15.8677
886	10	sp|P01946|HBA_RAT	ALSTLSDLHAHK			1291.69	0	99	11	3.45332	1	1	8.4771	8.4623
887	10	sp|P01946|HBA_RAT	DHVEDLPGALSTLSDLHAHK			2154.07	0	99	15	4.18704	1	1	15.9546	15.948
888	10	sp|P01946|HBA_RAT	EDLPGALSTLSDLHAHK			1802.92	0	98.41	12	3.46923	1	1	18.0952	18.0907
889	10	sp|P01946|HBA_RAT	EYGEEALQR	Glu->pyro-Glu@N-term		1075.49	1	98.65	13	3.9952	0.34797	1	10.7508	10.7393
890	10	sp|P01946|HBA_RAT	EYGEEALQR			1093.5	0	99	11	4.26792	0.65203	2	8.0184	8.0057
891	10	sp|P01946|HBA_RAT	FAAFPTTK			881.465	0	99	12	4.6257	1	1	11.0601	11.0027
892	10	sp|P01946|HBA_RAT	FLASVSTVLTSK			1251.71	0	99	21	6.30287	0.784837	1	16.0611	16.1099
893	10	sp|P01946|HBA_RAT	FLASVSTVLTSK	Delta:H(2)C(2)@N-term		1277.72	1	99	17	4.37471	0.0092602	1	23.9065	23.9828
894	10	sp|P01946|HBA_RAT	FLASVSTVLTSK	Formyl(K)@12		1279.7	1	99	18	3.90059	0.00310809	1	19.3481	19.3805
895	10	sp|P01946|HBA_RAT	FLASVSTVLTSK	Acetyl@N-term		1293.72	1	99	12	3.64058	0.00170801	1	24.2226	24.1988
896	10	sp|P01946|HBA_RAT	FLASVSTVLTSK	Carbamidomethyl@N-term		1308.73	1	99	19	5.71148	0.201087	1	18.1524	18.2058
897	10	sp|P01946|HBA_RAT	FLSHCLLVTLAC	Carbamidomethyl(C)@5; Carbamidomethyl(C)@12		1432.72	2	99	15	5.15628	0.899263	1	18.9962	19.0074
898	10	sp|P01946|HBA_RAT	FLSHCLLVTLAC	Carbamidomethyl@N-term; Carbamidomethyl(C)@5; Carbamidomethyl(C)@12		1489.74	3	98.17	14	4.20558	0.100737	1	21.4527	21.4851
899	10	sp|P01946|HBA_RAT	FSHIDVSPGSAQVK			1470.75	0	98.94	14	3.84985	1	1	10.4526	10.4199
900	10	sp|P01946|HBA_RAT	GALSTLSDLHAHK			1348.71	0	99	14	4.26989	1	1	15.8776	15.9896
901	10	sp|P01946|HBA_RAT	GEYGEEALQR			1150.53	0	99	13	4.18698	1	1	8.1119	8.0984
902	10	sp|P01946|HBA_RAT	GGEYGEEALQR			1207.55	0	99	18	4.32135	1	1	8.2774	8.2648
903	10	sp|P01946|HBA_RAT	GHGGEYGEEALQR			1401.63	0	99	19	3.80099	1	1	6.8869	6.8738
904	10	sp|P01946|HBA_RAT	HGGEYGEEALQR			1344.61	0	99	15	4.18701	1	1	6.8609	6.8333
905	10	sp|P01946|HBA_RAT	HIDVSPGSAQVK			1236.65	0	99	14	3.63357	1	1	7.4286	7.4374
906	10	sp|P01946|HBA_RAT	HVEDLPGALSTLSDLHAHK			2039.04	0	99	19	4.51593	1	1	15.3636	15.4169
907	10	sp|P01946|HBA_RAT	IGGHGGEYGEEALQR	Dehydrated(E)@11		1553.72	1	99	14	4.33149	0.00190654	1	8.2952	8.3056
908	10	sp|P01946|HBA_RAT	IGGHGGEYGEEALQR			1571.73	0	99	22	6.98697	0.862438	1	8.3266	8.3371
909	10	sp|P01946|HBA_RAT	IGGHGGEYGEEALQR	Deamidated(Q)@14		1572.72	1	99	22	5.46686	0.0260387	1	8.7973	8.7839
910	10	sp|P01946|HBA_RAT	IGGHGGEYGEEALQR	Deamidated(Q)@14; Deamidated(R)@15		1573.7	2	98.74	16	3.2052	0.000142548	1	8.8295	8.8374
911	10	sp|P01946|HBA_RAT	IGGHGGEYGEEALQR	Methyl(E)@11		1585.75	1	99	19	4.73017	0.00477448	1	9.2449	9.2383
912	10	sp|P01946|HBA_RAT	IGGHGGEYGEEALQR	Oxidation(Y)@8		1587.73	1	99	17	4.08927	0.00109151	1	7.8331	7.8218
913	10	sp|P01946|HBA_RAT	IGGHGGEYGEEALQR	Cation:Na(E)@7		1593.71	1	99	16	4.5409	0.00308789	1	13.2703	13.2349
914	10	sp|P01946|HBA_RAT	IGGHGGEYGEEALQR	Delta:H(2)C(2)(H)@4		1597.75	1	99	20	4.50481	0.00284163	1	10.3456	10.3389
915	10	sp|P01946|HBA_RAT	IGGHGGEYGEEALQR	Carbamidomethyl@N-term		1628.75	1	99	25	6.001	0.0890748	1	8.572	8.5594
916	10	sp|P01946|HBA_RAT	IGGHGGEYGEEALQR	Carbamidomethyl@N-term; Deamidated(Q)@14		1629.74	2	99	19	4.83948	0.00614104	1	8.705	8.5889
917	10	sp|P01946|HBA_RAT	IGGHGGEYGEEALQR	Carbamidomethyl@N-term; Deamidated(Q)@14; Deamidated(R)@15		1630.72	3	99	17	3.4183	0.000232841	1	8.986	8.9703
918	10	sp|P01946|HBA_RAT	IGGHGGEYGEEALQR	Iodo(Y)@8		1697.63	1	99	19	4.39954	0.00222994	1	10.636	10.6633
919	10	sp|P01946|HBA_RAT	KAADHVEDLPGALSTLSDLHAHK			2424.24	0	99	19	4.12503	1	1	15.1293	15.1192
920	10	sp|P01946|HBA_RAT	KIGGHGGEYGEEALQR	Formyl@N-term		1727.82	1	99	16	4.13732	1	1	12.5377	12.5253
921	10	sp|P01946|HBA_RAT	KVADALAK			814.491	0	99	12	4.04895	1	1	2.3843	2.411
922	10	sp|P01946|HBA_RAT	LASVSTVLTSK			1104.64	0	99	16	4.65159	1	1	12.4424	12.4354
923	10	sp|P01946|HBA_RAT	LPGALSTLSDLHAHK			1558.85	0	99	14	4.16227	1	1	13.7783	13.8739
924	10	sp|P01946|HBA_RAT	LRVDPVNFK			1086.62	0	99	14	5.3374	1	1	11.6057	11.5346
925	10	sp|P01946|HBA_RAT	LSDLHAHK			919.488	0	97.18	10	3.6193	1	1	3.8923	3.9199
926	10	sp|P01946|HBA_RAT	LSTLSDLHAHK			1220.65	0	99	16	4.57099	1	1	15.9182	15.9287
927	10	sp|P01946|HBA_RAT	MFAAFPTTK	Dethiomethyl(M)@1		964.502	1	99	15	5.85418	0.0845757	1	9.1494	9.137
928	10	sp|P01946|HBA_RAT	MFAAFPTTK			1012.51	0	99	15	6.88247	0.902666	1	13.5964	13.6068
929	10	sp|P01946|HBA_RAT	MFAAFPTTK	Oxidation(M)@1		1028.5	1	97.8	11	4.24625	0.002086	1	12.0086	11.9427
930	10	sp|P01946|HBA_RAT	MFAAFPTTK	Delta:H(2)C(2)@N-term		1038.52	1	98.3	11	4.413	0.00306238	1	19.395	19.3898
931	10	sp|P01946|HBA_RAT	MFAAFPTTK	Carbamyl@N-term		1055.51	1	99	12	4.19223	0.00184202	1	12.3726	12.3614
932	10	sp|P01946|HBA_RAT	MFAAFPTTK	Carbamidomethyl@N-term		1069.53	1	98.32	11	4.68793	0.00576755	1	14.0924	14.1452
933	10	sp|P01946|HBA_RAT	MFAAFPTTKTYFSHIDVSPGSAQVK			2729.35	0	99	12	3.53769	0.270595	1	17.8667	17.8363
934	10	sp|P01946|HBA_RAT	MFAAFPTTKTYFSHIDVSPGSAQVK	Carbamidomethyl(K)@9		2786.37	1	99	15	3.96834	0.729405	1	17.8931	17.9001
935	10	sp|P01946|HBA_RAT	NCWGKIGGHGGEYGEEALQR	Carbamidomethyl(C)@2; Carbamidomethyl(K)@5		2274.02	2	99	16	3.73862	1	1	11.2446	11.2102
936	10	sp|P01946|HBA_RAT	PGALSTLSDLHAHK			1445.76	0	99	17	4.51302	1	1	15.9207	15.949
937	10	sp|P01946|HBA_RAT	RVDPVNFK			973.534	0	96.62	9	3.81544	1	1	7.8439	7.851
938	10	sp|P01946|HBA_RAT	SADDKTNIK			990.498	0	99	9	4.14727	1	1	5.7818	5.7701
939	10	sp|P01946|HBA_RAT	SADDKTNIKNCWGKIGGHGGEYGEEALQR	Deamidated(N)@7; Deamidated(N)@10; Carbamidomethyl(C)@11		3191.46	3	98.6	10			1	8.228	8.2152
940	10	sp|P01946|HBA_RAT	SHIDVSPGSAQVK			1323.68	0	99	14	5.05921	1	1	7.4765	7.5094
941	10	sp|P01946|HBA_RAT	STLSDLHAHK			1107.57	0	99	16	5.51422	1	1	15.9573	15.9693
942	10	sp|P01946|HBA_RAT	TLSDLHAHK			1020.54	0	99	14	4.77305	1	1	15.9376	15.9683
943	10	sp|P01946|HBA_RAT	TYFSHIDVSPGSAQ			1507.69	0	99	19	4.79926	1	1	13.3935	13.3588
944	10	sp|P01946|HBA_RAT	TYFSHIDVSPGSAQVK	Dehydrated(S)@9		1716.85	1	99	12	3.71366	0.000416077	1	13.8578	13.842
945	10	sp|P01946|HBA_RAT	TYFSHIDVSPGSAQVK			1734.86	0	99	27	6.84936	0.568683	1	12.8612	12.8683
946	10	sp|P01946|HBA_RAT	TYFSHIDVSPGSAQVK	Deamidated(Q)@14		1735.84	1	99	19	6.619	0.334592	1	12.8231	12.8732
947	10	sp|P01946|HBA_RAT	TYFSHIDVSPGSAQVK	Methyl(K)@16		1748.87	1	99	16	4.92316	0.00674026	1	14.0357	14.0017
948	10	sp|P01946|HBA_RAT	TYFSHIDVSPGSAQVK	Oxidation(Y)@2		1750.85	1	99	17	4.57475	0.00302179	1	12.8008	12.7709
949	10	sp|P01946|HBA_RAT	TYFSHIDVSPGSAQVK	Delta:H(2)C(2)@N-term		1760.87	1	99	19	4.80175	0.00509646	1	15.2446	15.2567
950	10	sp|P01946|HBA_RAT	TYFSHIDVSPGSAQVK	Cation:K(D)@7		1772.81	1	99	22	4.79332	0.0049984	1	12.9076	12.9138
951	10	sp|P01946|HBA_RAT	TYFSHIDVSPGSAQVK	Carbamidomethyl@N-term		1791.88	1	99	19	5.8799	0.0610125	1	13.3126	13.3417
952	10	sp|P01946|HBA_RAT	TYFSHIDVSPGSAQVK	Carbamidomethyl@N-term; Deamidated(Q)@14		1792.86	2	99	17	5.11177	0.0104061	1	13.3124	13.3624
953	10	sp|P01946|HBA_RAT	TYFSHIDVSPGSAQVK	GlyGly(S)@4		1848.9	1	98.11	16	4.7111	0.00413632	1	13.2112	13.1776
954	10	sp|P01946|HBA_RAT	TYFSHIDVSPGSAQVK	Iodo(Y)@2		1860.75	1	99	14	4.04739	0.000897237	1	14.9679	14.8955
955	10	sp|P01946|HBA_RAT	VADALAK			686.396	0	96.6	10	3.71433	1	1	3.3628	3.4093
956	10	sp|P01946|HBA_RAT	VEDLPGALSTLSDLHAHK			1901.98	0	98.94	12	3.8598	1	1	16.5293	16.5439
957	10	sp|P01946|HBA_RAT	VLSADDKTNIK			1202.65	0	99	16	4.85583	1	1	5.7437	5.7701
958	10	sp|P01946|HBA_RAT	VSTVLTSK			833.486	0	98.77	9	3.90015	1	1	6.2893	6.303
959	10	sp|P01946|HBA_RAT	YFSHIDVSPGSAQVK	Carbamidomethyl@N-term		1690.83	1	99	14	3.95129	1	1	13.2151	13.18
960	11	sp|Q63041|A1M_RAT	AEDITHNGIVYTPK			1556.78	0	99	17	4.18412	0.222332	1	10.6401	10.6497
961	11	sp|Q63041|A1M_RAT	AEDITHNGIVYTPK	Deamidated(N)@7		1557.77	1	99	17	4.72792	0.777668	1	11.098	11.0866
962	11	sp|Q63041|A1M_RAT	AEQGAYLGPLPY			1277.63	0	98.94	15	3.76545	1	1	18.2169	18.2315
963	11	sp|Q63041|A1M_RAT	AEQGAYLGPLPYK			1405.72	0	99	21	4.43471	1	1	14.2739	14.2827
964	11	sp|Q63041|A1M_RAT	AESPVFVQTDKPIYKPGQTVK			2331.25	0	99	15	4.87351	1	1	12.313	12.2995
965	11	sp|Q63041|A1M_RAT	AISYLISGY			985.512	0	99	13	4.0192	1	1	18.1204	18.1334
966	11	sp|Q63041|A1M_RAT	ANTFYRPGLPFFGQVLLVDEK			2410.27	0	99	19	3.67062	1	1	23.3642	23.3747
967	11	sp|Q63041|A1M_RAT	ATPLSLCALTAVDQSVLLLKPEAK	Carbamidomethyl(C)@7		2537.41	1	99	25	4.68329	0.577403	1	24.2582	24.2473
968	11	sp|Q63041|A1M_RAT	ATPLSLCALTAVDQSVLLLKPEAK	Carbamidomethyl(C)@7; Deamidated(Q)@14		2538.4	2	99	22	4.54774	0.422597	1	24.2361	24.2473
969	11	sp|Q63041|A1M_RAT	ATQSVLGDILGSAMQNLQN			1958.97	0	99	19	4.13545	1	1	25.7765	25.749
970	11	sp|Q63041|A1M_RAT	DAVNEEESVHWQRPK			1822.86	0	99	13	4.42055	1	1	9.3729	9.3403
971	11	sp|Q63041|A1M_RAT	DLSSSDLTTASK			1223.59	0	99	20	4.33381	1	1	9.1801	9.1693
972	11	sp|Q63041|A1M_RAT	DTVVKPVIVEPEGIEK			1750.97	0	99	16	4.94772	1	1	14.0746	13.961
973	11	sp|Q63041|A1M_RAT	EQTYNTLLCPQDAELQENWTLDLPANVVEGSAR	Carbamidomethyl(C)@9		3773.78	1	99	19	4.38207	0.540547	1	23.7048	23.6899
974	11	sp|Q63041|A1M_RAT	EQTYNTLLCPQDAELQENWTLDLPANVVEGSAR	Carbamidomethyl(C)@9; Deamidated(N)@18		3774.77	2	99	17	4.31148	0.459453	1	23.7252	23.6899
975	11	sp|Q63041|A1M_RAT	FLELTLPYSVVR			1435.81	0	99	15	4.78859	1	1	21.6859	21.7576
976	11	sp|Q63041|A1M_RAT	GGVDDEVTLSAY			1224.55	0	99	15	3.38828	1	1	15.1275	15.1174
977	11	sp|Q63041|A1M_RAT	GSIFNSGSHVLPLEQGK			1768.91	0	99	22	4.8896	1	1	15.1289	15.1587
978	11	sp|Q63041|A1M_RAT	IFQWQNVDLPGGLHQL			1863.96	0	99	14	3.71374	1	1	21.8842	21.878
979	11	sp|Q63041|A1M_RAT	IFQWQNVDLPGGLHQLSFPLSVEPALGIYK			3365.78	0	99	18	4.65471	0.52293	1	25.6588	25.6494
980	11	sp|Q63041|A1M_RAT	IFQWQNVDLPGGLHQLSFPLSVEPALGIYK	Deamidated(N)@6		3366.77	1	99	18	4.61484	0.47707	1	25.6836	25.6494
981	11	sp|Q63041|A1M_RAT	IHFLLNEDALK			1311.72	0	99	15	4.3323	0.721363	1	15.9072	15.8965
982	11	sp|Q63041|A1M_RAT	IHFLLNEDALK	Carbamidomethyl@N-term		1368.74	1	99	12	3.91918	0.278637	1	16.6425	16.617
983	11	sp|Q63041|A1M_RAT	IHVSLEMSPDFLAVPVGSHEDSHCICGNER	Carbamidomethyl(C)@24; Carbamidomethyl(C)@26		3391.54	2	99	18	3.7264	1	1	18.3191	18.3034
984	11	sp|Q63041|A1M_RAT	IKEDGTGIELTGTGSCEIANTLSK	Carbamidomethyl(C)@16		2493.23	1	99	21	4.76808	1	1	15.3766	15.4032
985	11	sp|Q63041|A1M_RAT	KYFPETWIWDMVPLDLSGDGELPVK			2934.45	0	99	17	4.27448	0.766698	1	25.8796	25.8469
986	11	sp|Q63041|A1M_RAT	KYFPETWIWDMVPLDLSGDGELPVK	Carbamidomethyl(D)@10		2991.47	1	98.33	16	3.75778	0.233302	1	22.6787	22.6891
987	11	sp|Q63041|A1M_RAT	LADLPGNYITK			1203.65	0	99	15	4.55916	1	1	13.7358	13.7252
988	11	sp|Q63041|A1M_RAT	LIVYTILPNEELIADVQK			2070.16	0	99	24	4.72596	0.853029	1	22.4857	22.4799
989	11	sp|Q63041|A1M_RAT	LIVYTILPNEELIADVQK	Deamidated(N)@9		2071.15	1	99	20	3.72165	0.0844596	1	22.5325	22.4799
990	11	sp|Q63041|A1M_RAT	LIVYTILPNEELIADVQK	Carbamidomethyl@N-term		2127.18	1	99	19	3.59095	0.062511	1	22.7788	22.7926
991	11	sp|Q63041|A1M_RAT	LQDQSNIQR			1100.56	0	97.65	11	3.79748	1	1	3.0003	3.0562
992	11	sp|Q63041|A1M_RAT	LSPQSIYNLLPQK			1499.83	0	99	13	4.64682	0.965005	1	19.2652	19.3026
993	11	sp|Q63041|A1M_RAT	LSPQSIYNLLPQK	Deamidated(N)@8		1500.82	1	98.49	14	3.20629	0.0349946	1	19.2725	19.2677
994	11	sp|Q63041|A1M_RAT	MVSGFIPVKPSVK			1387.79	0	99	12	4.59824	1	1	13.5778	13.6102
995	11	sp|Q63041|A1M_RAT	NLKPAPVK			865.539	0	99	11	3.87192	1	1	2.6358	2.6019
996	11	sp|Q63041|A1M_RAT	PGLPFFGQVLLVDEK			1657.91	0	99	16	4.78043	0.922263	1	24.3991	24.47
997	11	sp|Q63041|A1M_RAT	PGLPFFGQVLLVDEK	Carbamidomethyl@N-term		1714.93	1	99	19	3.70621	0.077737	1	24.5381	24.5855
998	11	sp|Q63041|A1M_RAT	PLSPSALIAVEIK			1336.8	0	99	22	4.78957	1	1	19.2719	19.3026
999	11	sp|Q63041|A1M_RAT	QDLNDNDAYSVFQSIGLK	Gln->pyro-Glu@N-term		2008.94	1	99	22	4.0035	0.140028	1	23.3678	23.3587
1000	11	sp|Q63041|A1M_RAT	QDLNDNDAYSVFQSIGLK			2025.96	0	99	21	4.64927	0.619407	1	20.7552	20.7267
1001	11	sp|Q63041|A1M_RAT	QDLNDNDAYSVFQSIGLK	Deamidated(N)@6		2026.95	1	99	21	4.23852	0.240565	1	20.7737	20.7267
1002	11	sp|Q63041|A1M_RAT	QLNYQHSDGSYSTFGDR			1973.85	0	99	14	4.30863	1	1	10.1694	10.1773
1003	11	sp|Q63041|A1M_RAT	QNNICFDNWWVDEYHTQADHSAAR	Carbamidomethyl(C)@5		2976.26	1	99	14	4.11922	1	1	17.3964	17.4052
1004	11	sp|Q63041|A1M_RAT	QQNSHGGFSSTQDTVVALQALSK	Gln->pyro-Glu@N-term		2385.16	1	99	21	3.9425	0.325143	1	17.8602	17.8471
1005	11	sp|Q63041|A1M_RAT	QQNSHGGFSSTQDTVVALQALSK			2402.18	0	98.94	15	4.25964	0.674857	1	16.0327	16.0212
1006	11	sp|Q63041|A1M_RAT	SFAVEQDIPVK			1231.64	0	99	14	4.20866	1	1	14.2106	14.1796
1007	11	sp|Q63041|A1M_RAT	SQFTFTTDEHGLAN			1566.7	0	99	14	3.80726	1	1	13.9423	13.9069
1008	11	sp|Q63041|A1M_RAT	SYIQLELVLGTLACGQTQEIR	Carbamidomethyl(C)@14		2391.25	1	99	20	3.2982	1	1	24.8749	24.8684
1009	11	sp|Q63041|A1M_RAT	TEVNTNHVLIYIEK			1671.88	0	99	16	4.70767	1	1	14.2512	14.2218
1010	11	sp|Q63041|A1M_RAT	TILPNEELIADVQK			1581.86	0	99	16	4.52097	0.959966	1	17.1747	17.1638
1011	11	sp|Q63041|A1M_RAT	TILPNEELIADVQK	Deamidated(N)@5		1582.85	1	98.78	12	3.14114	0.0400336	1	17.2	17.2171
1012	11	sp|Q63041|A1M_RAT	TLLCPQDAELQENWTLDLPANVVEGSAR	Carbamidomethyl(C)@4; Deamidated(N)@21		3139.51	2	99	19	2.78817	1	1	23.1484	23.1336
1013	11	sp|Q63041|A1M_RAT	VAEVPALVQK			1052.62	0	99	14	4.85851	1	1	11.4985	11.5935
1014	11	sp|Q63041|A1M_RAT	VSGSGCVYLQTSLK	Carbamidomethyl(C)@6		1497.75	1	99	15	4.10271	1	1	12.6129	12.599
1015	11	sp|Q63041|A1M_RAT	VYDYYETDEFAIEEYSAPFSSDSEQGNA			3225.31	0	99	21	3.88264	1	1	21.9711	21.9552
1016	11	sp|Q63041|A1M_RAT	YFPETWIWDMVPLDLSGDGELPVK			2806.36	0	99	17	4.13328	1	1	26.2609	26.2465
1017	11	sp|Q63041|A1M_RAT	YNILPEAEGEAPFTLK			1790.91	0	99	20	4.66941	1	1	19.3589	19.3247
1018	11	sp|Q63041|A1M_RAT	YVVLVPSELYAGVPEK			1761.96	0	99	20	4.55741	0.986875	1	19.7856	19.7285
1019	11	sp|Q63041|A1M_RAT	YVVLVPSELYAGVPEK	Carbamidomethyl@N-term		1818.98	1	96.95	12	2.68124	0.0131248	1	20.087	20.0754
1020	12	sp|P11442|CLH1_RAT	ADDPSSYMEVVQAANTSGNWEELVK			2739.23	0	99	21	3.85437	1	1	21.6387	21.6264
1021	12	sp|P11442|CLH1_RAT	AFMTADLPNELIELLEK			1946.01	0	99	18	4.25621	1	1	26.1196	26.0916
1022	12	sp|P11442|CLH1_RAT	ALEHFTDLYDIK			1463.73	0	99	18	4.55396	1	1	15.6238	15.6577
1023	12	sp|P11442|CLH1_RAT	AVDVFFPPEAQNDFPVAMQISEK			2578.24	0	99	15	3.62665	1	1	22.7323	22.7624
1024	12	sp|P11442|CLH1_RAT	CNEPAVWSQLAK	Carbamidomethyl(C)@1; Ammonia-loss(N)@2		1384.64	2	99	17	3.99939	1	1	18.1425	18.1334
1025	12	sp|P11442|CLH1_RAT	DPHLACVAYER	Carbamidomethyl(C)@6		1329.61	1	96.52	11	3.62377	1	1	9.9376	9.9505
1026	12	sp|P11442|CLH1_RAT	DTELAEELLQWFLQEEK			2120.03	0	99	22	4.52953	0.968386	1	26.373	26.3679
1027	12	sp|P11442|CLH1_RAT	DTELAEELLQWFLQEEK	Deamidated(Q)@10		2121.02	1	99	15	3.04336	0.0316139	1	26.4043	26.3679
1028	12	sp|P11442|CLH1_RAT	EHLELFWSR			1215.6	0	96.45	9	4.28097	1	1	15.8585	15.8965
1029	12	sp|P11442|CLH1_RAT	ESYVETELIFALAK			1611.84	0	99	21	3.99277	1	1	22.5757	22.5618
1030	12	sp|P11442|CLH1_RAT	FQEHLQLQNLGINPANIGFSTLTMESDK			3144.55	0	99	13	3.52892	0.719302	1	22.4748	22.4656
1031	12	sp|P11442|CLH1_RAT	FQEHLQLQNLGINPANIGFSTLTMESDK	Deamidated(N)@9		3145.54	1	99	14	2.88366	0.162801	1	22.4859	22.4955
1032	12	sp|P11442|CLH1_RAT	FQEHLQLQNLGINPANIGFSTLTMESDK	Deamidated(N)@9; Deamidated(N)@13		3146.52	2	99	15	2.74351	0.117897	1	22.4815	22.4656
1033	12	sp|P11442|CLH1_RAT	FQSVPAQPGQTSPLLQYFGILLDQGQLNK			3186.67	0	99	18	4.18441	1	1	26.0862	26.0703
1034	12	sp|P11442|CLH1_RAT	GQCDLELINVCNENSLFK	Carbamidomethyl(C)@3; Carbamidomethyl(C)@11		2151.99	2	99	21	4.48446	0.556263	1	19.634	19.6045
1035	12	sp|P11442|CLH1_RAT	GQCDLELINVCNENSLFK	Carbamidomethyl(C)@3; Carbamidomethyl(C)@11; Deamidated(N)@12		2152.98	3	99	18	4.37269	0.430046	1	19.6162	19.6045
1036	12	sp|P11442|CLH1_RAT	GQCDLELINVCNENSLFK	Carbamidomethyl(C)@3; Deamidated(N)@9; Carbamidomethyl(C)@11; Deamidated(N)@14		2153.96	4	99	16	2.87564	0.0136919	1	19.674	19.6861
1037	12	sp|P11442|CLH1_RAT	GQFSTDELVAEVEK			1550.75	0	99	21	4.37541	1	1	16.5945	16.5815
1038	12	sp|P11442|CLH1_RAT	HAPQVADAILGNQMFTHYDR			2283.09	0	99	15	3.82184	0.698054	1	16.6972	16.689
1039	12	sp|P11442|CLH1_RAT	HAPQVADAILGNQMFTHYDR	Deamidated(N)@12		2284.07	1	99	10	3.45788	0.301946	1	16.7423	16.7101
1040	12	sp|P11442|CLH1_RAT	HDVVFLITK			1070.61	0	96.81	9	4.09188	1	1	13.5728	13.569
1041	12	sp|P11442|CLH1_RAT	HSSLAGCQIINYR	Carbamidomethyl(C)@7		1517.74	1	99	13	4.23378	1	1	11.2978	11.2658
1042	12	sp|P11442|CLH1_RAT	IHEGCEEPATHNALAK	Carbamidomethyl(C)@5		1775.83	1	99	15	4.26745	1	1	5.7819	5.7676
1043	12	sp|P11442|CLH1_RAT	ISGETIFVTAPHEATAGIIGVNR			2352.24	0	99	23	4.53835	1	1	17.9766	17.9626
1044	12	sp|P11442|CLH1_RAT	ISPDQGQQFAQ			1217.57	0	97.94	16	3.02036	1	1	9.7596	9.7692
1045	12	sp|P11442|CLH1_RAT	IYIDSNNNPER			1333.63	0	99	16	4.37484	1	1	8.3494	8.3344
1046	12	sp|P11442|CLH1_RAT	KDPELWGSVLLESNPYR			2002.02	0	99	20	4.52907	1	1	19.2863	19.2991
1047	12	sp|P11442|CLH1_RAT	KFDVNTSAVQVLIEHIGNLDR			2367.25	0	99	19	4.42239	0.912787	1	23.5589	23.5548
1048	12	sp|P11442|CLH1_RAT	KFDVNTSAVQVLIEHIGNLDR	Deamidated(N)@18		2368.24	1	99	16	3.40261	0.0872131	1	23.5808	23.5751
1049	12	sp|P11442|CLH1_RAT	KFNALFAQGNYSEAAK			1757.87	0	99	13	4.36314	1	1	12.9051	12.9138
1050	12	sp|P11442|CLH1_RAT	LAELEEFINGPNNAHIQQVGDR			2463.21	0	99	19	4.1351	0.694076	1	17.1326	17.1201
1051	12	sp|P11442|CLH1_RAT	LAELEEFINGPNNAHIQQVGDR	Deamidated(N)@9		2464.2	1	99	21	3.77931	0.305924	1	17.1279	17.135
1052	12	sp|P11442|CLH1_RAT	LASTLVHLGEYQAAVDGAR			1970.02	0	99	25	4.69711	0.489557	1	15.5568	15.5258
1053	12	sp|P11442|CLH1_RAT	LASTLVHLGEYQAAVDGAR	Deamidated(Q)@12		1971.01	1	99	19	4.71525	0.510443	1	15.5334	15.5412
1054	12	sp|P11442|CLH1_RAT	LDNYDAPDIAN			1219.54	0	97.74	11	3.7478	1	1	12.1354	12.1033
1055	12	sp|P11442|CLH1_RAT	LECSEELGDLVK	Carbamidomethyl(C)@3		1390.67	1	99	17	4.35541	1	1	14.363	14.3483
1056	12	sp|P11442|CLH1_RAT	LHIIEVGTPPTGNQPFPK			1944.05	0	99	13	4.08239	1	1	15.471	15.5426
1057	12	sp|P11442|CLH1_RAT	LLLPWLEAR			1109.66	0	97.28	11	4.37258	1	1	21.8346	21.8517
1058	12	sp|P11442|CLH1_RAT	LLYNNVSNFGR			1295.66	0	99	16	4.87555	1	1	13.698	13.7287
1059	12	sp|P11442|CLH1_RAT	LPVVIGGLLDVDCSEDVIK	Carbamidomethyl(C)@13		2040.08	1	99	21	4.69919	1	1	22.9326	22.9855
1060	12	sp|P11442|CLH1_RAT	NNLAGAEELFAR			1303.65	0	99	16	4.87603	0.942415	1	15.5381	15.5257
1061	12	sp|P11442|CLH1_RAT	NNLAGAEELFAR	Deamidated(N)@2		1304.64	1	99	15	3.6621	0.0575845	1	17.9445	17.913
1062	12	sp|P11442|CLH1_RAT	NNRPSEGPLQTR			1367.69	0	99	17	4.12143	0.916499	1	4.965	4.9526
1063	12	sp|P11442|CLH1_RAT	NNRPSEGPLQTR	Deamidated(R)@3		1368.67	1	99	11	3.08099	0.0835008	1	4.9871	4.9526
1064	12	sp|P11442|CLH1_RAT	RKDPELWGSVLLESNPYR			2158.12	0	99	16	3.77195	1	1	17.6997	17.6909
1065	12	sp|P11442|CLH1_RAT	RPISADSAIMNPASK			1556.8	0	99	14	3.82066	1	1	9.9625	9.9505
1066	12	sp|P11442|CLH1_RAT	RPLIDQVVQTALSETQDPEEVSVTVK			2880.51	0	99	18	4.51255	0.611911	1	22.4469	22.5591
1067	12	sp|P11442|CLH1_RAT	RPLIDQVVQTALSETQDPEEVSVTVK	Deamidated(Q)@16		2881.49	1	99	15	4.31479	0.388089	1	22.4967	22.5716
1068	12	sp|P11442|CLH1_RAT	SVDPTLALSVY			1163.61	0	99	13	3.57054	1	1	19.2541	19.2441
1069	12	sp|P11442|CLH1_RAT	SVDPTLALSVYLR			1432.79	0	99	18	4.49676	0.918826	1	20.6935	20.6821
1070	12	sp|P11442|CLH1_RAT	SVDPTLALSVYLR	Deamidated(R)@13		1433.78	1	99	13	3.44295	0.0811744	1	20.7159	20.6639
1071	12	sp|P11442|CLH1_RAT	SVNESLNNLFITEEDYQALR			2354.14	0	99	22	4.60802	0.898821	1	20.662	20.6515
1072	12	sp|P11442|CLH1_RAT	SVNESLNNLFITEEDYQALR	Deamidated(N)@8		2355.12	1	99	16	3.4484	0.0622368	1	19.6562	19.6436
1073	12	sp|P11442|CLH1_RAT	SVNESLNNLFITEEDYQALR	Deamidated(N)@7; Deamidated(N)@8		2356.11	2	99	15	3.24477	0.0389423	1	19.6579	19.647
1074	12	sp|P11442|CLH1_RAT	TSIDAYDNFDNISLAQR			1941.91	0	99	20	4.3358	1	1	17.0783	17.0686
1075	12	sp|P11442|CLH1_RAT	VANVELYYK			1097.58	0	96.98	12	4.32638	1	1	11.9082	11.8806
1076	12	sp|P11442|CLH1_RAT	VDKLDASESLR			1231.64	0	99	13	4.19209	1	1	8.0319	8.044
1077	12	sp|P11442|CLH1_RAT	VGEQAQVVIIDMNDPSNPIR			2194.11	0	99	20	4.26729	0.62538	1	18.1074	18.1153
1078	12	sp|P11442|CLH1_RAT	VGEQAQVVIIDMNDPSNPIR	Oxidation(M)@12		2210.1	1	99	16	4.04474	0.37462	1	15.3051	15.2709
1079	12	sp|P11442|CLH1_RAT	VGYTPDWIFLLR			1478.79	0	99	17	4.58643	1	1	24.5698	24.54
1080	12	sp|P11442|CLH1_RAT	VIQCFAETGQVQK	Carbamidomethyl(C)@4		1506.75	1	99	18	3.99634	1	1	10.4314	10.4166
1081	12	sp|P11442|CLH1_RAT	WLLLTGISAQQNR			1498.83	0	98.73	12	4.01216	1	1	19.0743	19.1256
1082	12	sp|P11442|CLH1_RAT	YHEQLSTQSLIELFESFK			2198.09	0	99	22	4.31511	1	1	25.5801	25.5741
1083	13	sp|Q8VIF7|SBP1_RAT	CGPGYATPLEAMK	Carbamidomethyl(C)@1		1393.64	1	99	21	4.71267	1	1	13.7632	13.7491
1084	13	sp|Q8VIF7|SBP1_RAT	CNLGNLHTSH	Carbamidomethyl(C)@1; Ammonia-loss(N)@2		1134.49	2	99	16	4.54551	1	1	10.2509	10.2391
1085	13	sp|Q8VIF7|SBP1_RAT	DELHHSGWNTCSSCFGDSTK	Carbamidomethyl(C)@11; Carbamidomethyl(C)@14		2323.92	2	99	21	4.54636	1	1	10.2825	10.2904
1086	13	sp|Q8VIF7|SBP1_RAT	DGLIPLEIR			1024.59	0	99	12	4.03407	1	1	18.4572	18.4735
1087	13	sp|Q8VIF7|SBP1_RAT	DKLILPSIISSR			1340.8	0	99	11	3.4603	0.291721	1	17.0547	17.0282
1088	13	sp|Q8VIF7|SBP1_RAT	DKLILPSIISSR	Carbamidomethyl@N-term		1397.82	1	99	12	3.84553	0.708279	1	17.7474	17.7421
1089	13	sp|Q8VIF7|SBP1_RAT	EEIVYLPC	Carbamidomethyl(C)@8		1021.48	1	97.06	10	3.63759	1	1	16.7704	16.7661
1090	13	sp|Q8VIF7|SBP1_RAT	EEIVYLPCIYR	Carbamidomethyl(C)@8		1453.73	1	99	17	5.31009	1	1	18.5259	18.5355
1091	13	sp|Q8VIF7|SBP1_RAT	EGSVMLQIDVDTANGGLK			1845.91	0	99	20	4.33953	0.292475	1	17.2025	17.2171
1092	13	sp|Q8VIF7|SBP1_RAT	EGSVMLQIDVDTANGGLK	Deamidated(N)@14		1846.9	1	99	16	4.45696	0.383279	1	17.3561	17.3412
1093	13	sp|Q8VIF7|SBP1_RAT	EGSVMLQIDVDTANGGLK	Oxidation(M)@5		1861.91	1	99	16	4.04801	0.149476	1	15.5806	15.5651
1094	13	sp|Q8VIF7|SBP1_RAT	EGSVMLQIDVDTANGGLK	Oxidation(M)@5; Deamidated(N)@14		1862.89	2	99	20	4.11591	0.17477	1	15.7507	15.7149
1095	13	sp|Q8VIF7|SBP1_RAT	EPLGPALAHELR	Glu->pyro-Glu@N-term		1283.7	1	99	12	4.80568	0.443567	1	13.2251	13.2192
1096	13	sp|Q8VIF7|SBP1_RAT	EPLGPALAHELR			1301.71	0	99	18	4.90413	0.556433	1	13.1923	13.2601
1097	13	sp|Q8VIF7|SBP1_RAT	FLHDPDATQGFVGC	Carbamidomethyl(C)@14		1562.68	1	99	16	4.41805	1	1	13.9076	13.8922
1098	13	sp|Q8VIF7|SBP1_RAT	FLHDPDATQGFVGCAL	Carbamidomethyl(C)@14		1746.8	1	99	18	4.69637	1	1	17.3064	17.2772
1099	13	sp|Q8VIF7|SBP1_RAT	FLHDPDATQGFVGCALSSN	Carbamidomethyl(C)@14		2034.91	1	99	20	4.30758	0.886057	1	16.2785	16.2872
1100	13	sp|Q8VIF7|SBP1_RAT	FLHDPDATQGFVGCALSSN	Deamidated(Q)@9; Carbamidomethyl(C)@14		2035.89	2	99	17	3.41681	0.113943	1	16.3039	16.2929
1101	13	sp|Q8VIF7|SBP1_RAT	FLHDPDATQGFVGCALSSNIQR	Carbamidomethyl(C)@14		2432.15	1	99	23	4.94782	0.732709	1	16.374	16.3836
1102	13	sp|Q8VIF7|SBP1_RAT	FLHDPDATQGFVGCALSSNIQR	Carbamidomethyl@N-term; Carbamidomethyl(C)@14		2489.18	2	99	21	4.30677	0.167447	1	17.8493	17.8352
1103	13	sp|Q8VIF7|SBP1_RAT	FLHDPDATQGFVGCALSSNIQR	Carbamidomethyl@N-term; Deamidated(Q)@9; Carbamidomethyl(C)@14		2490.16	3	99	22	4.08221	0.0998438	1	17.8785	17.848
1104	13	sp|Q8VIF7|SBP1_RAT	FLVDFGKEPLGPALAHELR			2108.14	0	99	13	3.95463	1	1	19.8537	19.8487
1105	13	sp|Q8VIF7|SBP1_RAT	FLYFSNWLHGDIR			1666.83	0	99	15	4.38666	1	1	20.9163	20.9098
1106	13	sp|Q8VIF7|SBP1_RAT	GGFVLLDGETF			1153.57	0	97.72	10	3.43233	1	1	22.8354	22.8297
1107	13	sp|Q8VIF7|SBP1_RAT	GGFVLLDGETFEVK			1509.77	0	99	22	5.75896	0.96895	1	20.1382	20.1715
1108	13	sp|Q8VIF7|SBP1_RAT	GGFVLLDGETFEVK	Carbamidomethyl@N-term		1566.79	1	99	21	4.26472	0.0310499	2	20.2104	20.2183
1109	13	sp|Q8VIF7|SBP1_RAT	GGSVQVLEDQELTCQPEPL	Carbamidomethyl(C)@14		2097.99	1	99	18	4.18682	0.801115	1	18.176	18.1906
1110	13	sp|Q8VIF7|SBP1_RAT	GGSVQVLEDQELTCQPEPL	Deamidated(Q)@10; Carbamidomethyl(C)@14		2098.97	2	99	15	3.58172	0.198885	1	18.1671	18.1741
1111	13	sp|Q8VIF7|SBP1_RAT	GGSVQVLEDQELTCQPEPLVVK	Carbamidomethyl(C)@14		2424.22	1	99	21	5.48985	0.818618	1	17.3591	17.4077
1112	13	sp|Q8VIF7|SBP1_RAT	GGSVQVLEDQELTCQPEPLVVK	Deamidated(Q)@10; Carbamidomethyl(C)@14; Deamidated(Q)@15		2426.19	3	99	20		0	1	17.4189	17.4037
1113	13	sp|Q8VIF7|SBP1_RAT	GGSVQVLEDQELTCQPEPLVVK	Carbamidomethyl@N-term; Carbamidomethyl(C)@14		2481.24	2	98.11	16	4.68677	0.128826	1	17.3778	17.4077
1114	13	sp|Q8VIF7|SBP1_RAT	GGSVQVLEDQELTCQPEPLVVK	Carbamidomethyl@N-term; Carbamidomethyl(C)@14; Deamidated(Q)@15		2482.23	3	99	17	4.12103	0.0350161	1	17.4566	17.4243
1115	13	sp|Q8VIF7|SBP1_RAT	GGSVQVLEDQELTCQPEPLVVK	GlyGly(S)@3; Carbamidomethyl(C)@14		2538.26	2	99	20	3.82079	0.0175399	1	19.2691	19.2533
1116	13	sp|Q8VIF7|SBP1_RAT	GTWEKPGGEAPMGYDFWYQPR	Dethiomethyl(M)@12		2423.1	1	99	15	3.93957	0.0752981	1	15.2175	15.2101
1117	13	sp|Q8VIF7|SBP1_RAT	GTWEKPGGEAPMGYDFWYQPR			2471.1	0	99	25	5.00062	0.866634	1	18.2634	18.2696
1118	13	sp|Q8VIF7|SBP1_RAT	GTWEKPGGEAPMGYDFWYQPR	Carbamidomethyl@N-term		2528.12	1	99	18	3.82672	0.0580681	1	18.3148	18.2812
1119	13	sp|Q8VIF7|SBP1_RAT	GWMLPEMPGLITDILLSLDDR	Oxidation(M)@3		2400.21	1	99	21	3.50079	1	1	26.7962	26.764
1120	13	sp|Q8VIF7|SBP1_RAT	HEIIQTLQMK			1239.66	0	99	17	4.70609	1	1	11.442	11.4532
1121	13	sp|Q8VIF7|SBP1_RAT	HNIMVSTEWAAPNVFK			1842.91	0	99	23	5.28248	0.90006	1	17.4178	17.4315
1122	13	sp|Q8VIF7|SBP1_RAT	HNIMVSTEWAAPNVFK	Carbamidomethyl@N-term		1899.93	1	99	16	4.32795	0.0999399	1	17.8893	17.8775
1123	13	sp|Q8VIF7|SBP1_RAT	ISSLGDPQGNGK	Deamidated(N)@10		1172.57	1	99	15	4.47409	1	1	6.8429	6.9133
1124	13	sp|Q8VIF7|SBP1_RAT	IYVVDVGSEPR			1232.64	0	99	18	5.71098	1	1	12.6305	12.6797
1125	13	sp|Q8VIF7|SBP1_RAT	LILPSIISSR			1097.68	0	99	14	4.39498	1	1	18.2486	18.2865
1126	13	sp|Q8VIF7|SBP1_RAT	LKDELHHSGWNTCSSCFGDSTK	Carbamidomethyl(C)@13; Carbamidomethyl(C)@16		2565.1	2	99	18	4.4498	1	1	10.0929	10.0567
1127	13	sp|Q8VIF7|SBP1_RAT	LNPNFLVDFGK			1262.67	0	99	15	5.55239	1	1	19.2969	19.3082
1128	13	sp|Q8VIF7|SBP1_RAT	LTGQIFLGGSIVK			1331.78	0	99	21	5.63644	0.978113	1	17.3097	17.3827
1129	13	sp|Q8VIF7|SBP1_RAT	LTGQIFLGGSIVK	Carbamidomethyl@N-term		1388.8	1	99	17	3.98623	0.0218868	2	17.6893	17.6972
1130	13	sp|Q8VIF7|SBP1_RAT	LYVTTSLYSAWDK			1545.77	0	99	14	4.23373	1	1	18.0855	18.0518
1131	13	sp|Q8VIF7|SBP1_RAT	NEGGTWSVEK			1105.5	0	97.64	14	4.99785	1	1	7.8764	7.8842
1132	13	sp|Q8VIF7|SBP1_RAT	NTGIEAPDYLATVDVD			1691.79	0	99	14	3.98385	1	1	19.0074	18.9935
1133	13	sp|Q8VIF7|SBP1_RAT	NTGIEAPDYLATVDVDPK			1916.94	0	99	25	5.57016	0.671836	1	17.3599	17.4077
1134	13	sp|Q8VIF7|SBP1_RAT	NTGIEAPDYLATVDVDPK	Deamidated(N)@1		1917.92	1	99	16	5.19278	0.281762	1	17.4996	17.4077
1135	13	sp|Q8VIF7|SBP1_RAT	NTGIEAPDYLATVDVDPK	Carbamidomethyl@N-term		1973.96	1	99	20	4.33518	0.039109	1	17.7434	17.714
1136	13	sp|Q8VIF7|SBP1_RAT	NTGIEAPDYLATVDVDPK	Deamidated(N)@1; Carbamidomethyl(E)@5		1974.94	2	99	21	3.60584	0.00729362	1	17.742	17.7267
1137	13	sp|Q8VIF7|SBP1_RAT	PHYSQVIHR			1135.59	0	99	10	4.19482	1	1	5.548	5.5361
1138	13	sp|Q8VIF7|SBP1_RAT	RVPGGPQMIQLSLDGK			1694.91	0	99	19	4.9104	0.945375	1	15.2731	15.3024
1139	13	sp|Q8VIF7|SBP1_RAT	RVPGGPQMIQLSLDGK	Deamidated(Q)@10		1695.9	1	99	16	3.67219	0.0546253	1	15.3269	15.3179
1140	13	sp|Q8VIF7|SBP1_RAT	SPHYSQVIHR			1222.62	0	99	16	4.68302	0.89955	1	5.676	5.6655
1141	13	sp|Q8VIF7|SBP1_RAT	SPHYSQVIHR	Carbamidomethyl@N-term		1279.64	1	98.74	15	3.73094	0.10045	1	5.874	5.8794
1142	13	sp|Q8VIF7|SBP1_RAT	SSCFGDSTK	Carbamidomethyl(C)@3		987.397	1	98.39	9	3.61151	1	1	2.4627	2.4697
1143	13	sp|Q8VIF7|SBP1_RAT	VIEPNEIHAK			1148.62	0	98.6	13	4.64352	1	1	7.2922	7.3398
1144	13	sp|Q8VIF7|SBP1_RAT	VIQVPSK			769.47	0	98.5	11	4.80878	1	1	7.0933	7.0995
1145	13	sp|Q8VIF7|SBP1_RAT	VLLDGETFEVK			1248.66	0	99	15	4.52359	1	1	15.7028	15.674
1146	13	sp|Q8VIF7|SBP1_RAT	VPGGPQMIQLSLDGK			1538.81	0	99	24	4.97843	1	1	16.9784	16.9472
1147	14	sp|P02091|HBB1_RAT	AAVNGLWGK			914.497	0	99	14	5.3151	0.182524	1	11.2969	11.1821
1148	14	sp|P02091|HBB1_RAT	AAVNGLWGK	Deamidated(N)@4		915.481	1	99	15	5.96625	0.817476	1	11.6499	11.7457
1149	14	sp|P02091|HBB1_RAT	AAVNGLWGKVNPDDVGGEALGR	Carbamidomethyl(K)@9		2251.13	1	98.95	14	3.84017	1	1	16.7727	16.7798
1150	14	sp|P02091|HBB1_RAT	AGVASALAHK			923.519	0	99	17	5.88403	0.960888	1	9.5082	9.5574
1151	14	sp|P02091|HBB1_RAT	AGVASALAHK	Carbamidomethyl(K)@10		980.54	1	99	11	4.49367	0.0391118	1	9.4753	9.463
1152	14	sp|P02091|HBB1_RAT	AHLSELHCDK	Carbamidomethyl(C)@8		1208.56	1	99	10	3.88383	1	1	2.5957	2.6019
1153	14	sp|P02091|HBB1_RAT	EFTPCAQAAF	Carbamidomethyl(C)@5		1140.49	1	99	15	4.74998	1	1	15.2384	15.2687
1154	14	sp|P02091|HBB1_RAT	EFTPCAQAAFQK	Glu->pyro-Glu@N-term; Carbamidomethyl(C)@5		1378.63	2	99	18	4.4072	0.0111881	1	15.2338	15.2245
1155	14	sp|P02091|HBB1_RAT	EFTPCAQAAFQK	Carbamidomethyl(C)@5		1396.64	1	99	20	6.32686	0.929851	1	11.8351	11.9034
1156	14	sp|P02091|HBB1_RAT	EFTPCAQAAFQK	Carbamidomethyl(C)@5; Deamidated(Q)@11		1397.63	2	97.67	13	4.49603	0.0137272	1	12.408	12.373
1157	14	sp|P02091|HBB1_RAT	EFTPCAQAAFQK	Dioxidation(P)@4; Carbamidomethyl(C)@5		1428.63	2	96.71	15	4.84774	0.0308525	1	11.7993	11.7869
1158	14	sp|P02091|HBB1_RAT	EFTPCAQAAFQK	Glu->pyro-Glu@N-term; Carbamidomethyl(T)@3; Carbamidomethyl(C)@5		1435.66	3	97.79	17	4.27042	0.00816533	1	14.577	14.5398
1159	14	sp|P02091|HBB1_RAT	EFTPCAQAAFQK	Carbamidomethyl(C)@5; Carbamidomethyl(K)@12		1453.67	2	98.96	15	4.15198	0.00621632	1	11.9231	11.9294
1160	14	sp|P02091|HBB1_RAT	EFTPCAQAAFQKVVAGVASALAHK	Carbamidomethyl(C)@5		2500.29	1	98.14	14	3.5563	0.322696	2	24.8587	24.8507
1161	14	sp|P02091|HBB1_RAT	EFTPCAQAAFQKVVAGVASALAHK	Carbamidomethyl(C)@5; Carbamidomethyl(K)@12		2557.31	2	99	12	3.87829	0.677304	1	24.7256	24.7451
1162	14	sp|P02091|HBB1_RAT	FAHLSELHCDK	Carbamidomethyl(C)@9		1355.63	1	99	16	5.70862	0.907967	1	9.4281	9.4781
1163	14	sp|P02091|HBB1_RAT	FAHLSELHCDK	Carbamidomethyl(C)@9; Carbamidomethyl(D)@10		1412.65	2	98.92	16	4.71449	0.0920325	1	9.4134	9.4189
1164	14	sp|P02091|HBB1_RAT	FGDLSSASAIMGN			1268.57	0	99	14	3.70295	1	1	16.8826	16.8692
1165	14	sp|P02091|HBB1_RAT	FGDLSSASAIMGNPK	Formyl@N-term		1521.71	1	98.68	14	3.60756	1	1	19.6888	19.6565
1166	14	sp|P02091|HBB1_RAT	FGDLSSASAIMGNPKVK			1720.88	0	98.5	16	4.4961	0.05573	1	16.0722	16.0632
1167	14	sp|P02091|HBB1_RAT	FGDLSSASAIMGNPKVK	Deamidated(N)@13		1721.87	1	99	17	4.09276	0.0220164	1	16.0972	16.083
1168	14	sp|P02091|HBB1_RAT	FGDLSSASAIMGNPKVK	Oxidation(M)@11; Deamidated(N)@13		1737.86	2	99	24	4.29305	0.0349175	1	13.1603	13.1724
1169	14	sp|P02091|HBB1_RAT	FGDLSSASAIMGNPKVK	Formyl@N-term		1748.88	1	99	18	5.6981	0.887336	1	18.4544	18.4698
1170	14	sp|P02091|HBB1_RAT	FTPCAQAAF	Carbamidomethyl(C)@4		1011.45	1	99	12	3.5876	1	1	14.1438	14.1359
1171	14	sp|P02091|HBB1_RAT	FTPCAQAAFQK	Carbamidomethyl(C)@4		1267.6	1	99	16	4.8881	1	1	10.8279	10.8375
1172	14	sp|P02091|HBB1_RAT	GGEALGR			658.34	0	98.74	10	3.99616	1	1	10.4474	10.4368
1173	14	sp|P02091|HBB1_RAT	GTFAHLSELH			1110.55	0	96.22	11	3.81505	1	1	10.8625	10.8696
1174	14	sp|P02091|HBB1_RAT	GTFAHLSELHCDK	Carbamidomethyl(C)@11		1513.7	1	99	22	6.23553	0.845241	1	9.3754	9.4225
1175	14	sp|P02091|HBB1_RAT	GTFAHLSELHCDK	Methyl(T)@2; Carbamidomethyl(C)@11		1527.71	2	99	15	4.37317	0.0116044	1	12.9668	13.0167
1176	14	sp|P02091|HBB1_RAT	GTFAHLSELHCDK	Cation:K(E)@8; Carbamidomethyl(C)@11		1551.65	2	99	14	4.65436	0.0221725	1	9.504	9.5111
1177	14	sp|P02091|HBB1_RAT	GTFAHLSELHCDK	Carbamidomethyl(E)@8; Carbamidomethyl(C)@11		1570.72	2	99	19	5.24765	0.0869174	1	9.3473	9.3977
1178	14	sp|P02091|HBB1_RAT	GTFAHLSELHCDK	GlyGly(T)@2; Carbamidomethyl(C)@11		1627.74	2	97.52	16	4.84085	0.0340644	1	11.9561	11.9665
1179	14	sp|P02091|HBB1_RAT	KVINAFNDGLK			1217.68	0	99	15	6.36089	0.872088	1	10.301	10.3389
1180	14	sp|P02091|HBB1_RAT	KVINAFNDGLK	Deamidated(N)@4		1218.66	1	99	14	5.24098	0.0661684	1	10.7846	10.8584
1181	14	sp|P02091|HBB1_RAT	KVINAFNDGLK	Deamidated(N)@4; Deamidated(N)@7		1219.64	2	99	14	4.4445	0.0105722	1	10.802	10.7866
1182	14	sp|P02091|HBB1_RAT	KVINAFNDGLK	Cation:K(D)@8		1255.63	1	98.03	14	4.57802	0.0143776	1	10.3464	10.3535
1183	14	sp|P02091|HBB1_RAT	KVINAFNDGLK	Carbamidomethyl@N-term		1274.7	1	99	15	4.52627	0.0127627	1	10.3068	10.3188
1184	14	sp|P02091|HBB1_RAT	KVINAFNDGLK	Carbamidomethyl@N-term; Deamidated(N)@7		1275.68	2	97.32	15	4.80111	0.0240312	1	10.6712	10.602
1185	14	sp|P02091|HBB1_RAT	KVNPDDVGGEALGR			1425.72	0	99	13	4.05767	1	1	8.7881	8.8001
1186	14	sp|P02091|HBB1_RAT	LGNMIVIVLGHHLGK	Lys-add@N-term		1728.02	1	97.29	14	3.73918	1	1	25.2288	25.2645
1187	14	sp|P02091|HBB1_RAT	LHVDPENFR			1125.56	0	99	10	4.79503	0.158225	1	10.8763	10.8281
1188	14	sp|P02091|HBB1_RAT	LHVDPENFR	Deamidated(N)@7		1126.54	1	99	14	5.23493	0.435687	1	10.4531	10.4203
1189	14	sp|P02091|HBB1_RAT	LHVDPENFR	Carbamidomethyl@N-term		1182.58	1	96.58	14	5.20438	0.406088	1	10.4112	10.3996
1190	14	sp|P02091|HBB1_RAT	LLGNMIVIVLGH	Oxidation(M)@5		1293.75	1	99	20	4.45722	0.890463	1	19.3926	19.3848
1191	14	sp|P02091|HBB1_RAT	LLGNMIVIVLGH	Deamidated(N)@4; Oxidation(M)@5		1294.73	2	98.93	13	3.54716	0.109537	1	19.3992	19.3898
1192	14	sp|P02091|HBB1_RAT	LLGNMIVIVLGHHLGK	Oxidation(M)@5		1729.01	1	99	17	2.6149	1	1	25.2728	25.2645
1193	14	sp|P02091|HBB1_RAT	LLVVYPW			888.511	0	99	9	3.5193	1	1	23.0854	23.0795
1194	14	sp|P02091|HBB1_RAT	LLVVYPWTQR			1273.72	0	99	17	6.93586	0.789168	1	18.1695	18.2197
1195	14	sp|P02091|HBB1_RAT	LLVVYPWTQR	Deamidated(Q)@9		1274.7	1	98.92	15	5.28858	0.0177783	1	18.6374	18.6275
1196	14	sp|P02091|HBB1_RAT	LLVVYPWTQR	Trp->Kynurenin(W)@7		1277.71	1	98.41	9	3.14613	0.000128067	1	17.3343	17.3301
1197	14	sp|P02091|HBB1_RAT	LLVVYPWTQR	Oxidation(W)@7		1289.71	1	98.8	15	4.98902	0.00891922	1	14.5475	14.5562
1198	14	sp|P02091|HBB1_RAT	LLVVYPWTQR	Delta:H(2)C(2)@N-term		1299.73	1	98.16	10	4.07151	0.00107851	1	23.2012	23.1757
1199	14	sp|P02091|HBB1_RAT	LLVVYPWTQR	Formyl@N-term		1301.71	1	98.94	16	4.17785	0.00137773	1	24.8404	24.8458
1200	14	sp|P02091|HBB1_RAT	LLVVYPWTQR	Dioxidation(W)@7		1305.71	1	99	16	5.44652	0.0255761	1	15.0413	15.0517
1201	14	sp|P02091|HBB1_RAT	LLVVYPWTQR	Carbamidomethyl@N-term		1330.74	1	99	17	6.23174	0.155974	1	18.6446	18.6987
1202	14	sp|P02091|HBB1_RAT	LSELHCDK	Carbamidomethyl(C)@6		1000.46	1	99	13	4.51107	1	1	2.5464	2.531
1203	14	sp|P02091|HBB1_RAT	LVVYPWTQR			1160.63	0	99	15	5.50832	1	1	15.3919	15.382
1204	14	sp|P02091|HBB1_RAT	PDDVGGEALGR			1084.51	0	99	13	4.7178	0.869716	1	10.4481	10.4374
1205	14	sp|P02091|HBB1_RAT	PDDVGGEALGR	Carbamidomethyl@N-term		1141.54	1	97.18	12	3.89332	0.130284	1	8.3142	8.3058
1206	14	sp|P02091|HBB1_RAT	TFAHLSELHCDK	Carbamidomethyl(C)@10		1456.68	1	99	15	4.28986	1	1	9.4668	9.4781
1207	14	sp|P02091|HBB1_RAT	VAGVASALAHK			1022.59	0	99	16	5.17304	0.912036	1	9.5899	9.5574
1208	14	sp|P02091|HBB1_RAT	VAGVASALAHK	Carbamidomethyl(K)@11		1079.61	1	99	13	4.15734	0.0879639	1	9.4675	9.4356
1209	14	sp|P02091|HBB1_RAT	VHLTDAEK			911.471	0	99	12	5.25818	0.839556	1	2.6923	2.7448
1210	14	sp|P02091|HBB1_RAT	VHLTDAEK	Protein Terminal Acetyl@N-term		953.482	1	97.03	13	4.43944	0.127442	1	8.9317	8.9238
1211	14	sp|P02091|HBB1_RAT	VHLTDAEK	Carbamidomethyl(K)@8		968.493	1	99	12	3.85266	0.0330015	1	3.3822	3.3462
1212	14	sp|P02091|HBB1_RAT	VINAFNDGLK			1089.58	0	99	16	7.01278	0.892965	1	12.08	12.0878
1213	14	sp|P02091|HBB1_RAT	VINAFNDGLK	Deamidated(N)@6		1090.57	1	99	16	6.06088	0.0997535	1	12.8452	12.8123
1214	14	sp|P02091|HBB1_RAT	VINAFNDGLK	Deamidated(N)@3; Deamidated(N)@6		1091.55	2	99	13	4.61791	0.0035972	1	13.5515	13.522
1215	14	sp|P02091|HBB1_RAT	VINAFNDGLK	Carbamidomethyl@N-term		1146.6	1	99	11	4.6283	0.00368426	1	13.1069	13.0758
1216	14	sp|P02091|HBB1_RAT	VINAFNDGLKHLDNLK	Formyl(K)@10		1837.97	1	99	15	3.82802	1	1	17.1064	17.0991
1217	14	sp|P02091|HBB1_RAT	VNPDDVGGEALGR	Dehydrated(D)@5		1279.62	1	99	16	4.46345	0.00367739	1	10.3963	10.3826
1218	14	sp|P02091|HBB1_RAT	VNPDDVGGEALGR			1297.63	0	99	23	6.79137	0.782468	1	10.4081	10.4374
1219	14	sp|P02091|HBB1_RAT	VNPDDVGGEALGR	Deamidated(N)@2		1298.61	1	99	19	5.7955	0.0789939	1	10.3868	10.4374
1220	14	sp|P02091|HBB1_RAT	VNPDDVGGEALGR	Methyl(E)@9		1311.64	1	99	17	4.92267	0.0105869	1	11.7744	11.8018
1221	14	sp|P02091|HBB1_RAT	VNPDDVGGEALGR	Delta:H(2)C(2)@N-term		1323.64	1	99	15	4.50189	0.0040178	1	12.4466	12.4354
1222	14	sp|P02091|HBB1_RAT	VNPDDVGGEALGR	Formyl@N-term		1325.62	1	99	18	3.98538	0.00122314	1	14.233	14.2426
1223	14	sp|P02091|HBB1_RAT	VNPDDVGGEALGR	Carbamidomethyl(E)@9		1354.65	1	99	21	5.96534	0.116798	1	10.593	10.6995
1224	14	sp|P02091|HBB1_RAT	VNPDDVGGEALGR	Carbamidomethyl@N-term; Deamidated(N)@2		1355.63	2	99	16	4.24719	0.00223502	1	10.0578	10.0288
1225	14	sp|P02091|HBB1_RAT	VVAGVASALAH			993.561	0	99	16	5.52052	0.968363	1	11.2959	11.2675
1226	14	sp|P02091|HBB1_RAT	VVAGVASALAH	Carbamidomethyl(H)@11		1050.58	1	99	14	4.03467	0.0316366	1	10.9936	11.0225
1227	14	sp|P02091|HBB1_RAT	VVAGVASALAHK			1121.66	0	99	15	6.48511	0.782478	1	9.5275	9.564
1228	14	sp|P02091|HBB1_RAT	VVAGVASALAHK	Methyl(H)@11		1135.67	1	99	13	3.91924	0.00212616	1	10.8595	10.849
1229	14	sp|P02091|HBB1_RAT	VVAGVASALAHK	Carbamidomethyl@N-term		1178.68	1	99	17	5.92488	0.215395	1	10.8229	10.8584
1230	14	sp|P02091|HBB1_RAT	YFDSFGDLSS			1136.47	0	98.84	13	4.19474	1	1	17.2752	17.2469
1231	14	sp|P02091|HBB1_RAT	YFDSFGDLSSA			1207.5	0	99	17	4.44311	1	1	17.9767	17.9716
1232	14	sp|P02091|HBB1_RAT	YFDSFGDLSSAS			1294.54	0	99	18	4.91248	1	1	17.3004	17.3312
1233	14	sp|P02091|HBB1_RAT	YFDSFGDLSSASA			1365.57	0	99	21	5.23005	0.908402	1	17.6467	17.7229
1234	14	sp|P02091|HBB1_RAT	YFDSFGDLSSASA	Carbamidomethyl@N-term		1422.59	1	97.81	14	4.23366	0.0915981	1	17.7565	17.744
1235	14	sp|P02091|HBB1_RAT	YFDSFGDLSSASAIM	Dethiomethyl(M)@15		1561.69	1	99	18	4.28542	1	1	20.9298	20.9183
1236	14	sp|P02091|HBB1_RAT	YFDSFGDLSSASAIMGN			1780.76	0	99	27	4.4555	1	1	21.7044	21.6886
1237	14	sp|P02091|HBB1_RAT	YFDSFGDLSSASAIMGNPK	Dethiomethyl(M)@15		1957.91	1	99	22	5.50696	0.0577142	1	15.4246	15.4748
1238	14	sp|P02091|HBB1_RAT	YFDSFGDLSSASAIMGNPK	Dehydrated(S)@4		1987.9	1	99	16	3.83366	0.00122457	1	21.1348	21.1281
1239	14	sp|P02091|HBB1_RAT	YFDSFGDLSSASAIMGNPK			2005.91	0	99	24	6.44199	0.496952	1	19.7164	19.8065
1240	14	sp|P02091|HBB1_RAT	YFDSFGDLSSASAIMGNPK	Deamidated(N)@17		2006.89	1	99	25	6.00483	0.181614	1	19.7945	19.8273
1241	14	sp|P02091|HBB1_RAT	YFDSFGDLSSASAIMGNPK	Methyl(K)@19		2019.92	1	99	18	4.38496	0.004358	1	20.5456	20.4979
1242	14	sp|P02091|HBB1_RAT	YFDSFGDLSSASAIMGNPK	Oxidation(M)@15		2021.9	1	99	20	5.94431	0.157991	1	17.0717	17.1842
1243	14	sp|P02091|HBB1_RAT	YFDSFGDLSSASAIMGNPK	Oxidation(M)@15; Deamidated(N)@17		2022.89	2	99	19	4.59569	0.00707978	1	17.3005	17.245
1244	14	sp|P02091|HBB1_RAT	YFDSFGDLSSASAIMGNPK	Cation:Na(D)@7		2027.89	1	99	18	4.44292	0.00498016	1	19.7962	19.8273
1245	14	sp|P02091|HBB1_RAT	YFDSFGDLSSASAIMGNPK	Delta:H(2)C(2)@N-term		2031.92	1	99	17	3.6583	0.000817754	1	23.623	23.6393
1246	14	sp|P02091|HBB1_RAT	YFDSFGDLSSASAIMGNPK	Oxidation(Y)@1; Oxidation(M)@15		2037.9	2	99	13	3.68993	0.000879539	1	17.0975	17.103
1247	14	sp|P02091|HBB1_RAT	YFDSFGDLSSASAIMGNPK	Cation:K(D)@7		2043.86	1	99	17	4.1209	0.00237262	1	19.842	19.8541
1248	14	sp|P02091|HBB1_RAT	YFDSFGDLSSASAIMGNPK	Acetyl@N-term		2047.92	1	99	16	3.66011	0.000821166	1	23.4762	23.4702
1249	14	sp|P02091|HBB1_RAT	YFDSFGDLSSASAIMGNPK	Carbamyl(M)@15		2048.92	1	99	22	4.82811	0.0120901	1	17.6656	17.6545
1250	14	sp|P02091|HBB1_RAT	YFDSFGDLSSASAIMGNPK	Carbamidomethyl@N-term		2062.93	1	99	25	5.30907	0.0365931	1	20.0642	20.0754
1251	14	sp|P02091|HBB1_RAT	YFDSFGDLSSASAIMGNPK	Carbamidomethyl@N-term; Deamidated(N)@17		2063.91	2	99	21	4.48744	0.00551773	1	20.0637	20.0294
1252	14	sp|P02091|HBB1_RAT	YFDSFGDLSSASAIMGNPK	Carbamidomethyl@N-term; Oxidation(M)@15		2078.93	2	99	26	5.20799	0.0289944	1	17.2744	17.3059
1253	15	sp|P63018|HSP7C_RAT	CNEIISWLDK	Carbamidomethyl(C)@1; Ammonia-loss(N)@2		1259.59	2	99	13	3.72115	1	1	23.8719	23.8658
1254	15	sp|P63018|HSP7C_RAT	DAGTIAGLNVLR			1198.67	0	99	18	5.42663	0.90961	1	16.494	16.4441
1255	15	sp|P63018|HSP7C_RAT	DAGTIAGLNVLR	Carbamidomethyl@N-term		1255.69	1	99	21	4.4239	0.0903905	1	16.9033	16.9129
1256	15	sp|P63018|HSP7C_RAT	EIAEAYLGK	Glu->pyro-Glu@N-term		974.507	1	99	11	3.46672	0.0573886	1	15.0382	15.0324
1257	15	sp|P63018|HSP7C_RAT	EIAEAYLGK			992.518	0	99	12	4.68223	0.942611	1	10.7751	10.6991
1258	15	sp|P63018|HSP7C_RAT	FDDAVVQSDMK	Oxidation(M)@10		1269.55	1	99	14	4.09177	1	1	8.5724	8.5377
1259	15	sp|P63018|HSP7C_RAT	FEELNADLFR			1252.61	0	99	17	5.48891	0.688415	1	17.2659	17.2354
1260	15	sp|P63018|HSP7C_RAT	FEELNADLFR	Deamidated(N)@5		1253.59	1	99	16	5.14464	0.311585	1	17.2442	17.2354
1261	15	sp|P63018|HSP7C_RAT	FELTGIPPAPRG	Arg->GluSA(R)@11		1210.62	1	98.62	16	4.55874	1	1	15.6279	15.6577
1262	15	sp|P63018|HSP7C_RAT	GAAVQAAILSGDK			1199.65	0	98.37	11	4.03342	1	1	11.4201	11.4305
1263	15	sp|P63018|HSP7C_RAT	GPAVGIDLGTTY			1162.59	0	99	15	3.98118	1	1	17.045	17.0197
1264	15	sp|P63018|HSP7C_RAT	GPAVGIDLGTTYSCVGVFQHGK	Carbamidomethyl(C)@14		2262.11	1	99	26	4.90269	0.884558	1	17.5047	17.4906
1265	15	sp|P63018|HSP7C_RAT	GPAVGIDLGTTYSCVGVFQHGK	Carbamidomethyl(C)@14; Carbamidomethyl(K)@22		2319.13	2	99	17	4.01833	0.115442	1	17.3989	17.4052
1266	15	sp|P63018|HSP7C_RAT	GVPQIEVTFDIDAN			1516.74	0	99	14	3.63518	1	1	20.7237	20.6893
1267	15	sp|P63018|HSP7C_RAT	GVPQIEVTFDIDANGILNVSAVDK			2513.3	0	99	22	3.78576	0.608592	1	24.3492	24.34
1268	15	sp|P63018|HSP7C_RAT	GVPQIEVTFDIDANGILNVSAVDK	Deamidated(N)@14		2514.29	1	99	23	3.59406	0.391408	1	24.3271	24.3197
1269	15	sp|P63018|HSP7C_RAT	HWPFMVVNDAGR			1427.68	0	99	11	4.12577	1	1	16.0938	16.0697
1270	15	sp|P63018|HSP7C_RAT	IINEPTAAAIAY			1245.66	0	99	18	4.65905	1	1	15.6628	15.6495
1271	15	sp|P63018|HSP7C_RAT	IINEPTAAAIAYGL			1415.77	0	99	14	3.73544	1	1	20.204	20.17
1272	15	sp|P63018|HSP7C_RAT	IINEPTAAAIAYGLDK			1658.89	0	99	20	5.77108	0.937066	1	17.0344	17.103
1273	15	sp|P63018|HSP7C_RAT	IINEPTAAAIAYGLDK	Carbamidomethyl@N-term		1715.91	1	99	19	4.5982	0.0629342	1	17.8181	17.7838
1274	15	sp|P63018|HSP7C_RAT	ILTIEDGIFEVK			1375.76	0	98.38	14	4.07085	1	1	19.9393	19.9725
1275	15	sp|P63018|HSP7C_RAT	LIGDAAK			686.396	0	97.93	11	4.29651	1	1	3.5503	3.5973
1276	15	sp|P63018|HSP7C_RAT	LLQDFFNGK	Deamidated(N)@7		1081.54	1	98.6	15	5.28083	1	1	16.4657	16.4366
1277	15	sp|P63018|HSP7C_RAT	LYQSAGGMPGGMPGGFPGGGAPPSGGASSGPTIEEVD			3345.49	0	99	16	3.67943	1	1	19.1032	19.0877
1278	15	sp|P63018|HSP7C_RAT	MVNHFIAEFK			1234.62	0	99	13	5.02702	1	1	13.3268	13.3827
1279	15	sp|P63018|HSP7C_RAT	NQVAMNPTNTVFDAK			1648.79	0	99	23	4.81411	0.4529	1	13.5565	13.5627
1280	15	sp|P63018|HSP7C_RAT	NQVAMNPTNTVFDAK	Deamidated(N)@9		1649.77	1	99	16	4.52246	0.23139	1	13.5165	13.5423
1281	15	sp|P63018|HSP7C_RAT	NQVAMNPTNTVFDAK	Oxidation(M)@5		1664.78	1	99	20	4.62825	0.295212	1	11.3817	11.41
1282	15	sp|P63018|HSP7C_RAT	NQVAMNPTNTVFDAK	Oxidation(M)@5; Deamidated(N)@9		1665.77	2	96.32	12	3.46982	0.0204979	1	11.4234	11.3896
1283	15	sp|P63018|HSP7C_RAT	NSLESYAFN			1043.46	0	99	13	4.01899	1	1	14.3325	14.325
1284	15	sp|P63018|HSP7C_RAT	NSLESYAFNMK			1302.59	0	99	14	4.42305	0.574315	1	14.8904	14.9204
1285	15	sp|P63018|HSP7C_RAT	NSLESYAFNMK	Oxidation(M)@10		1318.59	1	98.25	14	4.29299	0.425685	1	12.3651	12.3332
1286	15	sp|P63018|HSP7C_RAT	NVLIFDLGGGTFDVS			1552.78	0	99	21	3.85667	1	1	25.1428	25.1338
1287	15	sp|P63018|HSP7C_RAT	NVLIFDLGGGTFDVSILTIEDGIFEVK			2910.53	0	99	22	3.59704	1	1	26.551	26.5167
1288	15	sp|P63018|HSP7C_RAT	QTQTFTTYSDNQPGVLIQVYEGER	Gln->pyro-Glu@N-term		2756.29	1	99	20	4.49042	0.286913	1	20.9331	21.0024
1289	15	sp|P63018|HSP7C_RAT	QTQTFTTYSDNQPGVLIQVYEGER	Gln->pyro-Glu@N-term; Deamidated(N)@11		2757.28	2	99	17	3.83059	0.0627939	1	21.0581	21.022
1290	15	sp|P63018|HSP7C_RAT	QTQTFTTYSDNQPGVLIQVYEGER			2773.32	0	99	23	4.84578	0.650293	1	18.7189	18.7448
1291	15	sp|P63018|HSP7C_RAT	RIINEPTAAAIAYGLDK			1814.99	0	99	19	3.62829	1	1	15.4926	15.4852
1292	15	sp|P63018|HSP7C_RAT	SENVQDLLLLDVTPL			1667.9	0	99	20	4.8036	0.936829	1	25.8845	25.872
1293	15	sp|P63018|HSP7C_RAT	SENVQDLLLLDVTPL	Carbamidomethyl@N-term		1724.92	1	99	15	3.63246	0.0631709	1	25.9707	25.9354
1294	15	sp|P63018|HSP7C_RAT	SFYPEEVSSMVL			1386.64	0	99	13	3.46642	1	1	21.851	21.8158
1295	15	sp|P63018|HSP7C_RAT	SFYPEEVSSMVLTK			1615.78	0	99	19	4.91094	0.732512	1	18.4812	18.5288
1296	15	sp|P63018|HSP7C_RAT	SFYPEEVSSMVLTK	Oxidation(M)@10		1631.78	1	99	20	4.47343	0.267488	1	15.9976	15.9851
1297	15	sp|P63018|HSP7C_RAT	SINPDEAVAYGAAVQAA			1645.79	0	99	21	4.54132	1	1	16.2262	16.2525
1298	15	sp|P63018|HSP7C_RAT	SINPDEAVAYGAAVQAAILSGDK			2259.14	0	99	28	5.45099	0.903862	1	23.0518	23.0834
1299	15	sp|P63018|HSP7C_RAT	SINPDEAVAYGAAVQAAILSGDK	Cation:K(E)@6		2297.09	1	99	18	3.77779	0.0191822	1	23.0656	23.0941
1300	15	sp|P63018|HSP7C_RAT	SINPDEAVAYGAAVQAAILSGDK	Carbamidomethyl@N-term		2316.16	1	99	26	4.19954	0.0506575	1	23.3966	23.3478
1301	15	sp|P63018|HSP7C_RAT	SINPDEAVAYGAAVQAAILSGDK	Carbamidomethyl@N-term; Deamidated(Q)@15		2317.14	2	99	23	3.91482	0.0262983	1	23.3148	23.3478
1302	15	sp|P63018|HSP7C_RAT	SLGIETAGGVMTVLIK			1587.89	0	99	16	4.38516	1	1	21.2447	21.2762
1303	15	sp|P63018|HSP7C_RAT	SQIHDIVLVGGSTR			1480.8	0	99	19	5.34614	1	1	11.9957	11.9875
1304	15	sp|P63018|HSP7C_RAT	STAGDTHLGGEDFDNR			1690.72	0	99	18	5.20543	1	1	8.5593	8.5904
1305	15	sp|P63018|HSP7C_RAT	TLSSSTQASIEIDSLYEGIDFYTSITR			2996.45	0	99	17	3.7647	1	1	25.7633	25.7322
1306	15	sp|P63018|HSP7C_RAT	TTPSYVAFTDTER			1486.69	0	99	20	5.38437	1	1	12.9379	12.9673
1307	15	sp|P63018|HSP7C_RAT	TTYSDNQPGVLIQVYEGER			2168.04	0	99	14	4.09809	0.582408	1	16.9923	16.9765
1308	15	sp|P63018|HSP7C_RAT	TTYSDNQPGVLIQVYEGER	Deamidated(N)@6		2169.02	1	99	14	3.95361	0.417592	1	16.9702	16.9765
1309	15	sp|P63018|HSP7C_RAT	TVTNAVVTVPAYFNDSQR			1980.99	0	99	22	5.33166	0.578286	1	16.6342	16.6446
1310	15	sp|P63018|HSP7C_RAT	TVTNAVVTVPAYFNDSQR	Deamidated(N)@14		1981.97	1	99	19	5.19453	0.421714	1	16.6535	16.6446
1311	15	sp|P63018|HSP7C_RAT	VCNPIITK	Carbamidomethyl(C)@2		943.516	1	97.79	10	3.40654	1	1	8.8141	8.8007
1312	15	sp|P63018|HSP7C_RAT	VEIIANDQGNR			1227.62	0	99	18	5.59329	0.904764	1	8.0157	8.0689
1313	15	sp|P63018|HSP7C_RAT	VEIIANDQGNR	Deamidated(N)@6		1228.6	1	99	13	4.18642	0.0354543	1	8.0407	7.9912
1314	15	sp|P63018|HSP7C_RAT	VEIIANDQGNR	Carbamidomethyl@N-term		1284.64	1	99	17	4.41332	0.0597814	1	8.3997	8.3879
1315	16	sp|P05197|EF2_RAT	ALLELQLEPEELYQTF			1934.99	0	99	18	4.53218	1	1	25.8214	25.7895
1316	16	sp|P05197|EF2_RAT	ALLELQLEPEELYQTFQR			2219.15	0	99	22	4.98704	0.907323	1	24.1362	24.1474
1317	16	sp|P05197|EF2_RAT	ALLELQLEPEELYQTFQR	Deamidated(Q)@14		2220.13	1	99	19	3.81371	0.0608746	1	24.1875	24.1566
1318	16	sp|P05197|EF2_RAT	ALLELQLEPEELYQTFQR	Deamidated(Q)@6; Deamidated(Q)@14		2221.12	2	99	21	3.53173	0.0318021	1	24.1834	24.1283
1319	16	sp|P05197|EF2_RAT	ARPFPDGLAEDIDKGEVSAR			2142.07	0	99	20	4.60607	1	1	14.5906	14.6226
1320	16	sp|P05197|EF2_RAT	AYLPVNESFGF			1242.59	0	99	17	3.99699	1	1	21.3553	21.3239
1321	16	sp|P05197|EF2_RAT	AYLPVNESFGFTADLR			1798.89	0	99	23	4.99392	0.601135	1	20.2609	20.2738
1322	16	sp|P05197|EF2_RAT	AYLPVNESFGFTADLR	Deamidated(N)@6		1799.87	1	99	22	4.81577	0.398865	1	20.2416	20.2738
1323	16	sp|P05197|EF2_RAT	CELLYEGPPDDEAAMGIK	Carbamidomethyl(C)@1		2006.9	1	99	16	3.71113	1	1	16.7411	16.7737
1324	16	sp|P05197|EF2_RAT	CLYASVLTAQPR	Carbamidomethyl(C)@1		1377.71	1	99	18	4.50033	1	1	14.363	14.3483
1325	16	sp|P05197|EF2_RAT	DGSGFLINLIDSPGHVDFSSEVTAALR			2816.4	0	99	23	4.64796	0.921277	1	25.6318	25.6169
1326	16	sp|P05197|EF2_RAT	DGSGFLINLIDSPGHVDFSSEVTAALR	Deamidated(N)@8		2817.38	1	99	13	3.57967	0.0787227	1	25.6149	25.6091
1327	16	sp|P05197|EF2_RAT	DLEEDHACIPIK	Carbamidomethyl(C)@8		1438.68	1	98.79	15	4.8098	1	1	11.7885	11.7606
1328	16	sp|P05197|EF2_RAT	DSVVAGFQWATK			1307.65	0	98.06	12	4.05748	1	1	16.5242	16.4715
1329	16	sp|P05197|EF2_RAT	EGIPALDNFLDKL			1443.76	0	99	14	4.83094	0.976466	1	25.1442	25.3272
1330	16	sp|P05197|EF2_RAT	EGIPALDNFLDKL	Deamidated(N)@8		1444.74	1	99	13	3.21299	0.0235343	1	25.3237	25.3197
1331	16	sp|P05197|EF2_RAT	ETVSEESNVLCLSK	Carbamidomethyl(C)@11		1593.76	1	99	23	4.78572	0.919171	1	13.1467	13.1724
1332	16	sp|P05197|EF2_RAT	ETVSEESNVLCLSK	Deamidated(N)@8; Carbamidomethyl(C)@11		1594.74	2	99	21	3.72989	0.0808292	1	13.1653	13.1926
1333	16	sp|P05197|EF2_RAT	GGGQIIPTAR			968.54	0	99	14	4.85808	1	1	8.7889	8.7577
1334	16	sp|P05197|EF2_RAT	GHVFEESQVAGTPMFVVK			1960.97	0	99	21	4.70663	1	1	15.9933	16.002
1335	16	sp|P05197|EF2_RAT	IMIDPVLGTVGFGSGLHGWAF			2173.1	0	99	17	4.26005	1	1	25.9468	25.9195
1336	16	sp|P05197|EF2_RAT	ITIHLPSPVTAQK			1403.81	0	99	14	4.03679	1	1	14.3794	14.3108
1337	16	sp|P05197|EF2_RAT	IVENVNVIISTYGEGESGPMGN			2278.08	0	96.5	13	2.80003	1	1	19.8624	19.8694
1338	16	sp|P05197|EF2_RAT	IVGLVGVDQF			1045.58	0	97.73	13	3.729	1	1	20.1779	20.17
1339	16	sp|P05197|EF2_RAT	IVGLVGVDQFLVK			1385.83	0	99	23	5.1028	1	1	21.0533	21.0645
1340	16	sp|P05197|EF2_RAT	IWCFGPDGTGPN	Carbamidomethyl(C)@3		1319.56	1	99	17	3.74943	1	1	17.0991	17.07
1341	16	sp|P05197|EF2_RAT	IWCFGPDGTGPNILTDITK	Carbamidomethyl(C)@3		2104.03	1	99	25	4.57856	1	1	22.9534	22.923
1342	16	sp|P05197|EF2_RAT	KEDLYLKPIQR			1401.8	0	99	14	4.19526	1	1	9.7162	9.7462
1343	16	sp|P05197|EF2_RAT	LIDSPGHVDFSSEVTAALR			2013.02	0	99	21	3.60097	1	1	17.9945	17.9837
1344	16	sp|P05197|EF2_RAT	LMEPIYLVEIQCPEQVVGGIYGVLNR	Carbamidomethyl(C)@12		2988.55	1	99	17	3.85467	1	1	25.9989	25.9913
1345	16	sp|P05197|EF2_RAT	NPADLPK			753.402	0	98.67	10	3.80428	1	1	5.3694	5.459
1346	16	sp|P05197|EF2_RAT	PSQVVAETR			985.519	0	99	14	4.27932	1	1	3.2878	3.3156
1347	16	sp|P05197|EF2_RAT	STAISLFYELSENDLNFIK			2203.1	0	99	23	4.64891	1	1	25.8845	25.8778
1348	16	sp|P05197|EF2_RAT	TFCQLILDPIFK	Carbamidomethyl(C)@3		1493.8	1	99	20	5.08861	0.614327	1	22.9984	22.9699
1349	16	sp|P05197|EF2_RAT	TFCQLILDPIFK	Carbamidomethyl(C)@3; Deamidated(Q)@4		1494.78	2	99	17	4.81733	0.328937	1	22.9376	22.9699
1350	16	sp|P05197|EF2_RAT	TFCQLILDPIFK	Carbamidomethyl@N-term; Carbamidomethyl(C)@3		1550.82	2	99	14	4.05408	0.0567364	1	22.8536	22.8615
1351	16	sp|P05197|EF2_RAT	VFDAIMNFR			1111.55	0	98.98	14	4.76597	1	1	17.7393	17.7114
1352	16	sp|P05197|EF2_RAT	VFSGVVSTGLK			1092.62	0	98.97	15	4.74155	1	1	12.7485	12.7614
1353	16	sp|P05197|EF2_RAT	VTDGALVVVDCVSGVCVQTETVLR	Carbamidomethyl(C)@11; Carbamidomethyl(C)@16		2575.3	2	99	24	3.87105	1	1	21.3064	21.3134
1354	16	sp|P05197|EF2_RAT	WLPAGDALLQMITIHLPSPVTAQK			2599.42	0	99	19	4.15464	1	1	25.9956	26.011
1355	16	sp|P05197|EF2_RAT	YEWDVAEAR			1137.51	0	99	15	4.71903	1	1	12.5251	12.5152
1356	16	sp|P05197|EF2_RAT	YVEPIEDVPCGN	Carbamidomethyl(C)@10		1390.61	1	99	13	3.47334	1	1	13.7815	13.7886
1357	16	sp|P05197|EF2_RAT	YVEPIEDVPCGNIVGLVGVDQFLVK	Carbamidomethyl(C)@10		2758.43	1	99	23	4.29769	0.90547	1	25.2429	25.2567
1358	16	sp|P05197|EF2_RAT	YVEPIEDVPCGNIVGLVGVDQFLVK	Carbamidomethyl(C)@10; Deamidated(N)@12		2759.41	2	99	21	3.31639	0.0945299	1	25.2092	25.2356
1359	17	sp|O09171|BHMT1_RAT	AGAAIVGVNCHFDPSTSLQTIK	Carbamidomethyl(C)@10		2285.15	1	99	26	5.87333	0.913837	1	16.3421	16.3687
1360	17	sp|O09171|BHMT1_RAT	AGAAIVGVNCHFDPSTSLQTIK	Deamidated(N)@9; Carbamidomethyl(C)@10		2286.13	2	99	18	4.84778	0.0861629	1	16.281	16.3892
1361	17	sp|O09171|BHMT1_RAT	AGPWTPEAAVEHPEAVR			1815.89	0	99	21	5.91227	0.966894	1	13.3545	13.3035
1362	17	sp|O09171|BHMT1_RAT	AGPWTPEAAVEHPEAVR	Carbamidomethyl(E)@14		1872.91	1	99	17	4.4468	0.0331063	1	13.1094	13.0961
1363	17	sp|O09171|BHMT1_RAT	AGSNVMQTFTFY			1364.61	0	98.27	15	4.27948	1	1	20.7399	20.7718
1364	17	sp|O09171|BHMT1_RAT	AGSNVMQTFTFYASEDK			1894.84	0	99	17	4.4826	1	1	18.4401	18.4464
1365	17	sp|O09171|BHMT1_RAT	AGSNVMQTFTFYASEDKLENR			2407.11	0	99	20	4.83892	1	1	18.3376	18.3277
1366	17	sp|O09171|BHMT1_RAT	AIAEELAPER			1097.57	0	99	14	4.61744	1	1	10.2224	10.2072
1367	17	sp|O09171|BHMT1_RAT	CHFDPSTSLQTIK	Carbamidomethyl(C)@1		1532.73	1	99	11	4.3359	1	1	12.4111	12.403
1368	17	sp|O09171|BHMT1_RAT	EATTEQQLR			1074.53	0	99	11	3.72534	1	1	3.0718	3.0789
1369	17	sp|O09171|BHMT1_RAT	EAYNLGVR			920.472	0	98.73	11	4.00191	1	1	9.2037	9.2116
1370	17	sp|O09171|BHMT1_RAT	GAAELMQQK			974.486	0	99	14	4.67161	0.506664	1	6.9474	6.9561
1371	17	sp|O09171|BHMT1_RAT	GAAELMQQK	Oxidation(M)@6		990.48	1	97.14	14	4.66003	0.493336	1	2.1033	2.2191
1372	17	sp|O09171|BHMT1_RAT	GFLPPASEK			944.497	0	97.39	9	4.23985	1	1	10.129	10.1137
1373	17	sp|O09171|BHMT1_RAT	HGSWGSGLDMH			1182.49	0	99	12	3.97327	1	1	10.0638	10.1218
1374	17	sp|O09171|BHMT1_RAT	HGSWGSGLDMHTK			1411.63	0	99	16	3.77808	1	1	8.7294	8.7153
1375	17	sp|O09171|BHMT1_RAT	IAEYFEHVEEAVWAVEALK			2232.11	0	99	12	3.52917	1	1	24.5194	24.4911
1376	17	sp|O09171|BHMT1_RAT	IFHQQLEVFMK			1418.74	0	99	18	4.66912	1	1	14.9704	14.9361
1377	17	sp|O09171|BHMT1_RAT	IGPEGDLHGVSPGECAVR	Carbamidomethyl(C)@15		1848.88	1	99	19	4.83504	1	1	11.4834	11.5141
1378	17	sp|O09171|BHMT1_RAT	LNAGEVVIGDGGF			1246.62	0	99	15	3.75778	1	1	18.3301	18.3184
1379	17	sp|O09171|BHMT1_RAT	LNAGEVVIGDGGFVF			1492.76	0	99	18	4.67468	0.945808	1	23.6419	23.6296
1380	17	sp|O09171|BHMT1_RAT	LNAGEVVIGDGGFVF	Cation:K(D)@10		1530.71	1	98.18	13	3.43281	0.0541919	1	23.6646	23.6296
1381	17	sp|O09171|BHMT1_RAT	LNAGEVVIGDGGFVFALEK	Ammonia-loss(N)@2		1916.99	1	99	24	4.02633	0.0348026	1	25.887	25.872
1382	17	sp|O09171|BHMT1_RAT	LNAGEVVIGDGGFVFALEK			1934.01	0	99	27	5.39791	0.81883	1	22.5444	22.5532
1383	17	sp|O09171|BHMT1_RAT	LNAGEVVIGDGGFVFALEK	Deamidated(N)@2		1935	1	99	19	4.40536	0.0833003	1	22.9301	22.9023
1384	17	sp|O09171|BHMT1_RAT	LNAGEVVIGDGGFVFALEK	Carbamidomethyl@N-term		1991.04	1	99	24	4.28452	0.0630673	1	22.7494	22.7419
1385	17	sp|O09171|BHMT1_RAT	MSKPDAWGVTK			1218.61	0	96.38	9	3.95751	1	1	8.8739	8.9077
1386	17	sp|O09171|BHMT1_RAT	NVDFLIAEYFEHVEEAVWAVEALK			2820.4	0	99	26	4.22443	1	1	26.5426	26.5094
1387	17	sp|O09171|BHMT1_RAT	PIAATMCIGPEGDLHGVSPGECAVR	Carbamidomethyl(C)@7; Carbamidomethyl(C)@22		2593.21	2	99	18	4.62353	1	1	15.6369	15.6018
1388	17	sp|O09171|BHMT1_RAT	PYNPSMSKPDAWGVTK	Dethiomethyl(M)@6		1728.85	1	99	13	4.32029	0.105048	1	8.5516	8.5636
1389	17	sp|O09171|BHMT1_RAT	PYNPSMSKPDAWGVTK			1776.85	0	99	23	5.13796	0.690337	1	11.9355	11.9024
1390	17	sp|O09171|BHMT1_RAT	PYNPSMSKPDAWGVTK	Carbamidomethyl@N-term		1833.87	1	99	18	4.60984	0.204615	1	12.3327	12.3201
1391	17	sp|O09171|BHMT1_RAT	QGFIDLPEFPFGLEPR	Gln->pyro-Glu@N-term		1843.91	1	99	22	5.75815	0.321467	1	26.2032	26.2353
1392	17	sp|O09171|BHMT1_RAT	QGFIDLPEFPFGLEPR	Gln->pyro-Glu@N-term; Deamidated(R)@16		1844.9	2	99	17	4.14913	0.00790882	1	26.2345	26.2465
1393	17	sp|O09171|BHMT1_RAT	QGFIDLPEFPFGLEPR			1860.94	0	99	20	6.03999	0.615146	1	25.3321	25.4221
1394	17	sp|O09171|BHMT1_RAT	QGFIDLPEFPFGLEPR	Deamidated(Q)@1		1861.93	1	99	18	3.8396	0.00387783	1	25.366	25.413
1395	17	sp|O09171|BHMT1_RAT	QGFIDLPEFPFGLEPR	Cation:Na(D)@5		1882.92	1	98.41	14	3.80895	0.00361358	1	26.2741	26.2702
1396	17	sp|O09171|BHMT1_RAT	QGFIDLPEFPFGLEPR	Cation:K(D)@5		1898.9	1	99	16	4.38028	0.0134669	1	25.3482	25.4221
1397	17	sp|O09171|BHMT1_RAT	QGFIDLPEFPFGLEPR	Gln->pyro-Glu@N-term; Carbamidomethyl(E)@14		1900.94	2	99	19	4.22958	0.00951841	1	26.1881	26.1798
1398	17	sp|O09171|BHMT1_RAT	QGFIDLPEFPFGLEPR	Carbamidomethyl@N-term		1917.96	1	99	21	4.64898	0.0250017	1	25.4896	25.4824
1399	17	sp|O09171|BHMT1_RAT	QVADEGDALVAGGVSQTPS	Gln->pyro-Glu@N-term		1782.83	1	99	21	4.10288	0.451478	1	16.6477	16.6564
1400	17	sp|O09171|BHMT1_RAT	QVADEGDALVAGGVSQTPS			1799.85	0	99	22	4.18744	0.548522	1	13.5698	13.5608
1401	17	sp|O09171|BHMT1_RAT	QVADEGDALVAGGVSQTPSYL	Gln->pyro-Glu@N-term; Deamidated(Q)@16		2059.96	2	99	15	3.28488	0.154928	1	21.6622	21.6467
1402	17	sp|O09171|BHMT1_RAT	QVADEGDALVAGGVSQTPSYL			2076	0	99	15	4.02164	0.845072	1	18.4754	18.4834
1403	17	sp|O09171|BHMT1_RAT	QVADEGDALVAGGVSQTPSYLS			2163.03	0	97.43	11	3.17406	1	1	17.3862	17.3733
1404	17	sp|O09171|BHMT1_RAT	QVADEGDALVAGGVSQTPSYLSCK	Gln->pyro-Glu@N-term; Carbamidomethyl(C)@23		2434.13	2	99	28	5.34603	0.307921	1	18.1254	18.1334
1405	17	sp|O09171|BHMT1_RAT	QVADEGDALVAGGVSQTPSYLSCK	Gln->pyro-Glu@N-term; Deamidated(Q)@16; Carbamidomethyl(C)@23		2435.12	3	99	28	4.977	0.131645	1	18.1417	18.1701
1406	17	sp|O09171|BHMT1_RAT	QVADEGDALVAGGVSQTPSYLSCK	Carbamidomethyl(C)@23		2451.16	1	99	22	5.55685	0.500336	1	15.7734	15.7805
1407	17	sp|O09171|BHMT1_RAT	QVADEGDALVAGGVSQTPSYLSCK	Deamidated(Q)@16; Carbamidomethyl(C)@23		2452.14	2	99	21	4.55045	0.0493012	1	15.7518	15.7805
1408	17	sp|O09171|BHMT1_RAT	QVADEGDALVAGGVSQTPSYLSCK	Gln->pyro-Glu@N-term; Carbamidomethyl(C)@23; Carbamidomethyl(K)@24		2491.15	3	99	26	3.86326	0.0101315	1	18.083	18.0682
1409	17	sp|O09171|BHMT1_RAT	QVADEGDALVAGGVSQTPSYLSCK	Carbamidomethyl@N-term; Deamidated(Q)@16; Carbamidomethyl(C)@23		2509.16	3	98.44	15	2.68034	0.000664883	1	15.4734	15.4592
1410	17	sp|O09171|BHMT1_RAT	TFYASEDK			959.424	0	99	10	4.26881	1	1	5.6917	5.7176
1411	17	sp|O09171|BHMT1_RAT	TFYASEDKLENR			1471.69	0	99	14	5.34493	0.91238	1	9.1668	9.1567
1412	17	sp|O09171|BHMT1_RAT	TFYASEDKLENR	Carbamidomethyl@N-term		1528.72	1	97.58	12	4.32736	0.0876202	1	9.2295	9.218
1413	17	sp|O09171|BHMT1_RAT	TMCIGPEGDLHGVSPGECAVR	Carbamidomethyl(C)@3; Carbamidomethyl(C)@18		2241	2	99	19	4.09209	1	1	13.7267	13.7129
1414	17	sp|O09171|BHMT1_RAT	TSGKPIAATMC	Carbamidomethyl(C)@11		1135.54	1	99	13	4.86991	1	1	7.5709	7.6412
1415	17	sp|O09171|BHMT1_RAT	TSGKPIAATMCIGPEGDLHGVSPGECAVR	Carbamidomethyl(C)@11; Carbamidomethyl(C)@26		2966.4	2	99	23	5.38239	0.929012	1	14.3668	14.3948
1416	17	sp|O09171|BHMT1_RAT	TSGKPIAATMCIGPEGDLHGVSPGECAVR	Carbamidomethyl(C)@11; Carbamidomethyl(H)@19; Carbamidomethyl(C)@26		3023.43	3	99	17	4.01229	0.0396209	1	14.2843	14.2688
1417	17	sp|O09171|BHMT1_RAT	TSGKPIAATMCIGPEGDLHGVSPGECAVR	GlyGly(K)@4; Carbamidomethyl(C)@11; Carbamidomethyl(C)@26		3080.45	3	99	17	3.91084	0.031367	1	11.5355	11.5207
1418	17	sp|O09171|BHMT1_RAT	VNEAACDIAR	Ammonia-loss(N)@2; Carbamidomethyl(C)@6		1100.49	2	99	15	3.99769	0.0100858	1	11.17	11.1603
1419	17	sp|O09171|BHMT1_RAT	VNEAACDIAR	Carbamidomethyl(C)@6		1117.52	1	99	17	5.95034	0.904402	1	6.5898	6.5961
1420	17	sp|O09171|BHMT1_RAT	VNEAACDIAR	Deamidated(N)@2; Carbamidomethyl(C)@6		1118.5	2	99	14	4.23882	0.0175728	1	7.2094	7.1775
1421	17	sp|O09171|BHMT1_RAT	VNEAACDIAR	Carbamidomethyl@N-term; Carbamidomethyl(C)@6		1174.54	2	99	16	4.70488	0.0513921	1	6.9432	6.9133
1422	17	sp|O09171|BHMT1_RAT	VNEAACDIAR	Carbamidomethyl@N-term; Deamidated(N)@2; Carbamidomethyl(C)@6		1175.52	3	98.84	16	4.21272	0.0165477	1	6.9333	6.9436
1423	17	sp|O09171|BHMT1_RAT	YIGGCCGFEPY	Carbamidomethyl(C)@5; Carbamidomethyl(C)@6		1321.51	2	99	17	5.73106	0.976755	1	15.7473	15.6918
1424	17	sp|O09171|BHMT1_RAT	YIGGCCGFEPY	Carbamidomethyl(C)@5; Carbamidomethyl(C)@6; Cation:K(E)@9		1359.47	3	96.69	14	4.10762	0.0232455	1	15.6975	15.6868
1425	17	sp|O09171|BHMT1_RAT	YIGGCCGFEPYHIR	Carbamidomethyl(C)@5; Carbamidomethyl(C)@6		1727.75	2	99	21	5.34517	0.925666	1	13.5174	13.5269
1426	17	sp|O09171|BHMT1_RAT	YIGGCCGFEPYHIR	Carbamidomethyl(C)@5; Carbamidomethyl(C)@6; Carbamidomethyl(H)@12		1784.78	3	99	15	4.24991	0.0743344	1	13.3748	13.4457
1427	18	sp|Q62812|MYH9_RAT	AITDTAYR			909.456	0	98.15	10	3.95785	1	1	6.7793	6.7905
1428	18	sp|Q62812|MYH9_RAT	ALELDSNLYR			1192.61	0	99	15	4.5502	1	1	14.0008	13.9682
1429	18	sp|Q62812|MYH9_RAT	ALLEEELEEEQGNTELINDR	Lys-add@N-term		2471.2	1	99	20	4.15788	1	1	17.2785	17.245
1430	18	sp|Q62812|MYH9_RAT	ANLQIDQINTDLNLER			1868.96	0	99	18	4.39796	1	1	17.4322	17.4243
1431	18	sp|Q62812|MYH9_RAT	DELADEIANSSGK			1347.62	0	99	20	3.46761	1	1	11.4919	11.4715
1432	18	sp|Q62812|MYH9_RAT	DFSALESQLQDTQELLQEENR			2492.17	0	99	25	4.66936	1	1	22.6372	22.6459
1433	18	sp|Q62812|MYH9_RAT	DLGEELEALKTELEDTLDSTAAQQELR			3016.47	0	99	19	4.17278	1	1	26.1494	26.1221
1434	18	sp|Q62812|MYH9_RAT	EDQSILCTGESGAGK	Carbamidomethyl(C)@7		1550.69	1	99	16	3.72041	1	1	9.5792	9.5658
1435	18	sp|Q62812|MYH9_RAT	ELEEQLEEEESAR			1589.71	0	97.82	14	3.61616	1	1	15.8646	15.8498
1436	18	sp|Q62812|MYH9_RAT	ELETQISELQEDLESER			2046.96	0	99	23	4.33604	1	1	19.405	19.4146
1437	18	sp|Q62812|MYH9_RAT	EQADFAIEALAK			1304.66	0	99	15	4.63132	1	1	16.2102	16.2206
1438	18	sp|Q62812|MYH9_RAT	IAQLEEQLDNETK			1529.76	0	99	21	4.36133	1	1	12.0599	12.0447
1439	18	sp|Q62812|MYH9_RAT	IIGLDQVAGMSETALPGAFK			2017.06	0	99	23	4.49283	1	1	22.1823	22.1518
1440	18	sp|Q62812|MYH9_RAT	ITDVIIGFQAC	Carbamidomethyl(C)@11		1235.62	1	99	15	3.91387	1	1	19.1158	19.1048
1441	18	sp|Q62812|MYH9_RAT	KEEELQAALAR			1256.67	0	99	12	3.93288	1	1	9.2663	9.2522
1442	18	sp|Q62812|MYH9_RAT	KLEGDSTDLSDQIAELQAQIAELK			2614.33	0	99	24	4.33939	1	1	23.5669	23.5333
1443	18	sp|Q62812|MYH9_RAT	KQELEEICHDLEAR	Carbamidomethyl(C)@8		1768.84	1	99	21	4.10339	1	1	12.6602	12.6892
1444	18	sp|Q62812|MYH9_RAT	LDPHLVLDQLR			1317.74	0	99	13	3.98336	1	1	16.9405	16.9048
1445	18	sp|Q62812|MYH9_RAT	LKDVLLQVEDER			1455.79	0	99	13	4.14245	1	1	13.7625	13.7546
1446	18	sp|Q62812|MYH9_RAT	LQLQEQLQAKTELCAEAEELR	Carbamidomethyl(C)@14		2499.26	1	99	19	3.84404	0.396334	1	20.0853	20.0552
1447	18	sp|Q62812|MYH9_RAT	LQLQEQLQAKTELCAEAEELR	Deamidated(Q)@8; Carbamidomethyl(C)@14		2500.25	2	99	19	4.02678	0.603666	1	20.0434	20.0294
1448	18	sp|Q62812|MYH9_RAT	LQQELDDLLVDLDHQR			1948.99	0	99	19	4.66642	0.653012	1	20.2824	20.2978
1449	18	sp|Q62812|MYH9_RAT	LQQELDDLLVDLDHQR	Deamidated(Q)@3		1949.97	1	99	16	4.39182	0.346988	1	20.3257	20.2978
1450	18	sp|Q62812|MYH9_RAT	LQVELDSVTGLLNQSDSK			1945	0	99	11	4.58128	0.549106	1	19.6715	19.7497
1451	18	sp|Q62812|MYH9_RAT	LQVELDSVTGLLNQSDSK	Deamidated(N)@13		1945.98	1	99	23	4.4957	0.450894	1	19.7154	19.7317
1452	18	sp|Q62812|MYH9_RAT	MQQNIQELEEQLEEEESAR			2332.05	0	97.99	15	3.90108	0.831992	1	18.278	18.2678
1453	18	sp|Q62812|MYH9_RAT	MQQNIQELEEQLEEEESAR	Deamidated(Q)@3; Deamidated(R)@19		2334.02	2	97.36	16	3.20629	0.168008	1	18.2599	18.2678
1454	18	sp|Q62812|MYH9_RAT	NLPIYSEEIVDMYK			1712.83	0	99	12	3.88041	1	1	19.7223	19.6861
1455	18	sp|Q62812|MYH9_RAT	PAGPPGILALLDEECWFPK	Carbamidomethyl(C)@15		2109.06	1	99	18	3.9234	1	1	26.0139	26.0099
1456	18	sp|Q62812|MYH9_RAT	QLLQANPILEAFGNAK	Gln->pyro-Glu@N-term		1708.91	1	99	20	3.97845	0.215939	1	25.7815	25.7692
1457	18	sp|Q62812|MYH9_RAT	QLLQANPILEAFGNAK			1725.94	0	99	16	4.40343	0.574521	1	21.6477	21.6963
1458	18	sp|Q62812|MYH9_RAT	QLLQANPILEAFGNAK	Deamidated(N)@6		1726.93	1	99	16	3.96539	0.20954	1	21.6806	21.67
1459	18	sp|Q62812|MYH9_RAT	SMEAEMIQLQEELAAAER			2047.96	0	99	23	4.05588	1	1	22.6287	22.6196
1460	18	sp|Q62812|MYH9_RAT	TELEDTLDSTAAQQELR			1918.91	0	99	17	3.66876	1	1	14.7618	14.7304
1461	18	sp|Q62812|MYH9_RAT	THEAQIQEMR			1241.58	0	96.39	8	3.38863	1	1	5.3613	5.3513
1462	18	sp|Q62812|MYH9_RAT	TQLEELEDELQATEDAK			1960.91	0	99	18	3.9342	1	1	18.7537	18.7388
1463	18	sp|Q62812|MYH9_RAT	VEDMAELTCLNEASVLHNLK	Carbamidomethyl(C)@9		2285.1	1	99	18	3.86249	1	1	19.1976	19.2072
1464	18	sp|Q62812|MYH9_RAT	VISGVLQLGNIVFK			1485.89	0	99	22	4.35361	1	1	22.6673	22.6372
1465	18	sp|Q62812|MYH9_RAT	VSHLLGINVTDFTR			1570.85	0	99	14	4.6637	0.964698	1	17.3721	17.3201
1466	18	sp|Q62812|MYH9_RAT	VSHLLGINVTDFTR	Deamidated(N)@8		1571.83	1	99	11	3.22712	0.0353025	1	17.3605	17.3751
1467	19	sp|P07687|HYEP_RAT	ALNDSPVGLAAY			1189.6	0	99	19	4.47906	1	1	16.4779	16.444
1468	19	sp|P07687|HYEP_RAT	ALNDSPVGLAAYILEK			1672.9	0	99	24	4.38792	1	1	23.4397	23.4484
1469	19	sp|P07687|HYEP_RAT	ASPPLEGSR			912.466	0	97.23	13	5.04722	1	1	4.5525	4.6256
1470	19	sp|P07687|HYEP_RAT	DIELLYPYK			1152.61	0	99	14	5.17484	0.877099	1	17.3413	17.3467
1471	19	sp|P07687|HYEP_RAT	DIELLYPYK	Carbamidomethyl(K)@9		1209.63	1	96.57	13	4.32135	0.122901	1	17.2719	17.245
1472	19	sp|P07687|HYEP_RAT	DKEETLPLGDGWWGPGSK			1970.94	0	99	21	4.59118	1	1	18.2171	18.1876
1473	19	sp|P07687|HYEP_RAT	EDESIRPFK			1119.56	0	97.5	13	5.60839	1	2	8.2493	8.2816
1474	19	sp|P07687|HYEP_RAT	ELEDGGLER	Glu->pyro-Glu@N-term		998.467	1	98.74	11	3.85266	1	1	11.6054	11.5958
1475	19	sp|P07687|HYEP_RAT	ENLGQGIMVHK			1224.63	0	99	14	4.66028	1	1	9.638	9.6451
1476	19	sp|P07687|HYEP_RAT	ESGYLHIQATKPDTVGCALNDSPVGL	Carbamidomethyl(C)@17		2741.33	1	98.84	15	4.35516	1	1	17.6314	17.6376
1477	19	sp|P07687|HYEP_RAT	ESGYLHIQATKPDTVGCALNDSPVGLAAY	Carbamidomethyl(C)@17		3046.47	1	99	20	5.08015	1	1	18.491	18.4759
1478	19	sp|P07687|HYEP_RAT	ESGYLHIQATKPDTVGCALNDSPVGLAAYILEK	Carbamidomethyl(C)@17		3529.78	1	99	25	5.11062	0.440969	1	23.1866	23.2393
1479	19	sp|P07687|HYEP_RAT	ESGYLHIQATKPDTVGCALNDSPVGLAAYILEK	Carbamidomethyl(C)@17; Deamidated(N)@20		3530.76	2	99	19	5.18014	0.517521	1	23.1436	23.2393
1480	19	sp|P07687|HYEP_RAT	ESGYLHIQATKPDTVGCALNDSPVGLAAYILEK	Deamidated(Q)@8; Carbamidomethyl(C)@17; Deamidated(N)@20		3531.74	3	99	19	4.08436	0.0415097	1	22.5238	22.508
1481	19	sp|P07687|HYEP_RAT	FHYGFNSNYMK	Deamidated(N)@6		1407.59	1	99	13	3.92418	1	1	13.4717	13.4457
1482	19	sp|P07687|HYEP_RAT	FYIQGGDWGSLICTN	Carbamidomethyl(C)@13		1729.78	1	99	25	5.04257	0.924064	1	21.7894	21.8158
1483	19	sp|P07687|HYEP_RAT	FYIQGGDWGSLICTN	Deamidated(Q)@4; Carbamidomethyl(C)@13		1730.76	2	99	21	2.95999	0.00764056	1	21.8169	21.8223
1484	19	sp|P07687|HYEP_RAT	FYIQGGDWGSLICTN	Carbamidomethyl@N-term; Carbamidomethyl(C)@13		1786.8	2	99	18	3.91126	0.0682959	1	22.3174	22.3016
1485	19	sp|P07687|HYEP_RAT	GGHFAAFEEPK			1188.56	0	99	16	5.05335	0.900182	1	9.5783	9.5845
1486	19	sp|P07687|HYEP_RAT	GGHFAAFEEPK	Carbamidomethyl@N-term		1245.58	1	99	16	4.09823	0.0998177	1	9.6538	9.6405
1487	19	sp|P07687|HYEP_RAT	GLNSVATAR			887.482	0	98.82	13	5.30274	1	1	6.0064	5.9954
1488	19	sp|P07687|HYEP_RAT	IIPLLTDPK			1008.62	0	99	14	5.2051	1	1	15.5813	15.6072
1489	19	sp|P07687|HYEP_RAT	KGLNSVATAR			1015.58	0	99	12	3.95173	1	1	3.466	3.4924
1490	19	sp|P07687|HYEP_RAT	KQVEILNQYPHFK			1642.88	0	99	17	3.78312	1	1	12.4793	12.4645
1491	19	sp|P07687|HYEP_RAT	KVETSDEEIKDLHQR			1825.92	0	99	17	4.64037	1	1	6.822	6.8333
1492	19	sp|P07687|HYEP_RAT	LLAQDIR			827.487	0	98.46	10	4.9951	1	1	9.0466	9.0747
1493	19	sp|P07687|HYEP_RAT	LMVHGWPGSFYEFYK			1859.87	0	99	15	4.15664	1	1	19.593	19.5871
1494	19	sp|P07687|HYEP_RAT	PLLMVHGWPGSFY			1502.74	0	98.52	11	3.91094	1	1	22.0871	22.1371
1495	19	sp|P07687|HYEP_RAT	PLLMVHGWPGSFYEFYK			2070.01	0	99	25	5.13871	0.53872	1	21.9912	22.0674
1496	19	sp|P07687|HYEP_RAT	PLLMVHGWPGSFYEFYK	Oxidation(M)@4		2086	1	99	19	4.66455	0.180803	1	20.9806	21.079
1497	19	sp|P07687|HYEP_RAT	PLLMVHGWPGSFYEFYK	Carbamidomethyl@N-term		2127.03	1	99	19	4.75343	0.221864	1	23.4164	23.3929
1498	19	sp|P07687|HYEP_RAT	PLLMVHGWPGSFYEFYK	Carbamidomethyl@N-term; Oxidation(M)@4		2143.02	2	99	19	4.17534	0.0586131	1	22.0331	22.0032
1499	19	sp|P07687|HYEP_RAT	PSELLHAPEK			1119.59	0	99	11	4.06356	1	1	14.4583	14.4281
1500	19	sp|P07687|HYEP_RAT	QVEILNQYPH	Gln->pyro-Glu@N-term		1222.6	1	99	13	3.5422	1	1	17.3292	17.4031
1501	19	sp|P07687|HYEP_RAT	QVEILNQYPHFK	Gln->pyro-Glu@N-term		1497.76	1	99	19	5.31087	0.339176	1	17.9662	17.952
1502	19	sp|P07687|HYEP_RAT	QVEILNQYPHFK			1514.79	0	99	17	5.5665	0.611022	1	14.4027	14.4156
1503	19	sp|P07687|HYEP_RAT	QVEILNQYPHFK	Carbamidomethyl(K)@12		1571.81	1	97.41	14	4.47769	0.0498014	1	14.4449	14.457
1504	19	sp|P07687|HYEP_RAT	SAFPSELLHAPEK			1424.73	0	99	14	5.57197	1	1	14.2768	14.3739
1505	19	sp|P07687|HYEP_RAT	SFYTMTPLLGQR			1412.71	0	99	18	4.70794	0.972081	1	17.9857	17.9733
1506	19	sp|P07687|HYEP_RAT	SFYTMTPLLGQR	Deamidated(Q)@11		1413.7	1	99	13	3.16613	0.027919	1	17.9938	17.9878
1507	19	sp|P07687|HYEP_RAT	SHGLSDEHVFEVICPSIPGYGYSEASSK	Carbamidomethyl(C)@14		3051.39	1	99	18	5.7663	0.908906	1	18.0785	18.004
1508	19	sp|P07687|HYEP_RAT	SHGLSDEHVFEVICPSIPGYGYSEASSK	Carbamidomethyl@N-term; Carbamidomethyl(C)@14		3108.41	2	99	18	4.64312	0.0684445	1	18.2945	18.3024
1509	19	sp|P07687|HYEP_RAT	SHGLSDEHVFEVICPSIPGYGYSEASSK	Acetyl@N-term; Oxidation(H)@2; Carbamidomethyl(C)@14		3109.4	3	96.29	16	3.99211	0.0152874	1	19.0873	19.073
1510	19	sp|P07687|HYEP_RAT	SHGLSDEHVFEVICPSIPGYGYSEASSK	Dicarbamidomethyl(D)@6; Carbamidomethyl(C)@14		3165.44	2	98.57	15	3.67477	0.00736192	1	18.2733	18.2392
1511	19	sp|P07687|HYEP_RAT	TKPDTVGCALNDSPVGLAAYILEK	Carbamidomethyl(C)@8; Deamidated(N)@11		2532.28	2	99	12	3.36003	1	1	23.2297	23.2393
1512	19	sp|P07687|HYEP_RAT	VETSDEEIKDLHQR			1697.82	0	99	16	5.5349	0.967024	1	7.684	7.7131
1513	19	sp|P07687|HYEP_RAT	VETSDEEIKDLHQR	Deamidated(Q)@13		1698.81	1	97.44	10	3.4922	0.00876465	1	8.1111	8.0984
1514	19	sp|P07687|HYEP_RAT	VETSDEEIKDLHQR	Carbamidomethyl@N-term		1754.84	1	99	15	3.93349	0.0242114	1	7.9261	7.8916
1515	19	sp|P07687|HYEP_RAT	VFVPTGFSAFPSELLHAPEK			2172.13	0	99	16	5.18056	0.929623	1	22.0531	22.0635
1516	19	sp|P07687|HYEP_RAT	VFVPTGFSAFPSELLHAPEK	Carbamidomethyl@N-term		2229.15	1	99	16	4.05968	0.0703766	1	22.3245	22.317
1517	19	sp|P07687|HYEP_RAT	VHGWPGSFYEFYK			1615.75	0	98.33	10	3.9682	1	1	17.3309	17.325
1518	20	sp|P09034|ASSY_RAT	APNTPDVLEIEFK			1471.76	0	99	23	5.79163	0.936011	1	17.8334	17.8887
1519	20	sp|P09034|ASSY_RAT	APNTPDVLEIEFK	Carbamidomethyl@N-term		1528.78	1	99	20	4.62645	0.0639887	1	17.858	17.8676
1520	20	sp|P09034|ASSY_RAT	DGTTHSTSLDLFMYLNEVAGK			2298.08	0	99	24	5.08696	0.789302	1	23.1463	23.1389
1521	20	sp|P09034|ASSY_RAT	DGTTHSTSLDLFMYLNEVAGK	Oxidation(M)@13		2314.08	1	99	16	3.95032	0.0576234	1	22.669	22.6786
1522	20	sp|P09034|ASSY_RAT	DGTTHSTSLDLFMYLNEVAGK	Carbamidomethyl@N-term		2355.11	1	99	16	4.37462	0.153074	1	23.1038	23.1125
1523	20	sp|P09034|ASSY_RAT	EFVEEFIWPAVQ			1492.72	0	98.97	14	3.85836	1	1	24.5007	24.4452
1524	20	sp|P09034|ASSY_RAT	EFVEEFIWPAVQS			1579.76	0	99	18	3.54108	1	1	24.0373	24.0468
1525	20	sp|P09034|ASSY_RAT	EFVEEFIWPAVQSS			1666.79	0	99	21	4.27409	1	1	23.8698	23.9202
1526	20	sp|P09034|ASSY_RAT	EFVEEFIWPAVQSSALYEDR			2414.14	0	99	22	4.98115	0.621426	1	24.1801	24.3127
1527	20	sp|P09034|ASSY_RAT	EFVEEFIWPAVQSSALYEDR	Deamidated(Q)@12		2415.13	1	99	21	4.60108	0.259011	1	24.1984	24.2308
1528	20	sp|P09034|ASSY_RAT	EFVEEFIWPAVQSSALYEDR	Deamidated(Q)@12; Deamidated(R)@20		2416.11	2	99	18	3.75755	0.0371351	1	24.3109	24.3197
1529	20	sp|P09034|ASSY_RAT	EFVEEFIWPAVQSSALYEDR	Oxidation(W)@8		2430.14	1	99	18	3.94812	0.0575912	1	22.2982	22.3312
1530	20	sp|P09034|ASSY_RAT	EFVEEFIWPAVQSSALYEDR	Deamidated(Q)@12; Carbamidomethyl(E)@18		2472.15	2	99	16	3.58286	0.0248368	1	24.1237	24.1097
1531	20	sp|P09034|ASSY_RAT	EQGYDVIAYLAN			1354.64	0	98.67	16	4.66194	1	1	20.0982	20.0681
1532	20	sp|P09034|ASSY_RAT	EQGYDVIAYLANIGQK			1780.9	0	99	15	4.72393	0.708383	1	22.1075	22.186
1533	20	sp|P09034|ASSY_RAT	EQGYDVIAYLANIGQK	Deamidated(N)@12		1781.88	1	99	13	4.33848	0.291617	1	22.2209	22.186
1534	20	sp|P09034|ASSY_RAT	ESPLSLYNEELVSMNVQGDYEPIDATGFININ			3570.67	0	99	18	3.69906	0.31225	1	25.8666	25.8301
1535	20	sp|P09034|ASSY_RAT	ESPLSLYNEELVSMNVQGDYEPIDATGFININ	Deamidated(N)@15; Deamidated(Q)@17		3572.64	2	97.65	17	3.48883	0.192433	1	25.8454	25.8301
1536	20	sp|P09034|ASSY_RAT	ESPLSLYNEELVSMNVQGDYEPIDATGFININ	Carbamidomethyl(E)@21		3627.69	1	96.1	15	3.89944	0.495317	1	23.6807	23.6861
1537	20	sp|P09034|ASSY_RAT	ESPLSLYNEELVSMNVQGDYEPIDATGFININSLR			3926.89	0	99	18	4.13915	0.215051	1	25.7228	25.6887
1538	20	sp|P09034|ASSY_RAT	ESPLSLYNEELVSMNVQGDYEPIDATGFININSLR	Carbamidomethyl(E)@21		3983.91	1	99	17	4.52961	0.52844	1	23.584	23.5927
1539	20	sp|P09034|ASSY_RAT	ESPLSLYNEELVSMNVQGDYEPIDATGFININSLR	Deamidated(N)@15; Carbamidomethyl(E)@21		3984.89	2	99	17	4.21572	0.256509	1	23.5882	23.5756
1540	20	sp|P09034|ASSY_RAT	FAELVYTGF			1045.51	0	99	12	4.10677	1	1	20.6137	20.6485
1541	20	sp|P09034|ASSY_RAT	FAELVYTGFWHSPECEFVR	Carbamidomethyl(C)@15		2373.09	1	99	16	5.15082	0.909634	1	20.8682	20.8346
1542	20	sp|P09034|ASSY_RAT	FAELVYTGFWHSPECEFVR	Carbamidomethyl@N-term; Carbamidomethyl(C)@15		2430.11	2	99	18	4.14795	0.0903657	1	22.3025	22.2537
1543	20	sp|P09034|ASSY_RAT	FELTCYSLAPQIK	Carbamidomethyl(C)@5		1568.79	1	99	19	4.78815	1	1	17.9679	17.9733
1544	20	sp|P09034|ASSY_RAT	GIYETPAGTILY			1296.66	0	99	15	3.73046	0.413507	1	19.0133	18.9845
1545	20	sp|P09034|ASSY_RAT	GIYETPAGTILY	Carbamidomethyl@N-term		1353.68	1	98.74	14	3.88224	0.586493	1	18.9878	18.937
1546	20	sp|P09034|ASSY_RAT	GIYETPAGTILYHAHLDIEAFTMDR			2833.37	0	99	18	4.22373	1	1	24.1043	24.1388
1547	20	sp|P09034|ASSY_RAT	HAHLDIEAFTMDR			1554.72	0	99	17	4.05335	1	1	14.2557	14.2465
1548	20	sp|P09034|ASSY_RAT	HISYEAGILENPK			1469.75	0	99	15	4.30279	1	1	11.6864	11.6567
1549	20	sp|P09034|ASSY_RAT	ISYEAGILENPK			1332.69	0	99	18	4.18862	1	1	13.4038	13.3933
1550	20	sp|P09034|ASSY_RAT	KVFIEDVSK			1063.59	0	99	14	4.69128	1	1	9.0028	8.9902
1551	20	sp|P09034|ASSY_RAT	LMHISYEAGILENPK			1713.88	0	99	14	3.91876	1	1	15.3123	15.3024
1552	20	sp|P09034|ASSY_RAT	NDLMEYAK	Dethiomethyl(M)@4		934.44	1	99	10	4.07751	1	1	2.9427	2.9116
1553	20	sp|P09034|ASSY_RAT	NQAPPGLYTK			1087.57	0	99	13	5.14767	1	1	7.9226	7.9707
1554	20	sp|P09034|ASSY_RAT	NTPDVLEIEFK			1303.67	0	96.11	11	4.25254	1	1	17.4757	17.4894
1555	20	sp|P09034|ASSY_RAT	NVQGDYEPIDATGFININSLR			2335.14	0	99	16	4.14656	1	1	21.0548	21.022
1556	20	sp|P09034|ASSY_RAT	QHGIPIPVTPK	Gln->pyro-Glu@N-term		1168.66	1	99	15	4.73961	1	1	13.9377	13.9295
1557	20	sp|P09034|ASSY_RAT	SGGLDTSCILVWLK	Carbamidomethyl(C)@8		1547.8	1	99	21	4.47349	1	1	22.8528	22.8412
1558	20	sp|P09034|ASSY_RAT	SPWSMDENLMHISYEAGILENPK			2660.23	0	99	22	5.00395	0.926139	1	21.7274	21.757
1559	20	sp|P09034|ASSY_RAT	SPWSMDENLMHISYEAGILENPK	Deamidated(N)@8		2661.21	1	98.76	12	2.77743	0.00549738	1	21.7644	21.7501
1560	20	sp|P09034|ASSY_RAT	SPWSMDENLMHISYEAGILENPK	Carbamidomethyl@N-term		2717.25	1	99	18	3.8721	0.0683639	1	21.9521	21.9151
1561	20	sp|P09034|ASSY_RAT	SSALYEDR			939.43	0	99	10	4.23104	1	1	5.8298	5.6556
1562	20	sp|P09034|ASSY_RAT	VQGDYEPIDATGFININSLR			2221.1	0	99	18	3.72697	1	1	21.0165	21.0269
1563	20	sp|P09034|ASSY_RAT	YLLGTSLAR			992.565	0	99	14	5.61419	1	1	13.495	13.4853
1564	20	sp|P09034|ASSY_RAT	YLLGTSLARPC	Carbamidomethyl(C)@11		1249.65	1	99	12	4.00945	1	1	14.6709	14.6588
1565	21	sp|P08542|UDB17_RAT	AIAWALAQIPQK			1308.76	0	99	16	4.13335	1	1	17.5303	17.5214
1566	21	sp|P08542|UDB17_RAT	ANAIAWALAQIPQK	Ammonia-loss(N)@2		1476.81	1	99	17	4.32467	0.0330014	1	25.9501	25.919
1567	21	sp|P08542|UDB17_RAT	ANAIAWALAQIPQK			1493.84	0	99	20	5.75164	0.882063	1	21.6174	21.6963
1568	21	sp|P08542|UDB17_RAT	ANAIAWALAQIPQK	Deamidated(N)@2		1494.82	1	99	15	4.50695	0.0502124	1	22.9115	22.9699
1569	21	sp|P08542|UDB17_RAT	ANAIAWALAQIPQK	Carbamidomethyl@N-term		1550.86	1	99	16	4.34676	0.0347235	1	21.8016	21.8161
1570	21	sp|P08542|UDB17_RAT	DELENYFIK			1169.56	0	97.58	14	5.18436	1	1	16.5518	16.5258
1571	21	sp|P08542|UDB17_RAT	DMEDFVQSSGEHGVVVF			1880.83	0	99	17	4.39333	0.65651	1	20.449	20.4412
1572	21	sp|P08542|UDB17_RAT	DMEDFVQSSGEHGVVVF	Oxidation(M)@2		1896.82	1	99	16	4.112	0.34349	1	17.7784	17.8049
1573	21	sp|P08542|UDB17_RAT	DTCLSYSPLLQN	Carbamidomethyl@N-term; Carbamidomethyl(C)@3		1466.67	2	99	15	3.55133	1	1	17.6422	17.6089
1574	21	sp|P08542|UDB17_RAT	DTCLSYSPLLQNMIDGFSDYYLSLCK	Carbamidomethyl(C)@3; Carbamidomethyl(C)@25		3102.4	2	99	26	4.74111	0.517654	1	26.3894	26.3568
1575	21	sp|P08542|UDB17_RAT	DTCLSYSPLLQNMIDGFSDYYLSLCK	Carbamidomethyl(C)@3; Deamidated(N)@12; Carbamidomethyl(C)@25		3103.39	3	99	26	4.61957	0.391292	1	26.3725	26.3568
1576	21	sp|P08542|UDB17_RAT	DTCLSYSPLLQNMIDGFSDYYLSLCK	Carbamidomethyl(C)@3; Deamidated(Q)@11; Deamidated(N)@12; Carbamidomethyl(C)@25		3104.37	4	99	19	3.76612	0.0548331	1	26.4144	26.3568
1577	21	sp|P08542|UDB17_RAT	DTCLSYSPLLQNMIDGFSDYYLSLCK	Carbamidomethyl@N-term; Carbamidomethyl(C)@3; Deamidated(N)@12; Carbamidomethyl(C)@25		3160.41	4	99	17	3.58602	0.0362203	1	26.4775	26.4617
1578	21	sp|P08542|UDB17_RAT	EIINNPFYK			1136.59	0	98.03	14	5.16762	1	1	14.9846	14.9959
1579	21	sp|P08542|UDB17_RAT	FDVLLSDPVAA			1145.6	0	99	11	4.4861	1	1	20.2184	20.3388
1580	21	sp|P08542|UDB17_RAT	FDVLLSDPVAACGEL	Carbamidomethyl(C)@12		1604.78	1	99	21	3.32654	1	1	22.62	22.6077
1581	21	sp|P08542|UDB17_RAT	FDVLLSDPVAACGELIAEVL	Carbamidomethyl(C)@12		2130.09	1	98.86	13	3.75709	1	1	26.4227	26.3661
1582	21	sp|P08542|UDB17_RAT	FDVLLSDPVAACGELIAEVLHIPF	Carbamidomethyl(C)@12		2624.36	1	99	21	3.87541	1	1	26.8412	26.8257
1583	21	sp|P08542|UDB17_RAT	FDVLLSDPVAACGELIAEVLHIPFLY	Carbamidomethyl(C)@12		2900.5	1	99	26	4.43685	0.908949	1	27.0255	27.0106
1584	21	sp|P08542|UDB17_RAT	FDVLLSDPVAACGELIAEVLHIPFLY	Carbamidomethyl(C)@12; Carbamidomethyl(H)@21		2957.52	2	99	21	3.43759	0.0910511	1	27.0011	27.0106
1585	21	sp|P08542|UDB17_RAT	FETFPTSVSK			1141.57	0	99	15	5.48096	1	1	12.1613	12.1514
1586	21	sp|P08542|UDB17_RAT	FETFPTSVSKDELENYFIK			2293.12	0	99	19	4.90158	1	1	20.0026	19.9689
1587	21	sp|P08542|UDB17_RAT	FILPPSYVPVIL			1356.81	0	97.66	12	3.76343	1	1	26.1015	26.0961
1588	21	sp|P08542|UDB17_RAT	FILPPSYVPVILSGMGGPMTFIDR			2606.36	0	99	20	4.34112	0.533843	1	26.2521	26.2439
1589	21	sp|P08542|UDB17_RAT	FILPPSYVPVILSGMGGPMTFIDR	Oxidation(M)@19		2622.36	1	99	21	4.02641	0.258646	1	25.9378	25.9482
1590	21	sp|P08542|UDB17_RAT	FILPPSYVPVILSGMGGPMTFIDR	Oxidation(M)@19; Deamidated(R)@24		2623.34	2	99	15	3.93075	0.207511	1	26.0014	25.9691
1591	21	sp|P08542|UDB17_RAT	GHEVTVLK			881.497	0	99	11	3.85908	1	1	4.792	4.7982
1592	21	sp|P08542|UDB17_RAT	GHEVTVLKPSAY			1299.68	0	99	16	4.36657	0.598446	1	10.201	10.2072
1593	21	sp|P08542|UDB17_RAT	GHEVTVLKPSAY	Carbamidomethyl@N-term		1356.7	1	99	15	4.19329	0.401554	1	10.2157	10.2499
1594	21	sp|P08542|UDB17_RAT	GHEVTVLKPSAYYVLDPK			2015.07	0	99	17	5.38711	0.841629	1	14.7775	14.7066
1595	21	sp|P08542|UDB17_RAT	GHEVTVLKPSAYYVLDPK	Carbamidomethyl@N-term		2072.09	1	99	17	4.66166	0.158371	1	14.7556	14.749
1596	21	sp|P08542|UDB17_RAT	KWDPFYSEILGR			1509.76	0	99	17	4.93794	1	1	18.2945	18.2905
1597	21	sp|P08542|UDB17_RAT	KWDPFYSEILGRPTTLAETMGK			2539.28	0	99	15	3.90075	1	1	19.9806	19.9757
1598	21	sp|P08542|UDB17_RAT	LVDVWTYELQR			1420.74	0	99	19	5.45716	1	1	18.0886	18.0794
1599	21	sp|P08542|UDB17_RAT	NAVWLSTIHHDQPMKPLDK			2229.14	0	97.64	14	4.13443	1	1	13.1597	13.1479
1600	21	sp|P08542|UDB17_RAT	PTTLAETMGK	Oxidation(M)@8		1063.52	1	99	12	3.63819	0.339053	1	4.5449	4.5085
1601	21	sp|P08542|UDB17_RAT	PTTLAETMGK	Carbamidomethyl@N-term		1104.55	1	97.15	11	3.92809	0.660947	1	9.9754	9.968
1602	21	sp|P08542|UDB17_RAT	SLGSMVSSMTEEK			1384.62	0	99	16	4.35786	1	1	14.7877	14.8191
1603	21	sp|P08542|UDB17_RAT	TILDELVQR			1085.61	0	99	13	3.91798	1	1	17.1004	17.1347
1604	21	sp|P08542|UDB17_RAT	TPATLGPN			769.397	0	98.28	10	3.98091	1	1	7.2268	7.258
1605	21	sp|P08542|UDB17_RAT	TPATLGPNTR			1026.55	0	99	14	5.4664	0.979266	1	6.3992	6.4263
1606	21	sp|P08542|UDB17_RAT	TPATLGPNTR	Deamidated(N)@8		1027.53	1	99	12	3.79218	0.020734	1	6.927	6.9357
1607	21	sp|P08542|UDB17_RAT	VGIPMFGEQHDNIAHMVAK			2093.02	0	99	11	3.98713	1	1	16.1338	16.0899
1608	21	sp|P08542|UDB17_RAT	VLVWPMEF			1019.52	0	96.71	12	3.84813	0.706738	1	25.4374	25.429
1609	21	sp|P08542|UDB17_RAT	VLVWPMEF	Oxidation(M)@6		1035.51	1	97.22	10	3.46613	0.293262	1	21.6828	21.6567
1610	21	sp|P08542|UDB17_RAT	VLVWPMEFSH			1243.61	0	99	15	5.1018	1	1	20.383	20.3556
1611	21	sp|P08542|UDB17_RAT	VLVWPMEFSHWM			1560.73	0	99	13	4.11123	1	1	25.6481	25.6169
1612	21	sp|P08542|UDB17_RAT	VLVWPMEFSHWMNIK			1915.95	0	99	17	4.34937	1	1	23.9085	23.9655
1613	21	sp|P08542|UDB17_RAT	WDPFYSEILGR			1381.67	0	99	17	4.93574	1	1	20.6926	20.6611
1614	21	sp|P08542|UDB17_RAT	WLPQNDLLGHPK			1416.75	0	99	17	6.16511	0.891736	1	13.9296	13.9001
1615	21	sp|P08542|UDB17_RAT	WLPQNDLLGHPK	Deamidated(N)@5		1417.74	1	99	14	4.88644	0.0469426	1	14.7141	14.749
1616	21	sp|P08542|UDB17_RAT	WLPQNDLLGHPK	Carbamidomethyl@N-term		1473.77	1	99	18	5.00249	0.0613215	1	14.5459	14.5605
1617	22	sp|P04785|PDIA1_RAT	ADDIVNWLK			1072.56	0	99	15	4.61332	1	1	17.3321	17.3263
1618	22	sp|P04785|PDIA1_RAT	DALEEEDNVLVLK			1485.76	0	99	22	5.43338	0.953193	1	16.4698	16.4377
1619	22	sp|P04785|PDIA1_RAT	DALEEEDNVLVLK	Deamidated(N)@8		1486.74	1	99	20	3.86076	0.0255012	1	16.5631	16.4956
1620	22	sp|P04785|PDIA1_RAT	DALEEEDNVLVLK	Carbamidomethyl@N-term		1542.78	1	99	22	3.78269	0.0213055	1	16.9838	16.9691
1621	22	sp|P04785|PDIA1_RAT	DHENIVIAK			1037.55	0	99	13	4.60628	1	1	7.0457	7.0108
1622	22	sp|P04785|PDIA1_RAT	EADDIVNWLK	Glu->pyro-Glu@N-term		1183.59	1	96.91	11	3.58524	0.0113966	1	21.9738	21.9639
1623	22	sp|P04785|PDIA1_RAT	EADDIVNWLK			1201.6	0	99	17	5.51682	0.973543	1	18.2352	18.2678
1624	22	sp|P04785|PDIA1_RAT	EADDIVNWLK	Deamidated(N)@7		1202.58	1	96.51	11	3.70629	0.0150602	1	16.9704	16.9418
1625	22	sp|P04785|PDIA1_RAT	FLESGGQDGAGDNDDLDLEEALEPDMEEDDDQK			3610.45	0	99	29	3.762	0.144244	1	19.6198	19.5849
1626	22	sp|P04785|PDIA1_RAT	FLESGGQDGAGDNDDLDLEEALEPDMEEDDDQK	Carbamidomethyl(E)@23		3667.48	1	96.85	16	4.53526	0.855756	1	17.5369	17.5214
1627	22	sp|P04785|PDIA1_RAT	HNQLPLVIEFTEQTAPK			1964.04	0	99	17	5.35675	0.695382	1	18.8647	18.7488
1628	22	sp|P04785|PDIA1_RAT	HNQLPLVIEFTEQTAPK	Deamidated(Q)@13		1965.02	1	99	20	4.29892	0.0608686	1	18.5284	18.6646
1629	22	sp|P04785|PDIA1_RAT	HNQLPLVIEFTEQTAPK	Carbamidomethyl@N-term		2021.06	1	99	19	4.86386	0.223528	1	19.1382	19.2362
1630	22	sp|P04785|PDIA1_RAT	HNQLPLVIEFTEQTAPK	Deamidated(Q)@13; Carbamidomethyl(K)@17		2022.04	2	99	16	3.82033	0.0202212	1	18.5891	18.559
1631	22	sp|P04785|PDIA1_RAT	IFGGEIK			762.428	0	98.34	11	4.61935	1	1	9.8021	9.8083
1632	22	sp|P04785|PDIA1_RAT	IKPHLMSQELPEDWDK			1964.97	0	98.88	12	3.96341	1	1	13.7833	13.7494
1633	22	sp|P04785|PDIA1_RAT	ILEFFGLK			965.559	0	97.89	9	4.19324	1	1	19.9161	19.9332
1634	22	sp|P04785|PDIA1_RAT	ILFIFIDSDHTDNQR			1832.91	0	99	15	4.91652	1	1	19.1178	19.1085
1635	22	sp|P04785|PDIA1_RAT	ITQFCHHFLEGK	Carbamidomethyl(C)@5		1515.73	1	99	14	4.10164	0.73224	1	10.616	10.6028
1636	22	sp|P04785|PDIA1_RAT	ITQFCHHFLEGK	Deamidated(Q)@3; Carbamidomethyl(C)@5		1516.71	2	97.27	11	3.66474	0.26776	1	10.5907	10.623
1637	22	sp|P04785|PDIA1_RAT	LEEEDNVLVLK			1299.69	0	99	18	4.90821	1	1	14.2544	14.243
1638	22	sp|P04785|PDIA1_RAT	LGETYKDHENIVIAK			1728.9	0	99	21	5.22228	1	1	9.8556	9.8889
1639	22	sp|P04785|PDIA1_RAT	LITLEEEMTK			1205.62	0	99	17	5.34115	0.688672	1	14.2511	14.264
1640	22	sp|P04785|PDIA1_RAT	LITLEEEMTK	Oxidation(M)@8		1221.62	1	99	17	4.99635	0.311328	1	10.9564	10.9635
1641	22	sp|P04785|PDIA1_RAT	LKAEGSEIR			1001.55	0	99	11	4.28733	1	1	3.0217	3.076
1642	22	sp|P04785|PDIA1_RAT	LLAAEAVDDIPFGITSNSDVFSK			2408.21	0	99	21	3.61721	1	1	22.9349	22.9021
1643	22	sp|P04785|PDIA1_RAT	LMSQELPEDWDK			1489.68	0	99	15	4.05007	0.818228	1	14.7066	14.6953
1644	22	sp|P04785|PDIA1_RAT	LMSQELPEDWDK	Oxidation(M)@2		1505.67	1	97.7	10	3.39672	0.181772	1	12.9602	12.9467
1645	22	sp|P04785|PDIA1_RAT	LMSQELPEDWDKQPVK			1941.95	0	99	14	4.39345	1	1	14.0504	14.0198
1646	22	sp|P04785|PDIA1_RAT	MDSTANEVEAVK			1292.59	0	99	18	4.44922	0.424054	1	8.3903	8.3957
1647	22	sp|P04785|PDIA1_RAT	MDSTANEVEAVK	Deamidated(N)@6		1293.58	1	97.91	13	4.28226	0.288712	1	8.3631	8.3752
1648	22	sp|P04785|PDIA1_RAT	MDSTANEVEAVK	Oxidation(M)@1		1308.59	1	99	16	4.28003	0.287235	1	7.2128	7.219
1649	22	sp|P04785|PDIA1_RAT	NFEEVAFDEK			1226.55	0	99	16	5.42676	0.982501	1	13.2432	13.213
1650	22	sp|P04785|PDIA1_RAT	NFEEVAFDEK	Deamidated(N)@1		1227.53	1	99	17	3.67742	0.0174986	1	15.5438	15.5236
1651	22	sp|P04785|PDIA1_RAT	NVFVEFYAPWCGH	Oxidation(P)@9; Carbamidomethyl(C)@11		1640.71	2	99	17	4.15125	1	1	20.7153	20.6821
1652	22	sp|P04785|PDIA1_RAT	NVFVEFYAPWCGHCK	Oxidation(P)@9; Carbamidomethyl(C)@11; Carbamidomethyl(C)@14		1928.83	3	99	14	4.19271	1	1	18.1562	18.1266
1653	22	sp|P04785|PDIA1_RAT	QFLLAAEAVDDIPFGITSN	Gln->pyro-Glu@N-term		2002.99	1	99	19	3.50133	0.520256	1	26.8063	26.8117
1654	22	sp|P04785|PDIA1_RAT	QFLLAAEAVDDIPFGITSN			2020.02	0	99	14	3.46613	0.479744	1	25.709	25.7347
1655	22	sp|P04785|PDIA1_RAT	QFLLAAEAVDDIPFGITSNSDVF			2468.21	0	99	16	3.89059	1	1	26.165	26.1517
1656	22	sp|P04785|PDIA1_RAT	QFLLAAEAVDDIPFGITSNSDVFSK	Gln->pyro-Glu@N-term		2666.31	1	99	25	4.84516	0.192392	1	26.3923	26.4019
1657	22	sp|P04785|PDIA1_RAT	QFLLAAEAVDDIPFGITSNSDVFSK	Gln->pyro-Glu@N-term; Deamidated(N)@19		2667.3	2	99	17	4.46117	0.0794686	1	26.4237	26.4105
1658	22	sp|P04785|PDIA1_RAT	QFLLAAEAVDDIPFGITSNSDVFSK			2683.34	0	99	22	5.33887	0.599648	1	25.7039	25.543
1659	22	sp|P04785|PDIA1_RAT	QFLLAAEAVDDIPFGITSNSDVFSK	Deamidated(N)@19		2684.32	1	99	20	3.74764	0.0153699	1	25.5986	25.5858
1660	22	sp|P04785|PDIA1_RAT	QFLLAAEAVDDIPFGITSNSDVFSK	Deamidated(Q)@1; Deamidated(N)@19		2685.31	2	99	17	3.56984	0.0102063	1	25.5662	25.5315
1661	22	sp|P04785|PDIA1_RAT	QFLLAAEAVDDIPFGITSNSDVFSK	Oxidation(P)@13; Deamidated(N)@19		2700.32	2	99	20	4.08041	0.0330703	1	25.5432	25.5503
1662	22	sp|P04785|PDIA1_RAT	QFLLAAEAVDDIPFGITSNSDVFSK	Cation:K(D)@11		2721.29	1	99	19	3.8286	0.0185192	1	25.544	25.5503
1663	22	sp|P04785|PDIA1_RAT	QFLLAAEAVDDIPFGITSNSDVFSK	Carbamidomethyl@N-term		2740.36	1	99	22	4.27131	0.0513257	1	25.668	25.6328
1664	22	sp|P04785|PDIA1_RAT	QLAPIWDK	Gln->pyro-Glu@N-term		952.502	1	96.57	11	3.73648	1	1	18.3999	18.3946
1665	22	sp|P04785|PDIA1_RAT	SQELPEDWDKQPVK			1697.83	0	99	16	4.47053	1	1	11.4235	11.4128
1666	22	sp|P04785|PDIA1_RAT	TGPAATTLSDTAAAESLVDSSEVTVIGF			2709.32	0	99	22	4.58583	1	1	25.0618	25.0544
1667	22	sp|P04785|PDIA1_RAT	TGPAATTLSDTAAAESLVDSSEVTVIGFFK			2984.49	0	99	36	5.52112	0.944629	1	25.925	25.9116
1668	22	sp|P04785|PDIA1_RAT	TGPAATTLSDTAAAESLVDSSEVTVIGFFK	Cation:Na(E)@15		3006.47	1	99	16	3.89741	0.0224671	1	25.9352	25.9228
1669	22	sp|P04785|PDIA1_RAT	TGPAATTLSDTAAAESLVDSSEVTVIGFFK	Carbamidomethyl(E)@22		3041.51	1	99	18	4.06311	0.032904	1	25.8638	25.8056
1670	22	sp|P04785|PDIA1_RAT	THILLFLPK			1080.67	0	99	9	4.66116	1	1	16.6507	16.5407
1671	22	sp|P04785|PDIA1_RAT	VDATEESDLAQQYGVR			1779.83	0	99	26	5.22199	0.530507	1	13.2415	13.2536
1672	22	sp|P04785|PDIA1_RAT	VDATEESDLAQQYGVR	Carbamidomethyl@N-term		1836.85	1	99	21	4.21323	0.0519908	1	13.4005	13.3933
1673	22	sp|P04785|PDIA1_RAT	VDATEESDLAQQYGVR	Carbamidomethyl@N-term; Deamidated(Q)@11		1837.83	2	99	17	5.11796	0.417502	1	13.4221	13.2294
1674	22	sp|P04785|PDIA1_RAT	VHSFPTLK			927.518	0	99	12	4.04817	1	1	9.0223	9.0277
1675	22	sp|P04785|PDIA1_RAT	YKPESDELTAEK			1408.67	0	99	16	5.40511	1	1	7.0078	6.9766
1676	22	sp|P04785|PDIA1_RAT	YQLDKDGVVLFK			1423.77	0	99	19	5.14652	1	1	15.0146	15.0099
1677	23	sp|Q9Z0U5|ADO_RAT	DEPGSYVPWNIPV			1471.7	0	97.63	15	4.21593	1	1	22.9412	22.9466
1678	23	sp|Q9Z0U5|ADO_RAT	DLEPLILTIEEAIQHK			1861.02	0	99	15	5.14337	0.870938	1	26.0749	26.0301
1679	23	sp|Q9Z0U5|ADO_RAT	DLEPLILTIEEAIQHK	Carbamidomethyl(H)@15		1918.04	1	99	16	4.31418	0.129062	1	25.9837	25.9597
1680	23	sp|Q9Z0U5|ADO_RAT	DWAQTAFDQSVSLSAVGYFR			2247.06	0	99	22	4.09342	1	1	23.6297	23.6181
1681	23	sp|Q9Z0U5|ADO_RAT	EDPGHYPSLTNNYESALEDLHSK			2615.18	0	98.93	15	4.4475	1	1	16.1202	16.0859
1682	23	sp|Q9Z0U5|ADO_RAT	EFQPLDPTQELIFPPELMR			2299.16	0	98.47	13	3.77597	1	1	25.1685	25.1596
1683	23	sp|Q9Z0U5|ADO_RAT	ELSILYGGVGPTTIGAK			1674.92	0	99	23	4.55414	1	1	18.2572	18.2668
1684	23	sp|Q9Z0U5|ADO_RAT	GEDGEIDIYVSTQFPK			1796.85	0	99	21	4.11879	0.808487	1	17.5664	17.5306
1685	23	sp|Q9Z0U5|ADO_RAT	GEDGEIDIYVSTQFPK	Deamidated(Q)@13		1797.83	1	99	13	3.49332	0.191513	1	17.5132	17.5058
1686	23	sp|Q9Z0U5|ADO_RAT	GEGHPFEYFVYGAACSEVEIDCLTGDHK	Carbamidomethyl(C)@15; Carbamidomethyl(C)@22		3186.37	2	98.05	13	3.40586	1	1	21.1446	21.1306
1687	23	sp|Q9Z0U5|ADO_RAT	GFGFPQAGLVTEACVTEVAIR	Carbamidomethyl(C)@14		2221.12	1	99	19	4.198	1	1	21.7447	21.7576
1688	23	sp|Q9Z0U5|ADO_RAT	GLGESGVFLGC	Carbamidomethyl(C)@11		1094.51	1	98.24	13	3.70053	1	1	16.8035	16.7902
1689	23	sp|Q9Z0U5|ADO_RAT	GLGESGVFLGCSVF	Carbamidomethyl(C)@11		1427.68	1	99	16	3.69854	1	1	22.5948	22.5864
[truncated: 7,803 more rows]

## Sheet: S2-3 MLM_Peptides
Distinct Peptide Index	Protein N	Representative Accession	Sequence	Modifications	Cleavages	Theoretical MW	# Features	Max Conf	Score at Max Conf	Log Precursor Signal (z w max sig)	Fraction of Total Signal for Sequence	Redundant Acquisitions	Acquisition Time (Min) Max Conf	Apex Retention Time (Min)
[truncated: 12,317 more rows]

[truncated: 3 more sheets: S2-4 MLS_Peptides, S2-5 HLM_Peptides, S2-6 HLS_Peptides]
